# Supplementary material for: Development and characterization of polymorphic microsatellite markers for Periplaneta americana (Blattodea: Blattidae)
Source: J Insect Sci. 2024 Oct 29;24(5):8. doi: 10.1093/jisesa/ieae096 (PMC11520420; doi:10.1093/jisesa/ieae096)
Supplement: ieae096_suppl_Supplementary_Tables_S1 [file ieae096_suppl_supplementary_tables_s1.xlsx]

## Sheet: Sheet2
# OMTRFPD v0.01 Automated primer design output. DateTime stamp: 2024-02-21 14:21:13.079332
sequence_id	left_primer	right_primer	left_Tm	right_Tm	size(bp)	microsatellite_motif	repeat_number	full_sequence
E100077168L1C001R00100008684/1_A_102_110	6FAM-TCGAAACCGTGTATATCCTGC	gtgtctt-TGGCTCAGAGATTTGGAACC	59.974	60.195	100	A	9	CCTGTCTAATGTATTTGTTCTGTTTATGATCGAAACCGTGTATATCCTGCCAATGGTCTCAACAATTTCATTTCTGCTGCCTCCATTTTTTTTTCTTGCTGTTTAGTTAGGTTCCAAATCTCTGAGCCATATA
E100077168L1C001R00100010543/1_A_66_74	6FAM-AATGACATATGCGCCAACTG	gtgtctt-CACCCACCTACAAGACGTATGA	59.572	59.914	107	A	9	ATAAAACGTATACCTACTTATAGAGGCGTTTAGAATAGCAATGACATATGCGCCAACTGTATGATTTTTTTTTCGCAATATATTTCTCTCACTGTCCTCTATCGTCATAGCAAGAATGACTGGTTCATACGTCTTGTAGGTGGGTGAA
E100077168L1C001R00100020107/1_A_91_98	6FAM-ATGAAGCATGAATGTTGCCA	gtgtctt-ATGGGTCCGCAAATTAACTG	60.08	59.823	107	A	8	GGGGAGAGTGCTGCATATGTATGAAGCATGAATGTTGCCACTTTACCATATCTAGGCACTCAGTTCAATGGTGGCCCCAACCAGCAAAAAAAATGTCATCTTGTAAACAGTTAATTTGCGGACCCATGTTTACTGGAACTTCTT
E100077168L1C011R03100853539/1_A_82_89	6FAM-CTCTGTCTCCACGCATTTGA	gtgtctt-ATCTGCCGCATTGTCCTACT	59.984	59.723	108	A	8	TAAACCATATCAACCCTGTTAGTGTCTTAAAATAATAAAAAGCTTAATAAAATGGAGAAAAAAAATATTAACTTTAAAACGATATTTAGTGCACCTGATATCATGGTTGATTTATTAATTTTTGTGATCAAGTTTAATCCAGTTTACA
E100077168L1C001R00100036774/1_C_44_51	6FAM-GAATGGCCGTGTAGCATTTC	gtgtctt-CCTTTACGCAATATTCCACTCC	60.478	59.864	100	C	8	CCCAGAGTGCCTGGAATGGCCGTGTAGCATTTCTTTAATATTCCCCCCCCGATATTAAAATCATTAGCAAATCTCAGTAAAGTCTGCAAATGGAGTGGAATATTGCGTAAAGGATACATAGATAATATCGTCAAA
E100077168L1C001R00100084240/1_A_27_34	6FAM-AGGAGGTACTGGTCATCTACAGG	gtgtctt-AAATAGCCGCTGCTCGTG	58.683	60.119	102	A	8	GTAGGAGGTACTGGTCATCTACAGGTTTTTTTTATGGTATTCTCTCTGTTATCGAAGAACAAAGATGTTTCTTAATGGAGATTCTTCACGAGCAGCGGCTATTTTAAATTAATAATAT
E100077168L1C011R03101038608/1_T_61_69	6FAM-TGTCAGGATCATCACGTAAGTTT	gtgtctt-TTTATCTGTCAGTGCAGTTGATTT	58.641	58.015	101	A	14	TAGCGAAAAAAAAAAAAAATGAGCGAGAGGAAGATAATCGGATAACCCGCCAATCGGTTAATAGGGTGGCGGATAAACGGGGTTCTACTGTAATTGTATTGTGT
E100077168L1C001R00100111996/1_A_99_109	6FAM-TCAGCAGTATCAAACACCATAACA	gtgtctt-ACACTCTGTTGGAGACACCG	59.58	58.725	114	A	11	GTTCAGCAGTATCAAACACCATAACATGATAACAACTTGGAGAACAGTCAATCTTCTTCTTATTGTCCGCCATTATTTACATTGCAAAAAAAAAAACGGTGTCTCCAACAGAGTGTACGGAAAGTCTCCAAAAAGT
E100077168L1C001R00100129566/1_A_46_53	6FAM-TGTCACCGGGTTTCATTACA	gtgtctt-TTCTACATCAAACATGGATCGAA	59.816	59.465	100	A	8	AACTATACATGTATGTCACCGGGTTTCATTACATAAATAAAACTAAAAAAAATTGGGGTAGGCTGTGTCGGTGACATACCCTTTATGTACTTCGATCCATGTTTGATGTAGAAGGTTATTGTGAAAACGAAAGACAG
E100077168L1C011R03101199013/1_T_66_73	6FAM-CAGTGGCCTGTGTATTATCCG	gtgtctt-GTAGCCCTTTAATGGACCTCA	60.393	58.2	132	A	9	AAAAACGAAATTTCTTGAATGATTTTTTTTTGTGGGGAAAATCGAAACCAGTGACATAATACAGTTCAATCATGTATACTAAACACTCTGTGAAAGAATTAGCACAATCGGTTGGA
E100077168L1C011R03101203987/1_T_109_116	6FAM-AGCCCGTTAAGGGTTCTAGC	gtgtctt-CTTTGGGAGGTGGTTCCAG	59.747	60.485	100	A	9	CTAAATGAAAAAGTATTTGAATAATCACTAGATGTTATTTTTTTTTATGAATCAATATATACATATAATGTTATTTTTGTACTATTTTGTTTTACCTAGCACATCCCCATCCTCAATGCACAATGACTAGG
E100077168L1C011R03101248965/1_T_37_44	6FAM-TTTGAACGTGTGTTTGGATATTT	gtgtctt-ACTATGATTACCAGACATCGGAAG	58.469	58.609	100	A	9	TCTCAGATCATCAATGTTCCTGGGTTTCAGTGAATAGACAAAGTCTGTGAATAGACAATAGACAATAGACAAAATACATTGTTTCTTTTTTTTTC
E100077168L1C001R00100259011/1_A_31_38	6FAM-CCTGAATGGGAACAGTGAGA	gtgtctt-CATGGAGTGCAATAATACATAAACA	58.641	58.107	106	A	8	TCCTGAATGGGAACAGTGAGACATTTGCATTTTTTTTGACAAACACGCATTGTATATTATGTCCCTTATCTATTAACATTTCTGTTTATGTATTATTGCACTCCATGTTTTAATGTATATTT
E100077168L1C011R03101286064/1_A_102_109	6FAM-ACGATAGAAGAGAAACCGTTGA	gtgtctt-ATACGTCCACATTTCAGCGA	58.009	59.152	115	A	8	TGCGGGGTTGCTACAGTTAAAAGGGCGGGCCTCTGAGTCGCTCCGTTTTCCTTGTGTAAAAAAAATTCTGTTTTGGAAGGTCAAAATGACCATTATTTGAAATTTTGCCGGCCTCTCCTGTCCAAACGAACGGGGATAGAGAGTTGTC
E100077168L1C011R03101329359/1_A_81_90	6FAM-TTTCAAACCATGAATGGTAACG	gtgtctt-CGCAAAGCTATGAAAGACACC	59.736	59.897	100	AAT	8	TTTGTAAATTGTGAATGCTATGTCCCGTGATGATCTTGGTTTAAATAAAATATTTATAGCAGAAGATGTCGAGGTCAACGCAACAAATAATAATAATAATAATAATAATA
E100077168L1C001R00100310912/1_C_30_37	6FAM-CTAATGGGTGAGAACCGCAC	gtgtctt-TCTAGAGCAGTGGTTCCCAAA	60.517	59.861	106	C	8	TTCTAATGGGTGAGAACCGCACAGTAGTGGGGGGGGAGGGGTCACAAACGGAAGTTTCGTTCAAAAGTGAGTCGCTTCTTCAGAAAATTTGGGAACCACTGCTCTAGAGCACGGATGTTTC
E100077168L1C001R00100319546/1_A_73_80	6FAM-TGTAAGACACAGTAATGCCAACAA	gtgtctt-ACACGTGGAAGGCTACACAA	59.618	59.213	115	A	8	GCCACTCAGTACAGTGGATTTTAAAATGGTTCTGTAAGACACAGTAATGCCAACAAAGTAAACTGTTTGAGAAAAAAAATCCTGTTCACGTTTTGAAAATAACTTGAGTTAAATGTCCCTGTTACAATTGTGTAGCCTTCCACGTGTT
E100077168L1C001R00100355776/1_A_39_46	6FAM-GATTGTCACTTTCTGCCGC	gtgtctt-CGTTGTACTTTCGTCGGAGG	59.389	60.679	126	A	8	TGATTGTCACTTTCTGCCGCGAGGAGAACGCAATGCTAAAAAAAACCTTATTGCACTTTCTGCTCTGACGAGGACACAACGCTAAATACAAGTGTTTGTCATTCTCTCCTCCGACGAAAGTACAACGTTA
E100077168L1C011R03101447781/1_C_30_40	6FAM-AAGGTCCGAAAGTGTTGTCA	gtgtctt-GGTAAAGCATCAACCACTGTCA	58.187	60.037	103	A	8	TGGTCCATGTCAGTGCCTTCATTCTCCGTCTCCTCCTTCCGCTTTTCACTTTTGTTACCGGACCCAGTTGGGGAGTGTATATGACAAAAAAAATTGTAGGCGCAGTGTGCATTCTTGCAA
E100077168L1C001R00100387360/1_A_100_108	6FAM-TTCATCGAAATCCGTTCAGC	gtgtctt-TTAACCACCCTGAAACCGAG	61.121	59.964	103	A	9	AATTTATATTCCAATTTTCATCGAAATCCGTTCAGCCATTATCGCGTGAAAAGGTAACATACAGACAGACATACAAACAAAAATTAAAAAAAAACTATTCTCGGTTTCAGGGTGGTTAATTATATATGTTAGGAC
E100077168L1C011R03101499427/1_CG_40_55	6FAM-AGGGTGTGTGTGCGTGTG	gtgtctt-GCTCTTCCTTAACTTCATTGGAA	60.214	58.941	124	A	8	ATTTAGCATGCAATATTTTAAAAACATGTGGACTTAGGAGGAAATAAAAACAGACTTGTTGGTTTATTAGACCCATAGAGTTGGTAAAAAAAATATAAACTCAATCAGATATATGAAGGTCA
E100077168L1C011R03101525639/1_A_97_109	6FAM-CCAACTCAGAAGTGGGTTACAA	gtgtctt-AAGGAGTAGGCCTATTGTGGG	59.142	59.491	119	A	10	AAATTGCCTCGTATATGAACAAAATCTGTTCAACAGTGAAAAAAAAAATTAATGTACACATTGTACAAAGGTAGGCAGCAAATTCGAAGACATGTATGAGACAATTATACATGTAATCGATAAATAAACAATT
E100077168L1C001R00100441974/1_A_96_103	6FAM-TGAAACAAATACCAAATGGCTC	gtgtctt-GCAATTGGCGCCACATATTA	58.989	61.721	106	A	8	AATCCTCTGAAACAAATACCAAATGGCTCATAGTTGTACATATTTATTTTTAATAAAGGCTATTAATTACTGCTACACGAAAAGTAAAAAAAATAATATGTGGCGCCAATTGCAATACAGTAGAACCTCTATTAATGAA
E100077168L1C001R00100543426/1_A_23_33	6FAM-CGGAAACCTGGGATGACA	gtgtctt-TGTCCCACGTTCTCAAATCA	60.462	60.088	113	A	11	TCGGAAACCTGGGATGACAGGAAAAAAAAAAAGCTTGGAAATGTGGGACGACCGGAAAACAGATGACCTTGAAACGTGATATAACTTGAAGAGATGATTTGAGAACGTGGGACAATC
E100077168L1C001R00100553769/1_C_48_57	6FAM-AGGAGCTCGAGGTAAGGAGG	gtgtctt-AGCTACTTGGAATGTCGCCG	59.972	62.588	123	C	10	GGGAAATGACGGCGGGTCAGGAGCTCGAGGTAAGGAGGGGGCGTGTGGGGGGGGGGTGGCTGACACCCTTACGTCGCAGACGAAGGGTGAGAATGATTAAGAGGCCCCTCTTAGACCGCGTCGGCGACATTCCAAGTAGCT
E100077168L1C001R00100575092/1_A_63_71	6FAM-TCCGATATTACCCGATTCTCC	gtgtctt-TCCTCACGTTCGCTGAATAA	60.123	59.42	122	A	9	GATGTCCGATATTACCCGATTCTCCCCTATATCTTATCGTGTCTCAATAATATCTTCAGTTAAAAAAAAATAGTATGTTATTTAACGACACTTTCAACTGCAGGTATTATTCAGCGAACGTGAGGAGAATGGCCGACAAATTTTGCCT
E100077168L1C001R00100578743/1_C_25_32	6FAM-CCTAAGCCTTTCAACCCTCA	gtgtctt-CCCTATAACCCGCTTTCAGA	59.308	59.178	103	C	8	CAACCTAAGCCTTTCAACCCTCACCCCCCCCACTGTTTCCAAAAACCCGCCCCCGCCGAAAATGAGAGAGAGATAGGATGACTACCTCTGAAAGCGGGTTATAGGGGCTTTGTGTA
E100077168L1C011R03101795267/1_T_68_75	6FAM-CCATAATGAATATTCGAAGAGCG	gtgtctt-TGGAAGTAGATGGTAACCACGTT	59.967	59.812	134	A	9	TCCAACCGATTGTGCTAATTCTTTCACAGAGTGTTTAGTATACATAATTGAACTGTATTATATCACTGGTTTCGATTTTCCCCACAAAAAAAAAT
E100077168L1C001R00100696581/1_A_108_115	6FAM-TTTGTGGGATCTGTGTGACAA	gtgtctt-GCGAAGCTAAAGTGTAAATACTGG	59.992	58.66	121	A	8	ACTTTTTGTGGGATCTGTGTGACAAAAATTTTTGATAGAAAAGCCAATAAACATTTGCTCTATGAAAAGAGACACGGTAAGCGGATTTTTTTTCAGGCTACCCAGTATTTACACTTTAGCTTCGCCA
E100077168L1C001R00100804366/1_A_57_67	6FAM-GCAGTGATGTTTCACGCAAT	gtgtctt-CCGGGTGTAAGTAGCCTCAG	59.728	59.751	100	A	11	TTTAATTTGAGCAGTGATGTTTCACGCAATTATTTGAATTTCCTTACATCTCTTGTTTTTTTTTTTAATTGGTAGTTACGACGATACATACTGAGGCTACTTACACCCGGAGGTTCATTGCCGCCCCCACATAAGCACTTCATCGGTC
E100077168L1C001R00100822328/1_A_87_94	6FAM-TGCAAAGCAAAGTCAAAGGA	gtgtctt-AATCTTTCCTTCTTCACTCTGTCC	59.585	59.318	112	A	8	GTAGATGTACTACTTCAAAACATTTGCAAAGCAAAGTCAAAGGACGTAAGTCAAAAGACAAAGCAATAGCATTTGAAGTGTGATGAAAAAAAATCTGTCGATCACTACTCTAGGACAGAGTGAAGAAGGAAAGATTTCTAACGAGAAT
E100077168L1C001R00100828767/1_C_110_118	6FAM-TTACTTCAACCATTAAAGGGTCTGTG	gtgtctt-AACAATCACACACTAACGAATAGAAA	61.694	58.335	100	C	9	ATGACATCATTCCAAAAATAATTACTTCAACCATTAAAGGGTCTGTGGCAATTCTGAAAAATCATTTATACGGAATATCATAATACCCCCCCCCTTTTCTATTCGTTAGTGTGTGATTGTTACAA
E100077168L1C001R00100842240/1_A_19_30	6FAM-TCTCGCGTGTTCCGCTC	gtgtctt-TGTTTGTGACAACCTGTGACG	62.378	60.657	114	A	12	TCTCGCGTGTTCCGCTCAAAAAAAAAAAAGACATCAAGAGATTTGGTTTCACATTTGTACATTAGAGAAAACAAATGGATGTCCTCTGTGTAACGTCACAGGTTGTCACAAACA
E100077168L1C001R00100861716/1_A_65_74	6FAM-GTCTAAGTAAGTCTTGCGCTTCG	gtgtctt-TTTATCACATAACGTACCATCCACT	59.756	58.813	100	A	10	TTCTGTAAAGTTCTAATTGATTACACAATAACTAACAAGTCTAAGTAAGTCTTGCGCTTCGACAAAAAAAAAAGTATCGACTTCAATACGATACATCCCTTGGAAACACATGCAGTGGATGGTACGTTATGTGATAAAAATTTCAAGT
E100077168L1C001R00100889254/1_A_57_65	6FAM-CCTGTTCAACTTTAACTAGTCTCAGC	gtgtctt-TCAGTGTTTGTCAAAGTGCCA	59.159	60.331	100	A	9	ATGGTTAATAACCCTGTTCAACTTTAACTAGTCTCAGCACTCTGTTCTTTGTTCATTTTTTTTTCTTGCACTAAACACATTATACTGACACTGGCACTTTGACAAACACTGATTGCTATTTACACTATTTACCTGACACTTTCTCAAC
E100077168L1C011R03102403265/1_A_22_30	6FAM-GGCTAACAACCCATCACCGT	gtgtctt-CCAAGATATTTGAACTTCTCCACC	62.088	60.23	100	A	10	ACTAGAGTTACCGAAAGTACGGTAATATGCTGAATAAAGTAACTATTATGTAATGAATACAACCGTCTAAAAAGTTGAGTTTGTGAAAAAAAAAACTGTTACCAGATCTACTCTACTGTATTTTGA
E100077168L1C001R00100924933/1_C_68_78	6FAM-GTAGCTAATCCGGTTGCGAA	gtgtctt-ACATGCCGAAACAGAGGTG	60.23	59.692	115	C	11	ATCGTGATGCACTTGGGGAGCTACGATAGGTAGCTAATCCGGTTGCGAATGCCGGCTATAACGGCTGGGGGGGGGGGATCATCGTGCTAACTACACGATACCTCCATTCTGGTTGGATGATCGTCCACCTCTGTTTCGGCATGTGGGC
E100077168L1C001R00100934005/1_C_79_87	6FAM-TCTACTGTCCGTCCAAGTGGT	gtgtctt-AAATAAATTAAATTAAAGGGCCTCG	59.631	59.319	102	C	9	CCGACCCGCACAGATAAAATTACTCAGACATGCTATCTACTGTCCGTCCAAGTGGTTATATCGTAGGATCGTAGAAAGGGGGGGGGAAATCACGTGATAGTTAATTACTTAACGAGGCCCTTTAATTTAATTTATTTTAAACAGTTGT
E100077168L1C011R03102503748/1_A_67_75	6FAM-CGCACATGCTAAAGATTGCT	gtgtctt-ATACACGACTGCGTTGGTTG	59.09	59.64	102	A	12	CCAATTTTTTTTTTTTAACGAGTGTGGTCTTAGCTTTAACTGTTAAATAATATATTACTGTAACGAGAGATCTCCTGATCTGTATTAAACACAAAATTGCT
E100077168L1C001R00100994856/1_A_51_59	6FAM-TCCTAGAATGCAGATATTTCGCT	gtgtctt-TTCTCAGCTCTGTTATGTTCAACTG	59.411	59.996	107	A	9	AACCTTTCCTAGAATGCAGATATTTCGCTAGACAACTTACCCTCAAAATAAAAAAAAACCTATACGTAAGTACTTTGCCGTACAAAAACAGTTGAACATAACAGAGCTGAGAATTATTAAAACCTATTAGACATTCTTCTCGA
E100077168L1C001R00101024432/1_A_40_48	6FAM-CAGCAGGTATGAATGCCACT	gtgtctt-TGAGACGGGACAAATGAGTTT	58.751	59.583	104	A	9	TACAGCAGGTATGAATGCCACTATTGCTCATTTTTAAGAAAAAAAAAGAATATGCGTAGAATTCCAATTCAAATTAAATCAAATTAAACTCATTTGTCCCGTCTCACTTAGTCTACTATCCTTGTAGCATGA
E100077168L1C001R00101044627/1_A_27_34	6FAM-CGATCCTTAATTGCAACTGCT	gtgtctt-TGGGAATACGCTATGATGCC	59.375	60.827	113	A	8	TCGATCCTTAATTGCAACTGCTTTGAAAAAAAAGTCTTGGACAGTAGAAGAGCAAGTATTTTGCCTTGCTACTAATGCCTCCTCTAGAAGTATTGGCATCATAGCGTATTCCCAGACT
E100077168L1C001R00101072526/1_A_29_51	6FAM-CTTAGGCCCAGGGCAATC	gtgtctt-CTAAAGCTGGCGTGTGTGAA	60.56	60.05	103	A	23	GCTTAGGCCCAGGGCAATCAGATTTTGAAAAAAAAAAAAAAAAAAAAAAATTGAGCTGGAAATAAATGTTCGATGTTTTCCTATTTCACACACGCCAGCTTTAGGTAATAGTAAATTGTTGTTACATGCCATATT
E100077168L1C011R03102818284/1_A_72_80	6FAM-TGTGTGATTGGCCTTCTGAG	gtgtctt-GCCAGCTGTTCGTCTTACAA	59.831	59.076	123	A	11	TCTATCGTAAGTCGATTCAACTTTATGTCCTTTGAAACTGGAAATTTTTACGGAGTTACCATAAATTTAACTCATTAAAACAAGATTTTTTTTTTTAATTTTAGTAGGTTATTTTACGACGCTTTATCAACATCTTTGGTTATTTATC
E100077168L1C001R00101108378/1_C_51_59	6FAM-CATCCAACCAGAATGGAGGT	gtgtctt-GCATCTTGATGCACTTGGAG	59.779	59.399	118	C	9	TCGACGATCATCCAACCAGAATGGAGGTATCGTGTAGTTAGCACGATGACCCCCCCCCGCCGTTATAGCTGGCTTTCGCAACCGGATTTCGCTACCTATCTTAGCTCTCCAAGTGCATCAAGATGCTAGGTGGGCACCGGTCC
E100077168L1C011R03102878303/1_ATG_37_75	6FAM-GACGCCAATGAGTTGTTTGA	gtgtctt-GCTTGCAAGACAGAGAAGAGATA	59.697	58.047	140	A	10	AAAAATTCAAGATTTACTGGTAACCATACAAGCCTATCAGCAAATGGAGATACGAGTACATATTACGTGGAAATGTATGTAATGTAAAAAAAAAATATTATTTCAGGGATGCTGTGCTACGAAAT
E100077168L1C001R00101119266/1_A_57_65	6FAM-CGAGAACATACAATCCCAACC	gtgtctt-AGAAATTGACACGTGGAATGG	59.302	59.845	110	A	9	CGTTATCCTTGGTTTTCCTAGAAGACTCACGAGAACATACAATCCCAACCAAAACAAAAAAAAAGTTGTTCCGACAACGGATGATTATTCCTGCACATGAATACTTTTAGATTCAATTCCATTCCACGTGTCAATTTCTGTTATCTTC
E100077168L1C011R03102932046/1_A_95_102	6FAM-CTGTCCTCTTCACTGTTCCATC	gtgtctt-TGGAAACAGCTATAACATAAGACTGC	58.794	60.101	101	A	11	GCAAAACATTATCGGGCAGCGTTTCTCCTTCATGTCAAAATATATTTTTTTTTTTAATTTTCAATTTAATTTGGGCTGGAAAGGGTTAACTGTGAACAAGATGAGGGAAACAGAAACACACTAAGGGCGATGTATCTAAA
E100077168L1C011R03102952304/1_G_47_55	6FAM-GGCAGTTTATTCTCAACCAGTG	gtgtctt-AATGTTACTATATCAATGTGCAGTCG	58.767	58.662	118	A	9	CTTGATTGATCCTAGTTGTTTGTAACTACCAAGTGTATTGCGTACATCAGACTAAACTAAAAAAAAATGTAATATATGATCCTCAGTTGGCGAAAGATACCTCGAGAAGAATAAAGAATTGTATAGGTGAAACTCGGCTAATTCTGCA
E100077168L1C001R00101173139/1_A_115_125	6FAM-CGGATGTTGAGACGTCATTT	gtgtctt-CCACCTCTGTCTGGCAATGT	58.57	61.134	119	A	11	CGGATGTTGAGACGTCATTTTTAAACTTCCTGCGCTATGGATTTTTAAATCACACGCCCGCTTTTATCGGTTTCCAGTAACTTCATTTTTTTTTTTGCTACATTGCCAGACAGAGGTGGA
E100077168L1C011R03103085198/1_A_77_84	6FAM-GCCTAAGCGTAAGCAAGCAT	gtgtctt-CCTTGCAATAGAACAGGAATGA	59.658	59.225	107	A	10	TCCGTTTTTAATCTGTGATCCTATATAGGATGTTTCATAAAGAAAGGTCGTAACTTTTAGGCATAACGTTTGAAGTAATTTTAAGAAAAAAAAAATCATATTGAATATGGATCCGAAT
E100077168L1C001R00101194802/1_A_103_111	6FAM-ACACGTGATCACAGGCAATC	gtgtctt-TGCTGAAGCCTGAGGTGAAT	59.557	60.945	115	A	9	ATTAGCTTCTAACACGTGATCACAGGCAATCGACAACGATGGTTCGTTTCGACAGCGTGATGTCATTGAATTCCTCATTAAAGATAAAAAAAAATCTTGTGGTGAAATTCACCTCAGGCTTCAGCATGCATA
E100077168L1C011R03103139222/1_A_99_107	6FAM-CAGTGTAGCAAGGGAGAGCC	gtgtctt-CGTTCCGTAAGAGAAGGTCG	60.012	59.869	106	C	10	TAACGTACCGGTATAAAAATAACAGAAGTAAATCAATTTCATTTTATCCCGTCAGGTATTGGAAATTAAAATAAACTAATATGGAGGGGGGGGGGTAAGGA
E100077168L1C001R00101222449/1_C_95_104	6FAM-TCCTCTTGGTCACAACAACG	gtgtctt-TTTCTTCGTTGAAACTTTACCAA	59.72	58.045	100	C	10	CTTAGATAGAAACGCTACCCACCCCCACCACTGTCCTCCTCTTGGTCACAACAACGCCTGTCCTCCACCCTCCTCCGCCCGAACTCCCCCCCCCCAACAACCCAACCCTTTACTTGGTAAAGTTTCAACGAAGAAAGTAT
E100077168L1C001R00101224956/1_A_73_80	6FAM-ATGACGCTCGTAGGCCATT	gtgtctt-AGTTCACAATAAAGAAAGCCAACA	60.64	59.266	100	A	8	CAAGGCTGTGGAGATGAAAATTCTTCAAACGTATTATGTATGATTAAAATGACGCTCGTAGGCCATTTAGATTTTTTTTAACAAATGTAGATCCTAAGGGCTTCATATTTTCACGAAGAGGTTATGTTGGCTTTCTTTATTGTGAACT
E100077168L1C001R00101229316/1_A_93_101	6FAM-GTTGAAACTTGGCATTCGCT	gtgtctt-TGTCAATTTCAGGCGAAGTCT	60.257	59.867	107	A	9	TTAACATACATTAATGTGCGTTCTAAATAGTTGAAACTTGGCATTCGCTCAATTTTCTTGCCATTACTATCTTGTGCCTTATAGATTTTTTTTTAATAAAAATTTCATAGTTGTTAGACTTCGCCTGAAATTGACATATTAT
E100077168L1C011R03103225108/1_AAT_33_80	6FAM-AAGAATGATGGTAACACTTGCTGA	gtgtctt-ACGCTGAATACACAGGCATAA	60.062	58.333	100	A	10	CGAATTTTGAGAAAAAACAGATGCAAATTTTGAAAAAAAAAATATATGCGAATTTTGAGAAAAATAGATGCTAAAAATTCAGGTCCCTAGTCATGAACAGACTTCAACAAGCCATAACATAGCAAGG
E100077168L1C011R03103282637/1_A_69_76	6FAM-GCAATGTGCTCTTCCAGCTA	gtgtctt-GCATGAAGTTCCTCTTAGACTGC	59.178	59.561	119	A	8	TTCTAAATCAATTTCCGGGTTATATCAAGATTAATGTTCATGTTAATCTCTAGATTATATCAAGGTCAATGACATTCGTTTCTCGAAAAAAAACAATACTTTCGCGTC
E100077168L1C001R00101312646/1_C_96_106	6FAM-AATAGGGATGCTTGGGTGAA	gtgtctt-CCTCTCATTTGCATTAAATTTCG	59.387	59.98	102	C	11	GAAGGAACTACAAGCTTTGGTCGCTGTCCACTAAATAGGGATGCTTGGGTGAATGATGCAAGTCAAGTATCCGCCATTAGTGAAAGGGGGGGGGGGAACTGATTAGAAGATTCGAAATTTAATGCAAATGAGAGGACAT
E100077168L1C001R00101334205/1_A_68_75	6FAM-TGTGTTTACTATACTCCAGCAGGC	gtgtctt-TCATTACATAACCTTACCGTTTGTTT	59.749	59.251	100	A	8	AACATTGTTGCTATAAAATGTTTTCTGTGTTTACTATACTCCAGCAGGCCGTGATATACGTCTGTCTTTTTTTTCCCCCAGTCTATAAATGCGAACTTAAAACAAACGGTAAGGTTATGTAATGATTTATTTTTTCATTTTAATATTT
E100077168L1C001R00101386922/1_A_78_85	6FAM-GCAAGATGGTACTTGGCGAG	gtgtctt-TTCCACTTGGGCTGATTACC	60.796	59.933	105	A	8	GTGATAGCAAGATGGTACTTGGCGAGATGAAGTCGAGAATTCGTCATAGATTACTTGGCATTCACCTTACAGTTGGAAAAAAAATCAACCAGGTAATCAGCCCAAGTGGAAATCGAACCTACATTTGAGTGCAGCTTTGGCCAGTTGG
E100077168L1C001R00101399985/1_A_55_63	6FAM-GGTCTCGCCCACCTCATTAT	gtgtctt-GAGAGGTCCTGGGTTCGATT	61.242	60.456	116	A	9	AATGAGGTCTCGCCCACCTCATTATATTTTGCTCGACTAGTATGACTAGTCAGTTTTTTTTTATACCATTAAGTACGAGAAAAATTCGTACCGGCACCGGGAATCGAACCCAGGACCTCTCAGCTGTGCGCGCTGAATGCTCTCTAA
E100077168L1C011R03103566617/1_AATG_70_105	6FAM-TGACGAGGTAATTCGGAAGA	gtgtctt-GCATGAGTTTGTATAGTTGTGCATC	58.298	59.978	119	AAT	15	CTTGTGGAGGATGTCAGCTAGAAAGTCAAGAACTGAAAGCTAAGGAATACAATTAAAAGGCAGATAATGCTCATTTCGGGTATATAATAATAATAATAATAATAATAATAATAATAATAATAATAATAAT
E100077168L1C001R00101436359/1_A_96_105	6FAM-TTCGTTAGAAGGAAGAAGATGTGA	gtgtctt-CCATCCACTTATAAATTCCAAGC	59.433	58.936	107	A	10	TGTGAGTTTTAAACTTCGTTAGAAGGAAGAAGATGTGATTGATTAAAACTTTCTGTATTGTCGCAAAGAGTTGTTTTATAAACTTAAAAAAAAAATAAGCTTGGAATTTATAAGTGGATGGTAAAGTCATTATAAGAAC
E100077168L1C001R00101437628/1_A_75_82	6FAM-TGTTCTCCTTGTCTCCTTAGCA	gtgtctt-TGATTTGTTAAGGTCAGAATCTCTC	59.122	58.046	103	A	8	CACACTTGTTCTCCTTGTCTCCTTAGCAATTAGAATAATAATTGGAGCAAAGGCTAGAGAATCGTGTAGACCATTTTTTTTAATGAGAGATTCTGACCTTAACAAATCAGTACATATACTCATTAATAAATTTATTCTTATGTAATAA
E100077168L1C011R03103766810/1_T_71_78	6FAM-AAGGGCACAAATACCCACAA	gtgtctt-TTTAAATCACTCGCCCACTTT	60.227	58.753	122	A	8	TTTTTTTTCTAGGCTGCGCGTTGCTGGATAGAAGCTAATTTTCAGAAGCGCGAGTGCGTCAAGTTCATACCCAGCCCCAAGGATGAACACAGG
E100077168L1C011R03103781020/1_A_111_132	6FAM-ACACTGTCCAAAGTCGACCA	gtgtctt-TCGCGAAGCTTGAGGTG	59.152	59.779	117	A	8	ATTTATTTATGACAACCAATTGGTAGGGGGCAGTAGAAGGTCTGTCGGCAAAGTCCTTTCTATGAAACTGCACTCCATGAAAAAAAATAGAGTATAGCTAGTAGATCGGAAGAGCACACGTCTGAACTCCAGTCACCGTTATGCATCT
E100077168L1C001R00101558479/1_A_33_40	6FAM-CCATCTTTCTACGAAATCTGACA	gtgtctt-TCCGATTTCAAAGGTTCTTCA	58.39	59.671	123	A	8	ACCATCTTTCTACGAAATCTGACATATAAAATTTTTTTTCACGGGTAGTCACTCGTAAACGTTAATACAAAAGTAGTTTTCTCTAGTCAGGTTTTCGCTTTCATGAAGAACCTTTGAAATCGGA
E100077168L1C001R00101595600/1_ACC_38_70	6FAM-AGACCCAATGCTTGAAATCG	gtgtctt-TGAAATCATGGTAGGTCGTCA	60.074	58.987	107	ACC	11	AGACCCAATGCTTGAAATCGATGACAACGACGGTAATGGTGGTGGTGGTGGTGGTGGTGGTGGTGGTGGTAGGGTGGTGGTGGTGGTGACGACCTACCATGATTTCACAAAATATTTATTTAGTTATTTACTAAGGTTGGATAAAAAG
E100077168L1C011R03103999592/1_T_96_103	6FAM-CTCTCTTGCCAACATTTATTGTG	gtgtctt-CATTGACAATTGACGCGAAG	58.821	60.257	109	A	10	TTCACTTCATTCAGACGCTAAATAACCTAAGATGTTGACAAAGCGTCGTAAAATAGCCCACTAAAATAAAAAAAAAATATGGTGAAAACCATGTACGGCGAATCTGGTGACTGTATGTCTCAGCTCGAAGCCACCTCGTGTCCATTCT
E100077168L1C001R00101621498/1_A_83_90	6FAM-TGACGTTAACTAGGATTGCTGC	gtgtctt-CACTTCTACCAAGATCTTACGTGATT	59.429	59.221	102	A	8	AGTAATAGGAGTTTCTATGATGACGTTAACTAGGATTGCTGCAAACAATACTACATTCAAAAGGATGACGACATAGCACTGAAAAAAAATTAATGAAATCACGTAAGATCTTGGTAGAAGTGTGAAAAATCCACAAAATATGAAGGAA
E100077168L1C011R03104091927/1_A_54_61	6FAM-TCCTACTTGCAATAGTTACCGAA	gtgtctt-GAGCGAATAGCTCATGTTGTATG	58.045	58.937	130	A	14	TCAATTCGTCCACGGCTATATACAAATGCCGCAAAAAAAAAAAAAAGTGACGTGTTACTTAAATAGCATTCCCACTCTTCAATTGCATCTCTCTCTCTTCCAATTAATGTGGTGAATGGATGTGTAGGCGG
E100077168L1C001R00101654938/1_A_78_86	6FAM-TATGCGCGAAATGACAGAAA	gtgtctt-CAGTCCATAACCGCGAATTT	60.356	59.96	102	A	9	AATAAGTAAATAGTAACAATAATTCGATCCGGCCATATGCGCGAAATGACAGAAAATTACGTCAGGCCATAAGCAGAAAAAAAAAGTCGCGCTTATGAGCTGAAGTCATGGACTTCGAAATTCGCGGTTATGGACTGATAATTTCCCT
E100077168L1C001R00101663652/1_A_42_53	6FAM-GTTGTTAGCTTGCCGGTGAT	gtgtctt-CGCTAACCGTTACTCCACAA	60.14	58.845	100	A	12	TTGTTGTTAGCTTGCCGGTGATGATAGTATATCAATATTATTTTTTTTTTTTGCTTACATGTTACTTTATAAAAGTCCACACTTGTGGAGTAACGGTTAGCGCGTCTAGCCGCGAAACCAGGTGGCCCGGGTTCGAT
E100077168L1C001R00101679644/1_A_40_49	6FAM-GCGTTTGGACGGGAGAT	gtgtctt-GCCTCTGAGCCACTTCGTT	59.575	60.549	104	A	10	ATCCCTGCGCGTTTGGACGGGAGATGCCAGCAAATTTGAAAAAAAAAATGGTCATTTTGACCTTCCAAAATTGACATTTTTCTAGACAAGATAAACGAAGTGGCTCAGAGGCCCTCCTTTTAACTGTAGCATT
E100077168L1C001R00101679663/1_A_93_103	6FAM-AATAAGCAGTCGCGGACAAT	gtgtctt-CAGTTCCATTCCGAGGCTTA	59.736	60.206	132	A	11	TATATTGAATAAGCAGTCGCGGACAATTGATGAGGGGTGGTCCTCCAGCTTGGGGGTTGGTGAAGAGCTAACAACCCATCACTGTAAAAAAAAAAACAGCTTGTTACGAAACCTTACAATAAGCCTCGGAATGGAACTGATT
E100077168L1C001R00101731645/1_A_59_66	6FAM-CGTGTTCGATACCGGGTAAA	gtgtctt-CCCAGAAATTGGGCATAAAT	60.742	58.761	113	A	8	GAGCGTGTCGGTTCCACTGTATAACAGAAACGTCTCGTGTTCGATACCGGGTAAAACTTTTTTTTATTCAGGTGTAATTAATATGTTCAGAGTTCCTCGACTGTCTAATTTGTCGAAAAATATGAATAATTTATGCCCAATTTCTGGG
E100077168L1C001R00101774574/1_A_69_80	6FAM-TGGTAACAAGCGTAACCAAAGA	gtgtctt-CTCCATCAGTTAGCACAACCA	59.685	58.787	107	A	12	TTCGATAGGCCTATTCAATTGTCACCTTGGTAACAAGCGTAACCAAAGAAAAATGTGGAAGTTAACGTTTTTTTTTTTTCGTTGTTAACTCTATAGCATCTATTAGTGTTTTATGGTTGTGCTAACTGATGGAGTTACTTGTCAACAA
E100077168L1C001R00101813611/1_A_97_105	6FAM-TGGCATGTGTGATGGATAGTT	gtgtctt-TGCCATATTTATTCTAACGCCA	58.865	59.496	127	A	9	TGGCATGTGTGATGGATAGTTTCCTGAGTCGAGTCGACTACACACTTATGAAGTGAATGAAGGAGGGCATTTACCGGGTGTAATTAAAAAAAAATAAGCATCTTCTGGCGTTAGAATAAATATGGCAAAATGTAGCTT
E100077168L1C001R00101844304/1_A_96_105	6FAM-ACGTCACATGAAAGTGAAACAA	gtgtctt-TGACAGGAGCCTATGACAGTTC	58.187	59.357	122	A	10	GATACGTCACATGAAAGTGAAACAATAGTCGTTCAAAATGGTAGATCTTGCGGATATCCCTATAAAATAGAGGGCTGGGAGGATGTTTTTTTTTTCAAGTTATGAACTGTCATAGGCTCCTGTCAGAGAGAATGCTTTT
E100077168L1C001R00101845720/1_A_97_104	6FAM-TCGGAAAGCTTCACTTCCTC	gtgtctt-GTTGCTGATCAACGACAACG	59.55	60.31	116	A	8	GATGTTTCGGAAAGCTTCACTTCCTCAATAATGATTCTAGTTTCATTCCTTCCTTTGTGATATTTGCTCATCCAAAATTAAGGCATTTTTTTTCCTCGCTTCCGTTGTCGTTGATCAGCAACAATAATCAAAACAGCT
E100077168L1C001R00101850725/1_A_62_71	6FAM-CATGAATACAGGCGACAGAAA	gtgtctt-TCATGCTGCTTCAACAAACG	58.785	60.988	101	A	10	AGACAGAAGCCAGAGTGATATTCAATAAAAACATGAATACAGGCGACAGAAATAAAAGGTAAAAAAAAAATACATTTGTTAATATTATATTGGCCTAATACCGGAACTACTGCGTTTGTTGAAGCAGCATGACTTGAAGTCTTGAAGG
E100077168L1C001R00101856703/1_A_102_123	6FAM-CGGTTGATTCATCCTGAATTT	gtgtctt-CAAGGGAATCTGTGTATCCG	58.893	58.02	105	A	22	TGACTCAGTGCCAGCGCGCTTCCCGGTTGATTCATCCTGAATTTATAGTTTAGTTGCGCGACCCCGTGGTCCAGGCACCACAGGGTTTTTTTTTTTTTTTTTTTTTTCCGGATACACAGATTCCCTTGTGACA
E100077168L1C011R03200192558/1_C_83_97	6FAM-TATTGTGTTCGGCAATGGAA	gtgtctt-GGTATGGCGTGTGGCTTACT	59.93	60.022	147	A	11	GCGAGTTCTGGGCACTGTTTTCGATTTGAATGATGATACGTTTAGGCGCTATTTCAGATTCAATGGACCACAGTTTATTTATTTATTTTTTTTTTTGCCATTCATGATATGATAGAGGATTCTTTGCTATGTTCTGGTTAAAATT
E100077168L1C001R00101865905/1_ATG_33_74	6FAM-GGCCCACTCGACCTAATACTT	gtgtctt-ACGTGAAACTAGCAGCCAGC	59.496	60.602	138	ATG	14	TAACGGCCCACTCGACCTAATACTTGTCAGGATGATGATGATGATGATGATGATGATGATGATGATGATGATGATAATCATCATCCGTGGTGCTACAGGCCTTTAAGGGCTCACGGCAACCAGCTGGCTGCTAGTTTCACGTCCACAT
E100077168L1C011R03200231769/1_AG_39_56	6FAM-GGGTGTTGGAGCAGTAGCAT	gtgtctt-CGTGAAAGCCCTGATCTCAT	60.142	60.218	121	A	18	CGCAATCTTCGGCTTTATTCTCACTTGAAGCACTGAGGAATTATGGCGGGTAGAATGTCGGCATAATAGTTGTTTAAACCCCTCCTTTTTTTTTTTTTTTTTTCGAAAATCAACTAGTGCTCGCGATTCCCGGTTTGAGGT
E100077168L1C011R03200256676/1_A_52_59	6FAM-TGTATTACATCATGGCTCGAAA	gtgtctt-CGCGGACAGTATGTACCCTT	58.187	60.015	117	A	9	TCTTATTCGAAATGGGAAATAACATTTTCTTCAAAATGCAATCTAAATATAATAGTTATCCATGAAATATCAATTAAGAAAAGTATTTTTTTTTAAATAAAT
E100077168L1C001R00101901471/1_ACT_37_81	6FAM-GACAGGAAATGCATAAGGACAT	gtgtctt-CATCTTCATCTCATTCAGACGC	58.071	59.843	140	ACT	15	GACAGGAAATGCATAAGGACATATATCTTTAGACGTAGTAGTAGTAGTAGTAGTAGTAGTAGTAGTAGTAGTAGTAGTAGGTTATTTTACGACGCTTTATCAAAGCTTAGGTTATTTAGCGTCTGAATGAGATGAAGATGATAATGCC
E100077168L1C011R03200272540/1_A_50_61	6FAM-TTGAGCACGAGACTCTGAAACT	gtgtctt-GTCGGATAATCCACCAATCG	59.281	60.155	119	A	8	GATATAGGTTTCATAGTATTGGCTCTATGTGTCATATTGAGAAATGTCGAAATAGTAGGCCTACTGTGTATGGCTTACCACTTGATTTTTTTTATTAACACGTATCTATCAT
E100077168L1C001R00101914039/1_A_69_76	6FAM-CTGCCTCGAACTCTTCTCTCA	gtgtctt-TAATGCTGAAACTGATCAGGAAA	59.876	58.888	100	A	8	CTGCCTCGAACTCTTCTCTCATTCATCCTTCAGTAGGCAGTTTCTTCTTAGCCAGTGACCCAGCCAATTTTTTTTCTTTTCCTGATCAGTTTCAGCATTATTCTTTCTTCACTTCACCCACTTTTTCTAACACAGCTTCATTTATTAT
E100077168L1C001R00101943900/1_A_65_72	6FAM-AAGGTTTCATTATTACACTCAGGGA	gtgtctt-GATGCATAACGGTGACTGGA	59.372	59.527	100	A	8	CTATTGTGTGATAACACATTATACTGATGCATATAGAAAGGTTTCATTATTACACTCAGGGACAAAAAAAACGTTGAAATAGTTGTACTCTGAGATCGGAAGAGCACACGTCTGAACTCCAGTCACCGTTATGCATCTCGTATGCCGT
E100077168L1C001R00101970687/1_A_69_76	6FAM-ACACCGACCTTCCTTTGGTT	gtgtctt-CTCCGTATTGAGCTTGGTGA	60.776	58.874	141	A	8	CAACACCGACCTTCCTTTGGTTTTAGTTATTTCCAATCTACTGGAGAGTATTGGAGAAAAGCTCCGATTTTTTTTAAGGACATGCGTCATACCCAATGTCATACCACAGTCTAGTAAATACAGTCACCAAGCTCAATACGGAGTAAAT
E100077168L1C001R00101970607/1_A_84_102	6FAM-GCGAAGCTCATCGTCACAA	gtgtctt-CATCTTTACGTCGTTGTTTCCA	61.137	60.032	118	A	19	GAGCGCAGGCGTCGCGAAGCTCATCGTCACAATTGTGTCAATTTCTGCTGAGCAAAGATGGAAATTGTAGGTAGGCAGATTGTTTTTTTTTTTTTTTTTTTAATTTCCATGGAAACAACGACGTAAAGATGATAAAGGGAAAATTAAG
E100077168L1C001R00101991996/1_ATC_75_101	6FAM-GGGATTCATATAAGCATTCACACA	gtgtctt-AAAGGCCGAAGTGGATGATA	60.102	59.528	127	ATC	9	AAAGAAGAATATAAAGTTCGAGGGATTCATATAAGCATTCACACATATACTGACATGGATGACATACTTAAATATCATCATCATCATCATCATCATCATCGTAGTCGTAGTCGTTTTTCAGTTTCAGGTATCATCCACTTCGGCCTTT
E100077168L1C001R00101999665/1_A_100_107	6FAM-TTCTGAAGAGTGCGTACCGA	gtgtctt-AATCGTCTTCACCCTCTCCC	59.591	60.456	126	A	8	GTTCTGAAGAGTGCGTACCGATACGTACGGTAACGCCGGTAGTGGCAGGAATGTGAACTGTTTGGAAACAACGTACTGAGGTGAGTTTTTTTTACTGTCGGGATATGGGGAGAGGGTGAAGACGATTACTTACGT
E100077168L1C001R00102027978/1_A_82_89	6FAM-AAATGATTGGTCACGATCTGTT	gtgtctt-TCCCAACCAACATAGAACCC	58.437	59.647	111	A	8	CATTACGTGCCATAAAATGATTGGTCACGATCTGTTATTCTGTTTTCATTTGTACAATAGGCCTATTTAGTAGAGTCCTTAAAAAAAATGCTCAAGTATAAAAATGGGTTCTATGTTGGTTGGGATTTATGTATATGAAGAACCATAC
E100077168L1C001R00102061200/1_A_117_125	6FAM-CCGCCATTATCACCTTCATC	gtgtctt-TGCCCTCTTTAGTGTGATGG	60.296	58.722	111	A	9	TTCACCGCCATTATCACCTTCATCTCATTCAGACGCTAAATAACCTAAGCTGTTGATAAAGCGTCGTAAAATAACCTACTGAAATAAAAAAAAATCCATCACACTAAAGAGGGCATGA
E100077168L1C001R00102074246/1_A_91_100	6FAM-CATTCCGATGTGCAAGAGAA	gtgtctt-TGTTTCATATCCATGCCCAA	59.799	59.745	128	A	10	CATTCCGATGTGCAAGAGAAGTTCACAAACATACATAACCTACTTGGAAGACTTTATTACAATCCACGGGAGTGCTGCAACACATAAAAAAAAAATTGTCACTTGTGCTTGGGCATGGATATGAAACAGACAGTGAACAATACA
E100077168L1C001R00102126352/1_A_59_66	6FAM-TCAATGACAAAGTGTTACGTTGG	gtgtctt-AAATGATGTCCCTTCACTAGTACAAC	59.949	58.982	115	A	8	TCATTACATGTAATTCAATGACAAAGTGTTACGTTGGGGTAGAACATAATCGATTTATTTTTTTTAATGGATATAGGCCTACGTACTGTCTCACTCGTTTTTCGTTGTACTAGTGAAGGGACATCATTTCATTTTTACTAACATTTCT
E100077168L1C011R03200844579/1_A_52_59	6FAM-TCGAATTTGACCCTTTCCTTT	gtgtctt-TCATGACCTTCGTGTAATAGCC	59.932	59.114	112	AAT	19	CTCAACACGGCACATCAAAATGTTAATCCCCTCAAAAATATATGACGTGACTTTCTTAATATAATTACGTAATGTAATCAAATTTATTATTATTATTATTATTATTATTATTATTATTATTATTATTATTATTATTATTATTGTCA
E100077168L1C011R03200907202/1_T_67_74	6FAM-AAACCATCAGTATTTCCCAGTTT	gtgtctt-CAGCATTTCGTCTATGTTTAGAATTG	58.022	60.4	102	C	8	TTTTTCTCGCGGTATATGGCATTCAAATCATTCTAACCTATCTGATGATATCCCCCCCCTTTCTTAACTGTAAATGAGCACTAACGCTACTTAGGTGTAAGTTTTTCTGATATTTTGTATATTCGATTCCCTAACCTTTTCAAA
E100077168L1C011R03200916928/1_T_36_45	6FAM-TTCTGTTCTTATGCCTCTGAAATC	gtgtctt-GACTGGGAATCGAACCCG	58.954	61.44	125	A	9	ATCTCTGGCCTGAGATGTTACAGAACAAACACAAAATAAATATAGAACAAGATCAGTGAGGTAACAAGCTATTTTTTTTTCACTTTAGTGATAAGATTGAACCCATTATCTTCAAATACATTGCCGTTAGGGAAATTTGAAACCACAC
E100077168L1C001R00102218047/1_AC_86_113	6FAM-ACACACGTGCACGAATAAACA	gtgtctt-TGTGCATTCCAGAACAATATGA	60.088	59.041	135	AC	14	TATGAACACACGTGCACGAATAAACAGATTTAAACACGCAGTACCGAAGTTTGCGGGAAGGATGCTGTATTACTGACACGTGGGTGTGTGTGTGTGTGTGTGTGTGTGTGTGTAAATTTCATATTGTTCTGGAATGCACAAAAACACA
E100077168L1C011R03201042999/1_G_45_52	6FAM-AATTTGGAACGCACGGAGTA	gtgtctt-TCACACCAAGCAGAATTGGA	60.502	60.24	119	A	8	TGTGTTGTTGATGTTATTAATGATGTGATGATTTGATGATAGTGGTAATGATAATTACAGCGATAATAATAATTTTTTTTATGGAGTCATATTGTTTTAGCTAATTAATTATTTAATAGTCCTTGACTTCGTAGAATAATGTCTGCGT
E100077168L1C011R03201060436/1_A_50_57	6FAM-ACACACAGCCAATAACACTATCATTA	gtgtctt-TTTCCTCTTCAAAGTATCACCTGTT	58.99	59.611	100	A	8	CTCTAGTCTATTTCTCTTTGTGGCTTGACTCCAAGTTCGACATATCAATGGCCCAGAAACGGAATGTTCCAAGTCCATTTTACTATTTTTTTTCACGAGAGCTATTTTCACGTCCTGACTTTCAAC
E100077168L1C001R00102259668/1_A_69_76	6FAM-GGTGAAGAAAGAATGACGCTG	gtgtctt-TTCCTTCCAATGCATCCTTC	59.867	60.014	106	A	8	AAATGAAGTTGTATTGGAAAGAGTAGGTGAAGAAAGAATGACGCTGAAACTGATCAGTAGAAAGAGGAAAAAAAATTGGTTGGGTCACTGGCTGAGAAGAAACTGCCTACTGAAGGATGCATTGGAAGGAATCGTGAACAGGATAAGA
E100077168L1C001R00102388082/1_A_43_53	6FAM-CACCGAGAAAGACTTTAGTAGCAG	gtgtctt-CGTGCTCTGGAGTGAACAAG	58.846	59.616	103	A	11	CACCGAGAAAGACTTTAGTAGCAGAGATGTACAGTAGTGGCAAAAAAAAAAACCGGACCGACCCTTGTAGCTGATTTCAGAGCCTTGTTCACTCCAGAGCACGATAGACTGGTAACTAAAACTTTCGTGGTTCGAAT
E100077168L1C001R00102429417/1_C_71_82	6FAM-TATATCATGCTGGTGGTGGC	gtgtctt-CATGTGCAAACTGGTCTTTGA	59.38	59.749	115	C	12	TTTAATATATCATGCTGGTGGTGGCGGTGGCGGTAGTGAATATGTGGAATAATAGAGAAAACCGACTCACCCCCCCCCCCCAATCTTGAAGACTAGTTTTCAAAGACCAGTTTGCACATGAAATTCAAAAGTTCAACTGAACCAAATT
E100077168L1C001R00102443831/1_A_31_39	6FAM-TCGTTGAATTCCCGTACACC	gtgtctt-TCGTATTCAGCTTACAGCTATTTCA	60.755	59.524	101	A	9	AATCGTTGAATTCCCGTACACCGAACACGAAAAAAAAATCGTTGATATGGCTATATGCTCAATTGGTAAGATAATCTTTGAAATAGCTGTAAGCTGAATACGAAAATGATATCGATGAAATCG
E100077168L1C011R03201491031/1_ATG_62_94	6FAM-ACTGTGAAGACGGAACAGGC	gtgtctt-ATATCACGAATCTCGGCCAT	60.307	59.372	101	A	9	ATTTTTTTTTGTGGGGAAAATCGAAACCAGTGATATAATACAGTTCAATTATGTATACTAAACACTCTGTGAAAGAATTAGCACAATCGGTTGTA
E100077168L1C011R03201496484/1_A_78_85	6FAM-GGCCTTTAATTGGAAATTGTGA	gtgtctt-TCACAAATCAAGCTTCGTGACT	60.181	59.92	143	A	9	GAAAAAAAAATCATCTCAAGCTTCGTGACTATGATATTAGATTGTGGTAATACTGTCATTTAATGTGACAATTTAATATAAAAACAAAAATAATA
E100077168L1C001R00102484408/1_A_91_100	6FAM-ATGCTGGGACCAAAGATGAT	gtgtctt-TGAACAAGTGTCAGCAAGCA	59.366	59.164	122	A	10	TGTTGGCTTGTATGCTGGGACCAAAGATGATAATATAGTATCACCATTGGATCCAACTGCATTGCCATGTTCATTGTTTTCCAACTTTTTTTTTTCTTCTTCCTCTTTTCACTTGCTTGCTGACACTTGTTCAATCTGAACAGA
E100077168L1C011R03201609124/1_A_62_69	6FAM-GCATTATCACCTTCATCCAGC	gtgtctt-AAGTTGTCACCGTCAAAGCC	59.547	60.156	103	A	9	GATTTTCAGTTTGATCATCACTTTTACGCAATTTATCAAAATACAGTAGAGTAGTAACATTAAAAAAAAACTCAACTTTTTAGGCAGCTATGTTCGTTATGTAATGTCTACTTTATTTGGCATATTAATTATTGATGTTTAGATACAA
E100077168L1C011R03201723431/1_A_100_107	6FAM-TAATTGAGGCGGTGGTGAAT	gtgtctt-AGTCACGCATTCGGGAAGT	60.331	60.672	125	A	8	ATTTTTTTTGTGGGGAAAATCGAAACCAGTGACATAATACAGTTCAATCATGTATACTAAACACTCTGTGAAAGAATTAGCACAATCGGTTGGA
E100077168L1C011R03201743069/1_T_75_82	6FAM-ACACCATCGTTCCTTTGGAC	gtgtctt-AAACAACTGTTTCATTAATCCGTAA	59.827	58.211	122	A	8	TTTACTTGCTGTAAATTTACTATAAGAGACCCACAGCTTTACTTTCCTCCCGGAGGAACTCGTGCTAAGGATTTTCTCGGCCTTTAAAAAAAATCA
E100077168L1C001R00102567652/1_A_50_58	6FAM-TCTATGTGCTTGGTAAATTGGTTT	gtgtctt-TCTTGAGAGTGTGCCCATGA	59.028	60.402	116	A	9	TTGTATTTTAATATTAGTAAATCTATGTGCTTGGTAAATTGGTTTTTATTTTTTTTTGTCCCTTTACTAAGGATGATCTGCTCAAGATTTGAGGCCGCAGGAACAACTATTTATTAATCATGGGCACACTCTCAAGATATTT
E100077168L1C001R00102594588/1_C_56_65	6FAM-CCTAAAGCGCGAAGGAAATA	gtgtctt-AACGGTCCTGAATTCGTCAA	59.472	60.495	115	C	10	CAGTGCCTAAAGCGCGAAGGAAATAAAGTTTGGAGACAAATATTGCAAGAAAGAGGGGGGGGGGCATAAATAAATTGAAGCGATGGTGAATAAAACGTATTTGACGAATTCAGGACCGTTTTTGCAAAACTTGCTAACTGCAAAATTA
E100077168L1C011R03201836438/1_T_112_119	6FAM-TTGCAGACAATGATACTGCTCA	gtgtctt-CTTCTTGGCAGGTTGAACAAG	59.493	59.899	104	A	14	GTCGCTCAAAGTTGCAGACATTAACTTAAAAACTGCGTGTTTTTCACATCCTCAGCTATATTTTATACAAAGAAGTGAAAAAAAAAAAAAAGATTTTACACATAACAATAAGCAATTCAATTATACTTTTGTCATGTTGTTAATGTAG
E100077168L1C011R03201943006/1_A_66_73	6FAM-GCCAGTTCCGAATACGAGAT	gtgtctt-AGTTTCAACATTTGGCGTCAT	59.154	59.49	101	C	11	TATTTCGTTACAGAACCAAGGCCCTTGGCTGATTTCTAGGGATGGGAGGTCTTTCAGGATTGAATAGTGATTCTTCTCGAGTTAACCCCCCCCCCCTCTTCCAACCTATACCGGCTTTCACTCACGCGAACAAA
E100077168L1C011R03201980437/1_A_63_70	6FAM-CACTCGTTTAGGCGATTGAA	gtgtctt-CGCCGAAGTAACGCTTAGGT	58.917	61.638	127	A	14	TTTCCTAGTTTTTTTTTTTTTTCATGGGCCTACATATGAATTCCATTAATTTTGAAATAATTTTGTGTTCTAATGTTTTTAAAACAGAAATTATCCTTAAAATGTCA
E100077168L1C011R03201986239/1_A_28_35	6FAM-TCATGTTGGGTAAGCCATAAA	gtgtctt-TGGGATACTGTTTGGCTGTG	58.031	59.566	101	A	8	AATAAAAAAAATTCCAATGTATACTCAAAAATGGATCGAGATTTAGTGTCCAAGGAGACCAGACTCCTCCTATGTATTTATACTGCATATATACAA
E100077168L1C001R00102677707/1_A_86_94	6FAM-TTGAAATGTCTAACTGGCGATG	gtgtctt-GCTCTGGTGCGTACTCTGAA	60.131	59.191	127	A	9	CAGATTTGAACTTTTGAAATGTCTAACTGGCGATGTTGTAGTTAGTTTTATAATATATCTATATGATACATCAGTAAATGGAAGAAAAAAAAACTGAGCCAGAAATTGAATTCAGGATCTTTCAGAGTACGCACCAGAGCGCTTGCCT
E100077168L1C001R00102693726/1_A_76_83	6FAM-CCAATCCCATCGACGTTAAA	gtgtctt-CATCTTCGTGGTGTGATATTCAA	60.692	59.875	130	A	8	ACCATCTCGCGATCACCAATCCCATCGACGTTAAATAACCTCGTAGTTGATAAAGCATCGTTAAATAACCAAAGAAAAAAAACACTTAATGTGTAATGCAATTTTGTCACTGTGCTTATGATTTGAATATCACACCACGAAGATGATG
E100077168L1C001R00102712886/1_A_46_53	6FAM-ACGTACGATGCAGCTTAGCC	gtgtctt-TGGTGGTACTATGAAACACTGTCA	60.437	59.466	107	A	8	TAAACACAGAGCTCTACGTACGATGCAGCTTAGCCTATAACCAATTTTTTTTCAGTCCTAATAATAATGATATCTAAAGACGTGCGTATAGTCTAAACTGACAGTGTTTCATAGTACCACCACAGTCTAGTATGTAC
E100077168L1C001R00102714177/1_A_53_61	6FAM-GAAACCATGCAGAGAAATATTGTG	gtgtctt-AAGACAGACTGACCTTTGTTGTTAAA	59.904	59.692	123	A	9	ACAATTCTAAAAGATAATATGAAACCATGCAGAGAAATATTGTGTTTGGTCAAAAAAAAAGAGTAAATTTGGTGCGAGAATATGTCAGATCAGTCACGAAGTAAAAGCATAACAATTTTTAACAACAAAGGTCAGTCTGTCTTAC
E100077168L1C011R03202364134/1_A_107_114	6FAM-TGTCAGACAGATCTACCATAATCG	gtgtctt-ACCTAGCTTGCGAAGAATACG	58.289	58.688	104	A	26	GGCAACATAGCACTGTAGTTCCAAGCTCGGCCGCTTAACTGTCAAGTCCCATCTTTAAAAAAAAAAAAAAAAAAAAAAAAAACCATAATTTGTTTCCTGGAAAAGCTTTGGTTTGCATTTTTAATCTGTTTGTTTAATATGTTTATTA
E100077168L1C001R00102872441/1_A_92_99	6FAM-TTCACCGGCATTATTACTTTCA	gtgtctt-CCCTTCGCAGGAAACATAGT	59.494	59.195	118	A	8	CTCATTTCACCGGCATTATTACTTTCATCTCATTCAGACGCTAAATAATCTAAGATGTTGATAAAGCGTCGTAAAATAACCTACTAAAAAAAACAATAATTTTACTATGTTTCCTGCGAAGGGGTCATCATCATTAAAGACAT
E100077168L1C011R03202422140/1_A_67_74	6FAM-GAAATAGCATTGCAAGGTGG	gtgtctt-CCAAACGCTTACGTAATGTCC	58.241	59.527	100	A	8	GACAAATCTCAGAATCAACTTCGCCAAATATCATCTCGCTGACACTAATTACATTGAAGTGAAATAAATTGTATTTCAAATTCTTAAAAAAAATGTGTCGTTTATTTTCTGTA
E100077168L1C001R00102900303/1_A_68_75	6FAM-AAATCTACAAATTCCGTGGGA	gtgtctt-TATTTCTCTGCATGCGAACG	58.43	59.976	107	A	8	GCGAGATTATTAACTATATAAATATCAATAAAATCTACAAATTCCGTGGGATTTGTCTAATTTCTTAAAAAAAATGTTAAATTCATGTGGAGTCACCTGTATATAACAACAATTTCACGTTCGCATGCAGAGAAATATGGGTTTGTTT
E100077168L1C001R00102954864/1_A_107_115	6FAM-AAATCGGTGCAGCCATTATC	gtgtctt-TTAACCATCCTGAAACCGAAA	59.929	59.438	109	A	9	AATTTTCATATAAATCGGTGCAGCCATTATCGCGTGAAAAGGTAACTAACATGCAGACAGACAGACAGACATACAAACAAAAATTAAAAAAAAAGAGATTTTCGGTTTCAGGATGGTTAATTATACAT
E100077168L1C001R00102955797/1_A_55_67	6FAM-CTATAGGGCGAATAGCAGCG	gtgtctt-CCCTTTCATATATTCTGAAGTGACG	59.985	60.25	121	A	13	TTCAGCTATAGGGCGAATAGCAGCGTTCATAAAACGCGGACATTAACATTTTCTTTTTTTTTTTTTCAATTAAAAGCGCGCAAAATCTAAAGTCACAAATACGTCACTTCAGAATATATGAAAGGGGCACACGAATTTTCCTTCGCAC
E100077168L1C001R00103002237/1_A_104_113	6FAM-TGCCTGTGACCCTAATCTCA	gtgtctt-CAGTCCAAACCTTCGAGTCC	59.241	59.697	116	A	10	AATGGTTGCATTGCCTGCCTGTGACCCTAATCTCATCAAGTCACCATTTTTCTTGTTTTAAGACACATCTCTGTGGGCCAATGTCTTTTTTTTTTCTCTTGTACCGAGGAGGGACTCGAAGGTTTGGACTG
E100077168L1C001R00103059610/1_A_95_102	6FAM-GCGTTTCTGTTGCACGTTAT	gtgtctt-CGTGCCACTCTAACTATGTAATGC	58.85	60.102	124	A	8	GGCAAAGTCGCCCTGCGTTTCTGTTGCACGTTATTGGAACTTCATGCAAATTTGATGAAGCGTTGCCTAGTAACACTATGTTTCATTTTTTTTATACTTCGATATATTTATCATGCATTACATAGTTAGAGTGGCACGTA
E100077168L1C011R03202922725/1_T_91_99	6FAM-TCTCGTCTGATATTTGTTAGGTGG	gtgtctt-TTCATTTCTTAATCTGAGGACAGG	59.561	58.822	100	AAT	15	GTTAGATTCCCTGTCGCTAAGTTCCCCTGTGCAACCCTCTCTTCATCAGGCACCAAAGTCTCTATTATTATTATTATTATTATTATTATTATTATTATTATTATTATTATCATTACTCTTTACCACCACCACTTCTCCCTTACTTAAA
E100077168L1C001R00103113683/1_A_46_55	6FAM-AAAGGCTGAACTTGCGTTGT	gtgtctt-CAACACTAACATGGCGACGA	59.92	60.72	115	A	10	TGGAAAATATATTAAAATAAAAGGCTGAACTTGCGTTGTATTTGAAAAAAAAAAGATTTTAAAGGAAGGCAGGGCTCGAAAAGGACGTTGTCACGAACGGGAAGGCTGTTATTTTCGTCGCCATGTTAGTGTTGATGAA
E100077168L1C001R00103137801/1_A_87_94	6FAM-GAAATGTAACGGGCAAGGAA	gtgtctt-AAATCTCTGGTCTCCATTATTGTTAC	59.938	58.199	122	A	8	TATTGTCGAAATGTAACGGGCAAGGAATGTAAATAAGCACAATACAATACAAAAATACAACATTAATGTGATGGGGACGTCTAGGAAAAAAAATCCTCTTGTTGTAACAATAATGGAGACCAGAGATTTTGTTGGACGTTCTAAAATA
E100077168L1C001R00103209754/1_A_96_104	6FAM-TGGGAGATGGGTTAGGAATAA	gtgtctt-GGCATGCTCATAAGAACACCT	58.38	59.212	119	A	9	ATGGGAGATGGGTTAGGAATAAGATTTTCTTTAATACGAATGGAATTCGCTTGAATTTAATTTGTTGCATTCGAATATAAAACTATTTTTTTTTCAATGAGGTGTTCTTATGAGCATGCCTTAATATTATTCGGATTAG
E100077168L1C001R00103225627/1_A_65_72	6FAM-AGGTTGGCAGAATGCGTTAC	gtgtctt-GGATGAATCTAGGCAATCAACA	60.14	59.046	105	A	8	AATGTACCGTCCAATCACGGAGGTCATTGTTATGTTCAAGGTTGGCAGAATGCGTTACATAATAAAAAAAACACATAGCTTGTTAACATTTCGATTTTGTTGAAGACGACATAATTATCACTGTTGATTGCCTAGATTCATCCTAGTT
E100077168L1C001R00103235874/1_A_42_52	6FAM-TGTACGAAATGACACCACATCA	gtgtctt-AAACATTTGTGGTTGCCAAA	59.888	58.917	102	A	11	GTACATGTGTACGAAATGACACCACATCAACATACAGTACTTTTTTTTTTTCGTGCTCGAACGCATCTGAACGTGTTTATTATCAATATTTTGGCAACCACAAATGTTTTTGTTTGATGCACAATAGAGCAAGAAT
E100077168L1C011R03203213435/1_ATG_43_75	6FAM-TCGTCACTCCACAATCTTCG	gtgtctt-AATCGTTGTCGTCATCGTCA	59.831	60.12	112	A	8	TTACATTTTTTTTCATTCAGACCATTGGCTCAACAGTTTTTAAACGTAAACAGACGACGTCAACAAGCTACTGTATTTCCATACAGGCAGAAGCAAAA
E100077168L1C011R03203311947/1_T_57_68	6FAM-AAATTCTCCCTACGCGTACAA	gtgtctt-GCTTTCTTGCTGTTCTCAAACAT	58.776	59.947	118	A	13	TGATGATGTCACTTGTGGATCCAGACCTGTTTTCGGGCAGTTGACTAAATAAGAATACCGGAAACTCGCGAAAGACAAGGCAATTAAAAAAAAAAAAAGAGAGAAAATTGTGAGAAAAAGTGGAAAATAGATGTG
E100077168L1C011R03203323508/1_T_71_78	6FAM-GACCTTGTAGGTCGGGAACA	gtgtctt-CCCTTCTTACAAGTGTCAATATCCA	59.966	60.607	115	A	13	TGCTGCGAAATGTCTATGAATAGCACCCATATGAGACCAAGCGTAAGAAACCTGTTTCGAGATATTGGCCATTGAAATAAATCTGTTTTTTTTTTTTTATAAAACATTTTATGCAAGAAACATTATAACAATCATACTATTACA
E100077168L1C011R03203334306/1_A_98_105	6FAM-CCCAATCTCTAACCCAAATCG	gtgtctt-ATTCGCGCTGTTACTCCACA	60.669	61.767	110	A	8	TCGTTTCATATCAGACCAACGGTATTGAATTATGTCCATAGCGTGGGCGAGGTATTATCAGGCTGCAAAATTCGCTCAGAATGCATTTTTTTTACACAATTTTCTAATTTTCAGCAGATTT
E100077168L1C001R00103371011/1_A_113_122	6FAM-ACTTGCAAACATTGGCCTTT	gtgtctt-TCACAATCACAACCACGTCA	59.615	59.541	112	A	10	AGCAGATATACTTGCAAACATTGGCCTTTGTATCAGTAGAGGTTCATTAGCCTAAAGCAATACAAACTATGTTTTGTCATATTAGAAAAAAAAAAGTGAACTGACGTGGTTGTGATTGTGAG
E100077168L1C001R00103515083/1_A_41_52	6FAM-CCCAACTGTATATGCTTTATCCTTT	gtgtctt-CCTGATTGTTGGATCGGAAT	58.976	59.75	101	A	12	TTCTATTAAACCCAACTGTATATGCTTTATCCTTTACGGAAAAAAAAAAAACTTTAGTGGGGGTCATGTCCGGTGATCGTGGCGGCCACCTATTCCGATCCAACAATCAGGAAACATACTCCATCAAGAAAGAAGT
E100077168L1C001R00103516487/1_A_102_109	6FAM-TGATGCTGAAACTAACCAGGA	gtgtctt-TCCCATTCATCATTCCTTCC	58.365	59.685	101	A	8	AACTGTGTTGGAATGTGTAGATGAAGAAAGAATGATGCTGAAACTAACCAGGAAGAGGAAAAGGAATTGGTTCGGTCACTGGCTGAAAAAAAACTGCCTACTGAAGATGCACTGGAAGGAATGATGAATGGGA
E100077168L1C001R00103528374/1_A_75_84	6FAM-TGTGTAATGACAATCCTGAGACC	gtgtctt-TCCTGGTTCTATAGGCGTTTG	58.972	59.234	100	A	10	TAATTTTCGCTTTTGCAAATATAATAGGTGTTAATTAACATGTGTAATGACAATCCTGAGACCAAAAATCGCGTTTTTTTTTTATTTTTGTCCCTCTGTCTATCTAGCTCATGGATGTCCAAACGCCTATAGAACCAGGAAATATTGC
E100077168L1C001R00103533633/1_A_70_87	6FAM-TGCTAGAGTCTGGTCCATGC	gtgtctt-TGATTTATGTCCCTGTGTGTTAGG	58.987	60.162	102	A	18	ATTTTCTACCACACCTAGTACAATGTTTTCCACTTTCCTACTGCTAGAGTCTGGTCCATGCTTACTCATTTTTTTTTTTTTTTTTTCACATTCTGCTCTGGTCTTTCCTTGCATTTCTTCCTAACACACAGGGACATAAATCATCTAC
E100077168L1C011R03203736852/1_T_45_52	6FAM-GCCGTGGACCTGCTATAAAT	gtgtctt-CATTGCTAGTACGAGGAGTTGG	59.07	58.927	110	A	10	GTTGTTTCTGGTAAATTAAATTAAAAAAAAAATATTTTCTTTAAAATACTATTTTATATGTGTGAAATCGCAGGGGCGTATTTTGCGGGGTACCGGGGCTACCGGCGGTAGCCCAAG
E100077168L1C001R00103586460/1_A_50_60	6FAM-TCCAAATCACTCACGATGGA	gtgtctt-AATTCTGAACTGCTGACGCA	60.048	59.596	115	A	11	TTCGTAAAATATATTGCTATCACCTTCCAAATCACTCACGATGGACTATTTTTTTTTTTATTTCAACGTCCCTAGCGTCGAAGAATTTTAACCATAACTTCAGTTTAAACCATCTGCGCATGCGTCAGCAGTTCAGAATTCCCA
E100077168L1C011R03203859323/1_A_86_95	6FAM-CACCGAAAGTTACCCAGCAT	gtgtctt-CAGTACGTCAGGTGGCCC	59.993	60.113	116	A	11	AGAGCACGATAGACTGGTAACTAAGACTTTAGTGGTTCGAATCCTACCTAGGAAGGAAACTTTTTTTTTTTGTTCCTTATTCAAATTTATTCCCAATACTTTTGGATTGCTGGTAAACTTCATGTTCTGGGAATGATAAGTTAATTAA
E100077168L1C001R00103606338/1_A_58_66	6FAM-CACTAATTTCAGAGGGTTATTCTTTG	gtgtctt-TCCCGTAATATGCTGTGAAATG	58.791	59.853	131	A	9	TGAACTGTAAGTAATGTCACTAATTTCAGAGGGTTATTCTTTGAAATATTTCAAACAAAAAAAAAGTTTAACACAATTTTGTTCATTTTTGCTTTCTTTTCAAGATAATAATTGTTTTACATGAAACATTTCACAGCATATTACGGGA
E100077168L1C011R03203913679/1_A_72_80	6FAM-AATGGCACAAAGTCACCCTC	gtgtctt-TTTCCTTATTTCTCAGTGGCAA	59.973	58.875	116	A	8	AACTGCAGCGAGATTGAAAAACTAGGCCATGTATTGGGATCGAAAAAAAAGAGAATTAATAATAAATTACAGACACAATAGAGTTCGAAGTGCCCTGGCCAACGCTTTTAAAAATATAAAATGACAGGAATATGA
E100077168L1C011R03204014022/1_G_56_65	6FAM-TTGAATCTTCGTCCTCACCC	gtgtctt-ATGATTGCGATCGGTTGAA	60.05	60.025	117	A	10	TGGAATTTATCAAAATACAGTAGAGTAGTAACATTTTTTTTTTCAAAAACTCAACTTTTCAGGCGGCTATGTTCGTTATGTAATGTCTACTTTATTTAGCATATTAATTATTGATGTTAACATACAAT
E100077168L1C001R00103672443/1_A_71_79	6FAM-GGCATTGACAAATGTTGCTG	gtgtctt-TCCACTTCTTAAAGCTTCATTGC	60.119	59.912	141	A	9	CGGCATTGACAAATGTTGCTGTGATTGCTGACTCTTTGTATATGTGCACATTCCTGACGCCATATTTTATTTTTTTTTCCATTTCATTTCATTTATTATATTCCATAGATCTTATATTAGCAATGAAGCTTTAAGAAGTGGAACAAGT
E100077168L1C001R00103674448/1_C_42_49	6FAM-CATTCCATCTCACTCGTTATCCT	gtgtctt-CGACTTGAATGAGAGGGAGG	59.496	59.797	104	C	8	AACTAACCTCCTACCTCATTCCATCTCACTCGTTATCCTACCCCCCCCACAACACACCTGAGAGCAAGCCGATTTTCCCCCGGCACTCCCGTTACCCCTACCTCCCTCTCATTCAAGTCGTACTTTACTATCA
E100077168L1C001R00103712342/1_A_80_87	6FAM-TCTTTAATATACACTCACCGCCAA	gtgtctt-TGAACCTCAGCACACCTACAA	59.924	59.35	109	A	8	TTGTTCTTTAATATACACTCACCGCCAAAAAGAACCGGGCCAACTACATTTTATTTAAAATTTTTGAAAATTGTAGGATTTTTTTTAAATAATTGTAGGTGTGCTGAGGTTCATTTAGTTATTCATTTATTTTGTGATACGTAACAAT
E100077168L1C001R00103733499/1_A_95_104	6FAM-ATTCACAGTCTCCTATGTACGGC	gtgtctt-TCGTGCAATAACTCCTATGTGC	59.561	60.159	100	A	10	CCTATATGTAATTATATTCATTTGTTTCGAAAATGTAAGAATTCACAGTCTCCTATGTACGGCTGCCATAGGATGAATAAATGTGTTTTTTTTTTCCTACTGGAAAATTATATATTTTGCACATAGGAGTTATTGCACGA
E100077168L1C001R00103734434/1_C_95_104	6FAM-ATCAAATGAGGCCATGCTGT	gtgtctt-TGATAGGTAGCGAAATCCAGTTT	60.492	59.197	127	C	10	CGAGTATGTGTAATCAAATGAGGCCATGCTGTCGAAATAATATGACTATTACACGTACAGGGGAACGTGTGGTTAGCAGAATGATCCCCCCCCCCAGCTGTTGTAGCTGGTTTTCGAAACTGGATTTCGCTACCTATCAT
E100077168L1C001R00103764098/1_A_33_41	6FAM-TGTCCAGGAAATAAACGTTGC	gtgtctt-CGCTCTACGAGCATCAGTTG	59.989	59.764	101	A	9	TCGACTGTCCAGGAAATAAACGTTGCAAGTTAAAAAAAAATATACTCTTCTCTGTTTCAGGTGGCTGGCTACGACACAGTTTGAGCCAACTGATGCTCGTAGAGCGTTCCCGTGCTTTGATGAGC
E100077168L1C011R03204278572/1_A_102_111	6FAM-CGGTCTATGAAATTGGTGAAAGA	gtgtctt-GCGTGGGTTCGACTTCTACT	60.35	59.357	120	C	12	TAAGCCTTAGGCTGTGGTGCAAAGCTTTGGGCTTCTCATTCATAAAAGAGAGGGGGGGGGGGGAAACACTAATTTCGAGTACCGTAACATGTATTAAATTTAAAGTACCGTACCTACATAACTCTCAGATGAAGTACATGATAAACAA
E100077168L1C011R03204299034/1_AAT_63_107	6FAM-CGGCATTATTCGTACATCTGC	gtgtctt-ACACGTCACTCATGAAACATTAAA	60.491	58.612	127	A	9	TTTCTCGCTAAATGTGGTGTATTTCCGTGTTAGTTTTGCGGTTAAAACTTATAAAATGCTTATTGTTCATGTATGAAATTAGCAATTTTTTTTTAAATTTTCATAG
E100077168L1C001R00103835845/1_A_61_69	6FAM-ATTCACTTTGTTATTTCGCGG	gtgtctt-TGAAGTAGCAGAATTCAATGCAA	59.133	59.903	100	A	9	GTGTAGAGATATTCACTTTGTTATTTCGCGGGCTCAGAATGCCAAGGTTCTATCTGACATTTTTTTTTAGCAAAATTGAGATTTTTATTGCATTGAATTCTGCTACTTCACAGCTCTCTACCATATAAATTATATATTGATATCTCAG
E100077168L1C001R00103859697/1_A_63_71	6FAM-CTGGCTTTGAACCCATCATT	gtgtctt-TGTTTCACTTGAAATGATTAAACAGG	59.933	60.614	120	A	9	CGGGAAACACATTTTTATTTGGATTTAGCTGGCTTTGAACCCATCATTGTTGATTTAACTGTTTTTTTTTGCAATAACAGAATATAATTATGCATAAAATGTGAAACTATTCTTCTTTATTACCTGTTTAATCATTTCAAGTGAAACA
E100077168L1C011R03300041293/1_T_85_92	6FAM-CCACTGAGCATGAGCAGTATGT	gtgtctt-GATGACTAAACAACAAACGAAACAA	60.343	59.523	122	A	10	TAATGCTGAGCTCCATACATTTGAGTTCGCCCACATAGTGTCAATCACAACCTTATTTATGTTCCAGTATAAATAGAAATTAAAATTTTTTTTTTC
E100077168L1C011R03300100263/1_A_73_80	6FAM-CTGCATTTCGTGATGCATGT	gtgtctt-ACTATACTCCAGCAGGCCGT	60.697	58.842	110	A	9	ATATTTTCAGTGTTTTTTTTTCTTCATTGTGGATATTTGGACATTTGATAGTGCATGAATGCATGCATATTCTACGATTTGATAGTGCATGAAAATCCTGTCTCCA
E100077168L1C001R00103904722/1_A_51_62	6FAM-GACGAGATGTGTACAGTAGTGGC	gtgtctt-TCGAACCACGAAAGTCTTAAGTT	58.81	59.356	118	A	12	TAGATTATAAAATTATACAAAAGAAAGACGAGATGTGTACAGTAGTGGCAAAAAAAAAAAATGGACCGACCCTTGTACCTGATTTCAGAGTCTTGTTCACTCCAGAGCATGACAGACTGGTAACTTAAGACTTTCGTGGTTCGAAT
E100077168L1C011R03300184897/1_T_105_116	6FAM-TCAAGCTCTACATTCAGCGG	gtgtctt-TCAGGTCATTGTGGATTGTAGG	59.174	59.853	109	A	10	ATATCCTTTTTATTGTGCGTTTAAGTTCATGTACTCTTTTAAAGAGTTATGAATAAAATAAAAAAAAAATGTCTAAAAAGACTTAACAGTAATACCACAGTCTAATACTTACAGTCACGCAACTCATACGTATAAAATATGCCAACAT
E100077168L1C011R03300186171/1_A_99_106	6FAM-AAGTGATAGGATTTGGGCAATAA	gtgtctt-TTTCTTGAATAACTCTCAAATGGAA	58.936	58.439	107	AAC	11	ATTATCTCCTGGCTTATTTGCCTCATAATTGGTGCCTTGTTCGTATTACTCGTGAGGTTCAAACCTCTCTTCGGACAGTTGACTAAACAACAACAACAACAACAACAACAACAACAAC
E100077168L1C001R00103952360/1_AATG_64_95	6FAM-CCCTTGGGCAGAACACTATG	gtgtctt-TGTGGACAAATGATCGCACT	60.508	60.12	102	AATG	8	AAACACTGGAGAAAGCTAGGTTTACATTGAAAGAACTGCCCTTGGGCAGAACACTATGTATGAATGAATGAATGAATGAATGAATGAATGAATGAATATCTTTACCTAGAGCCACGTGTGAGTGCGATCATTTGTCCACAGTTGCATA
E100077168L1C011R03300244188/1_A_73_82	6FAM-GTAATCGTCTTAACCCTCTCCC	gtgtctt-GTACGGTAACGCCGGTAGTG	58.163	60.44	109	A	9	GCATTAGAAAACAACAAACGACAACAACATATTTCTACTCCAGAATAAAAAAAAATAACTCCTTGTTTCAAGTGTAATAAATAATTATGTTTTGCCAGCAAATTTGAGTAATAATATCTAAAGATGGATGATAAAATTTT
E100077168L1C001R00103989963/1_A_108_120	6FAM-AATGTGGACACAAAGGAGTAGAAA	gtgtctt-TTCGCGGTAGTATTCACGTC	59.11	58.799	122	A	13	AAATGTGGACACAAAGGAGTAGAAATTAACATTTTTAGAGCGAGATGACCGGATCATGAGTATAATAATGAAGTTAGAAATTACTAAAAAAAAAAAAATTAGAGACGTGAATACTACCGCGAATTTG
E100077168L1C001R00103991813/1_A_57_64	6FAM-GAACAAGGTTGTAATTGGCG	gtgtctt-GCACCTAGAAATCCGTTCCA	58.147	60.074	112	A	8	GAAAAATTCATAATGATACTTATGGCGAACAAGGTTGTAATTGGCGTTTTAATAGTTTTTTTTCGTGTCCCACGTGACGTATCTACACTATTCCGTCAACATCTCCATATCATCACTGTGGAACGGATTTCTAGGTGCTAAAGAGAGA
E100077168L1C011R03300304509/1_T_43_56	6FAM-CACTATCACCTTCCAAATCACTCA	gtgtctt-ACGCATGTGCAGATGGTTTA	60.405	60.142	110	A	13	AAGGAACCGAAGGTGAAACAAACAGAAAACAAAAATAGATAACTTTGTAACTTTGGAAAAAGGCCTCTGGCCGGTCAAAATTTATAAAAAAAAAAAAATGGTCAATATTTTTATTGACTGGAAGAAAGT
E100077168L1C001R00104018808/1_A_78_85	6FAM-AAGAAGGAAAGCTAAGGAATGAAA	gtgtctt-TCAATTTCCATTTGGCCATC	59.031	60.649	113	A	8	AACCAGACCTTCAATAAAAGATAAAAAGAAGGAAAGCTAAGGAATGAAAATGTGTTTATTTTTAACAGTTGTTGACAAAAAAAATAACAGTTGTTGGCAAAATTATAGCGATGGTGTGGATGGCCAAATGGAAATTGAGTATTGGCTG
E100077168L1C001R00104026964/1_A_101_113	6FAM-CCTGGTCTAGTTGTCTCATAAGGG	gtgtctt-AGAACGAAGCTATTTCGGCA	60.402	59.982	110	A	13	TATTATCTCCTGGTCTAGTTGTCTCATAAGGGGTGCCTTGTTCATATCACTTGTGAGGTTCAAACCTGTCTTCGGACAGTTTATTAAAAAAAAAAAAATGCCGAAATAGCTTCGTTCTTCTATCATTTGGAGGG
E100077168L1C011R03300391829/1_A_99_111	6FAM-TTTAAATCACTCGCCCACTTT	gtgtctt-TGCATTCCACACATATCAAAGG	58.753	60.752	101	A	9	GTAATGGAATGCTAATAAACTATTACTGCATACTGACTCTCGACTACGCTCTCTAGTTCTAGTAATTCGCTCCCGTTGTTCGTTATTTTTTTTTATTTTAGTAGGTTATTTTACG
E100077168L1C001R00104059499/1_AAT_69_113	6FAM-ACACAGGTCTACGTCATTTGTAGAT	gtgtctt-ATTCGGAAATTGTACGACGC	58.236	59.967	106	AAT	15	TTACATTATTGGACAATTTTCAATTTGTCTAAAATATTATACACAGGTCTACGTCATTTGTAGATATAATAATAATAATAATAATAATAATAATAATAATAATAATAATAATACGAGGTAACAACAGCGTCGTACAATTTCCGAATAC
E100077168L1C011R03300454790/1_GT_88_109	6FAM-GGTGGATTTGGTCCACTCTG	gtgtctt-CATAATAAGAGGAATTTGGAGTGAAA	60.363	59.061	100	AAGCT	9	AAGCTAGCCTAACCTAACCAAAGCTAATCTAACCTAAGCTAAGCTAAGCTAAGCTAAGCTAAGCTAAGCTAAGCTAAGCTAACCTAACCGAAGCTAATCTAACCTAACATAACCTTCGTAAATGCAAGGCCTGTAACCGGAGCAAGAA
E100077168L1C001R00104076334/1_A_90_97	6FAM-TCTCCAATGCGTCTCTGTTG	gtgtctt-CAAGGGAAGTGAAACTTGTGTT	59.984	58.278	135	A	8	TATGTCTTCATCTCCAATGCGTCTCTGTTGGTTTACTTTTCCGCTGAAATTTTGGGAGCTTTCTTAAATCCCAAATTTCAAATTATTTTTTTTAGTTCATCAGTTAAATACCTGTACGTTGTAAACACAAGTTTCACTTCCCTTG
E100077168L1C001R00104114180/1_A_90_107	6FAM-CTCGTAACCGGTACCCAAAT	gtgtctt-CCAGACTGTGGTAATGTGGC	58.834	59.01	105	A	18	AATATTAAAAATCGAATACAGTAAAATCCCTCGTAACCGGTACCCAAATAACCGGCAATATCAACAAGACACCTTTGGCTGGGCCAAAAAAAAAAAAAAAAAATGTTTAAATCTGCCACATTACCACAGTCTGGACCATCAGATT
E100077168L1C001R00104125796/1_A_48_55	6FAM-AGTGTTCATTTGAAGGCAGGA	gtgtctt-CATCATATCCCACCTCCCTC	59.726	59.167	102	A	8	GCGAATCCAGAAATCAATATAGAGTGTTCATTTGAAGGCAGGAGGGAAAAAAAACCTTTGAGGAAGACAAGACGTAGATGGGAGGATAATGTTAAAAGGGAATTGAGGGAGGTGGGATATGATGATAGAGACAGATCGG
E100077168L1C001R00104140274/1_ATG_27_56	6FAM-GGGATCACGCTCTCCCTT	gtgtctt-GCAAACAGTAGTGGAAGTTCGTT	60.16	59.746	102	ATG	10	TTTGGGATCACGCTCTCCCTTCAGGATGATGATGATGATGATGATGATGATGATGATAAAGCCCACATCTAGCTGCCACAAGAACGAACTTCCACTACTGTTTGCTATGTGAAAGTGATTGACTTACTAGTAATTGTAAA
E100077168L1C011R03300641506/1_A_45_54	6FAM-CAAATATGTGGCTTCCGGTC	gtgtctt-GTTTCTCATTACAACGCTCTGC	60.331	59.047	100	CAGAG	29	TCTGCTCTGCTCTGCTCTGCTCTGCTCTGCTCTGCTCTGCTCTGCTCTGCTCTGCTCTGCTCTGCTCTGCTCTGCTCTGCTCTGCTCTGCTCTGCTCTGCTCTGCTCTGCTCTGCTCTGCTCTGCTCTGCTCTGCTCTGCTCTGCTCT
E100077168L1C001R00104171710/1_A_73_80	6FAM-ATACGACTGCGAAAGGCAAG	gtgtctt-CACGGGACAATTCAGAACCT	60.407	59.966	108	A	8	CTCCATACGACTGCGAAAGGCAAGGGTCCATAAGAGACCTGGAACTTACTGAAACAGGCATATAAAGTGCCAAAAAAAACAACAACAAAAAAAGGTTCTGAATTGTCCCGTGGTAGGAAAGTTCGATTAAACGATCATAAATTTGTAG
E100077168L1C011R03300733425/1_T_105_112	6FAM-TGAATCTGTTCTGTTTCCATGC	gtgtctt-AAGCGCATATACACAATTTCACA	60.118	59.572	101	AAT	16	TCCGAAGAAGTTGCTACTTTTTACAGGTATTAAGAGCTTCCTTGGCCATTGCTATCCTTCTTTTGACTTCCAGGCTGCAGCTCTTATTATTATTATTATTATTATTATTATTATTATTATTATTATTATTATT
E100077168L1C011R03300750958/1_ATG_97_123	6FAM-TTGTGGCATCGTCATAAACC	gtgtctt-TTTGTTGTTCAGTGTTATCGTTGT	59.4	58.658	124	A	10	AGACGAGTCCCTCTAAAGATTTTCAATGCTTCACACCCGTATACTGTCCTAGCTAAACAGAGCGCAAGTGTAGTGATTTCCAGGTAAAAAAAAAAGTT
E100077168L1C011R03300786538/1_T_45_54	6FAM-GTGCCACCAGGATCTCTCAA	gtgtctt-CAGCACGCAACGTTATATGG	61.23	60.155	117	A	9	GATTCTTAATGCAAATGTACAGCATTATAAGTAGGGACCGGATTTTTATGTACGAGGCGCATCCAGAAAGTAAGTTTCCCTATTTAAAAAAAAAGAACAC
E100077168L1C001R00104256909/1_A_58_68	6FAM-CAAACTGAGATCGCAAATGCT	gtgtctt-TCACACACAATAACCGGTAAACA	60.401	60.193	120	A	11	AGCACATCACTGATCAAACTGAGATCGCAAATGCTTTTGCTAATTTAAATCGGTACAAAAAAAAAAATCAATAATCTATTTGTTAATGATTCCATCACTACTGACTGCTTATGTTTACCGGTTATTGTGTGTGAAGATGTCTTGAATG
E100077168L1C001R00104258383/1_A_76_85	6FAM-TTCGAAAGAGGGTTTATCCTGA	gtgtctt-TGCTTGGGTGTAAACTAAGGAA	60.068	58.809	126	A	10	CTGTATATAGGAGATCATTTTCGAAAGAGGGTTTATCCTGAGTCAATTTCTAATGGAGTTAGTTCGGTTCCAAATTTTTTTTTTGATCCTCCAAATTCGATTTTCAAGTTTGAATTATATAAATTCCTTAGTTTACACCCAAGCATTA
E100077168L1C011R03300947999/1_A_93_102	6FAM-CTCCATCTGTTAGCACAACCA	gtgtctt-TCATTTGCTTTGTGTCTACTGAATC	58.787	59.721	117	A	8	CGACTTAACCCTTAAATTGACAATGTATCCTATAGGATACAACAGATTAATAGGCTATATGCTATAATTTTAATAGAACAATAGAAAAAAAATTGGTAGGAAAATTAAAATTTCACAATACTATAATATTGTACAACACATAAAAATA
E100077168L1C011R03300976975/1_A_70_78	6FAM-CTGTATATGAATATTGTGGTCGCA	gtgtctt-ATCGATACTTCCTGATGCCG	58.962	60.059	100	A	12	AAATATGTTTTTTTTTTTTCGATAGAATTTAGCATATAACGGTACTGTAAATATCTTTGGCGTATTATATAATGAGGTATGTGCACTACTGTGCACGAAAGTTG
E100077168L1C001R00104312208/1_A_57_64	6FAM-GGCCAGTAAATATGTCCTTGAAA	gtgtctt-GCCATAATTGAAGACCTCCC	59.407	58.453	100	A	8	TTATTTAAATGGTTCTGCTAGTAAATATAGGCCAGTAAATATGTCCTTGAAATTATTTTTTTTCTCCTGAAACTTTTATTGTAGGTTTGTTGGTTACACCGTTATTCCGGGGAGGTCTTCAATTATGGCTTCTAGAATAACACAAATG
E100077168L1C001R00104320974/1_A_82_89	6FAM-TCGGTATGGCCATTATTTCC	gtgtctt-CGGCATCTTCCGTAATTATCA	59.621	59.936	121	A	8	AGCCGCATGCCGATCCTCGGTATGGCCATTATTTCCGGAATTAGAGACTCAAATATTTTAGGTACCGAAATATTAAGTCTAAAAAAAAGTGCGACGGATTTGCTGGATTTTAGCGGTGATAATTACGGAAGATGCCGGGATGCTACAG
E100077168L1C001R00104357018/1_A_81_90	6FAM-TCAGACCAATCAGGTGTAACAAA	gtgtctt-CATGTAATGCACCAACAATGG	59.526	59.72	116	A	10	ACTAGATCAGACCAATCAGGTGTAACAAAAATAGAAAGACCAAATAATATGCCCATTGTAGAGACAGTAGGAGCGTAACAAAAAAAAAAGAATAAATATGTCCATTGTTGGTGCATTACATGTATAGTAACACAAAAGCACAAAAATT
E100077168L1C011R03301116492/1_A_109_116	6FAM-TGCCGTTTAATGTTATACAATCG	gtgtctt-AAGTAGGATGGAAGGACGCA	58.984	59.694	110	A	10	GACTTTCGTGGTTCGAATCCTGTCTGGGAAGGAAACTTTTTTTTTTGTTATTCAAATTTATTCCCAATACTTTTCGATTGTAGCGATATTTTACTACTTAATTAAATTATTATTCCCAGAACATGAATTTT
E100077168L1C001R00104399692/1_A_73_80	6FAM-ATGATCTGTTCTCTGGCGCT	gtgtctt-AACTGCTAGCTGTCCGGTATT	59.981	58.047	141	A	8	TCTCTAGATGATCTGTTCTCTGGCGCTGTGTTGCAGTCAACTCACAACGTGCAGTGGCTTGAATTTAGAGGTTTTTTTTAAATTAAATTTACACGAAAAGCGTCTACACCAAATACATTACTATATTAATACCGGACAGCTAGCAGTT
E100077168L1C001R00104415078/1_C_103_112	6FAM-AAATATCTTTCTTCAAACATTGTTGC	gtgtctt-ACCGTTTGCTTTAAGTTCGC	59.103	59.406	124	C	10	CAAAATATCTTTCTTCAAACATTGTTGCTATAAAATGTTTTCTGTGTTTACTATACTCCAGCAGGCCGTGATATACGTCTGTCTTCCCCCCCCCCAGTCTATAAATGCGAACTTAAAGCAAACGGTAAGGTT
E100077168L1C011R03301228356/1_T_68_76	6FAM-TCTTGTAGTCGACATGCTTACG	gtgtctt-GCAAGATGTTGTTACCGATGTG	58.135	60.428	104	ACAT	15	CCATCGACCTGGCCCGGGATCGAACCCGCAACCTTGGGCATAGAAGGCCAGCGCTATACAAACTCGCCAACCAGGTCGATGTATGTATGTATGTATGTATGTATGTATGTATGTATGTATGTATGTATGTATGTATGTATGTATATGT
E100077168L1C001R00200048634/1_AC_68_83	6FAM-TACGCGCTTCCTTTCCTATG	gtgtctt-TTGAAACTCCTCTCCCATTGA	60.356	59.656	107	AC	8	TACGCGCTTCCTTTCCTATGCCCCTCTCTCCCCGCTCAGGAAGTTCAAGATAACTTGAAATAACGGTGTGTGTGTGTGTGTGTATCTCAATGGGAGAGGAGTTTCAATGATAGGTCTTAGGTTCTCCTTATGGCATATGATTGGTTCT
E100077168L1C011R03301420112/1_T_66_73	6FAM-CCCTAACGAATGGTTTCCAG	gtgtctt-CAGAATGTATCTAAATTGGTGTGAAA	59.424	58.617	106	ACT	8	GCAGTAGCAGACGCATTACCAGTAGTAGTAGTAGTAGCAGTGGGGGCAGCAGAGGCAGCAGACGCAGTAACAGCAGATGTAGGTGTAGTAGTAGTAGTAGTAGTAGTAGCAGTGGGGGCGGCAGCGGCAGCAGACGCAG
E100077168L1C011R03301475872/1_A_82_90	6FAM-CACAGGCTTTGTTGAAATATGC	gtgtctt-TGCGAAGTAACTCAAGGCAA	59.652	59.609	101	A	10	TACTTGTTACACGATAGCCTCAAACCGGGAATCGCGAACACAAGTTGATTTTCGAAAAAAAAAATGGGAATGGTTTAAACCACTACTCTGCCGACATTCTAGCCGCCATAATTCCTCAGTGCTTGAAGTGACAATAAAGCCGAAGAGT
E100077168L1C011R03301555946/1_A_60_72	6FAM-GGGTGTGCTGGCAATAATTT	gtgtctt-TGCTAAAGTGGTCGATTCAAGA	59.829	59.883	107	ACT	15	TCGAAATTCGGTTTCGAAAGTTAGTTATAACAGTTCCCCACTGTGGTGACGGTGGTGGTGGAGGTGGCGGCGGTGGTGGTGGTAATAGTAGTAGTAGTAGTAGTAGTAGTAGTAGTAGTAGTAGTAGTAG
E100077168L1C001R00200143606/1_A_43_51	6FAM-ATGTGCAGCGCTCAAAGAG	gtgtctt-TTTCGCTCTGCATAGGTAATCT	60.303	58.188	118	A	9	ATAGTTGGTTTGAACATGTGCAGCGCTCAAAGAGGATCCGTAAAAAAAAATACAGTATATGTTTTACACTTTTACAGTCCAGAAAACAAAATAAATTGGTGATAAAAGTTTAGATTACCTATGCAGAGCGAAATT
E100077168L1C001R00200156668/1_A_71_79	6FAM-GCATGAGCTCAGTCAGTAATGG	gtgtctt-AGTCATGCATTGTGGTTGCT	59.904	59.169	111	A	9	TTTTCCAATTATAAATACTTGTGCATGAGCTCAGTCAGTAATGGAGCTTTGAGTTGTAGTCTAAGTCATAAAAAAAAAGCCCACTCAGAGCTCCACTAGGCATGCATGAAATTAGCAACCACAATGCATGACTAGAATCTCTATTGCA
E100077168L1C001R00200173350/1_ATG_39_77	6FAM-TTAGCGCCTCTCAATCCG	gtgtctt-CGGGCTAGCGAAATGTCTAT	60.049	59.343	127	ATG	13	GCCTATTTTAATTTTTAGCGCCTCTCAATCCGAATTCATGATGATGATGATGATGATGATGATGATGATGATGATGAAATATTGACGTTGGGTATGGCATACATTCCTTAGGGTGCTATTCATAGACATTTCGCTAGCCCGAGCTACG
E100077168L1C011R03301698438/1_A_104_112	6FAM-TCATAGATCGGTGAAAGCAAGA	gtgtctt-TGATACGCCTAAATGTACTCTGATG	59.845	59.61	102	A	9	TTCTTGTGGGATCTGTGTCTCGAAAAATTTTGATAGAAAAGCCGAGAAACATCTGCTCTTTAAAAACATACAAGGTAAGCAGATTTTTTTTTCAGCCTTCCCAGTATATACACCTCAGCTTCGCCACTGCTGGTAACAATACATGTGA
E100077168L1C011R03301710409/1_ATC_36_83	6FAM-CGGGACATTGAGAGACGATT	gtgtctt-AATAATCGCCGAACTCGAAA	60.073	59.682	124	A	10	TGACAATATACAAAATACAGTAGAACCCTGTTTATCCGTCACCCTATTACCCGATTGCTGGATTATCCGACTATGTTTCTCTTGCTTTTTTTTTTGTTACAGACACATATTATATAGTCTGTCTTCTTCATATATGTGAAGTACTACT
E100077168L1C001R00200203299/1_A_56_65	6FAM-ACTATACTCCAGCAGGCCGT	gtgtctt-TATTGCATTTCGTGACGCAT	58.842	60.103	114	A	10	TTAAAATGTTTTCTGTGTTTACTATACTCCAGCAGGCCGTGATATACGTCTGTCTTTTTTTTTTCCCCCAGTCTATAAATGCGAACTTAAAACAAACGGCTTCCTTAATGTTACATGCGTCACGAAATGCAATACAGTAACTTTAGTG
E100077168L1C001R00200214070/1_A_69_82	6FAM-TCCTTCCCAGACTTCCAAGA	gtgtctt-GAAGGTTCGCCCTGACAAT	59.773	60.065	102	A	14	ATCACCAATATCCCTACTTGGGGAACAAATCCTTCCCAGACTTCCAAGAGACACGCATTCTATAGTCTTTTTTTTTTTTTTATAGAGATGGAAAGTTCCGCCGTTGTGTTTCATTGTCAGGGCGAACCTTCGCAATGAGTAAAAAGAA
E100077168L1C011R03301814559/1_T_33_40	6FAM-TGCTATTTGAAGTTCTTGCATTATGT	gtgtctt-AATAACAGCAAGTGAGATGAGGC	60.407	59.803	100	A	9	ACGGGATACGGTCCTGTATTCCCCCTTGACTTACTTGTTACACGATAGCCTCAAACCGGGAATCGCGAACACAAGTTGATTTTCGAAAAAAAAATGGGAAGGGTTTAA
E100077168L1C011R03301824413/1_AAC_35_64	6FAM-GAGATCACCGCAACACCAC	gtgtctt-TTTAGCTTTCGTCCCTCACG	60.113	60.378	123	A	12	GTCTGCGAATATACAGTATAATGTTATTCTAAAGTAAGTTTCTAGTTTCAAATGGCCATAACATTGGCACATTTTTAGATTCTGCAAAAAAAAAAAATAAAAACACCAATTTGTTCGTAAAGAAATTAGAGTTTATTATAACAAGAAG
E100077168L1C001R00200266479/1_A_63_70	6FAM-AAACCAAATTGATACAAACAATTCA	gtgtctt-GGGAGAAACAAGTTGGGTCC	58.809	60.725	100	A	8	TCTTTTCCATGTTTTCCGGACCCAATATTTTAATGAAAACCAAATTGATACAAACAATTCATTTTTTTTACGACTGTATGAAACTTTGCGACCCAGTCGTCTTTTCCATGTTTTCAGGACCCAACTTGTTTCTCCCCTTCACAAAAAT
E100077168L1C011R03301936209/1_ATG_28_66	6FAM-TCTGAAGGCCTAAACCTGAAA	gtgtctt-GAATCGGGCAGAAGTGAAGA	58.96	60.34	125	A	8	TGCGCTGGTTAAGATGAAACAGTACTAGTTTGAAACCTAAGTCCGTAGGCTATTATTCACTTTAAAAAAAATTTATTTTATGGTCCAAGACGGCAGATATTTCATGATTAAAGAAACAGAGTTTTACGATTTATTGCGCTACAGAATT
E100077168L1C011R03301949475/1_A_98_105	6FAM-AAGTTGCGACATAATTGGTATAATTT	gtgtctt-TTGTCAGATTCACTTCTTTCTATCAA	58.531	58.572	134	A	9	CACCAAAATATCTTTCTCCAACATTGTTGCTATAAAATGTTTTCTGTGTTTACTATACTCCAGCAGGCCGTGATATACGCCTGTCTTTTTTTTTCCCCCAGTCTATAAATGCCAACTTAAAACAAACAGT
E100077168L1C001R00200387643/1_A_48_55	6FAM-AAATGGCAATCGGGAACAC	gtgtctt-AGTACTGCGGAGTTATGGCG	60.718	60.292	101	A	8	ACGATAGCATCAAAATGGCAATCGGGAACACCAGCTGATTTCCGAGAAAAAAAATGGGAAGGGTTTAAACCACCCTTCCGCCGACACTTTTGCCGCCATAACTCCGCAGTACTTGTAGTGAGAATAAAGACGATTAGTG
E100077168L1C001R00200413862/1_A_56_63	6FAM-ACGATCCATATGTTGGGCAT	gtgtctt-ATGCTCAACCTGGTCAGGAA	60.043	60.656	128	A	8	GACAAATACGATCCATATGTTGGGCATACTACTATCTATCATCCGATATCTAAGTTTTTTTTCCTTCACTAAGCATTTTATTATTAGCCAGTGACACAGTCAATTTCTTTTTCCCTTCCTGACCAGGTTGAGCATTAATATTTCTTC
E100077168L1C011R03302262475/1_A_119_126	6FAM-TTTAGACGGCTGTGAAATCG	gtgtctt-TTACGAATGTGTACCCTACAACG	58.917	58.998	107	A	10	TAGAATAATAGTAGGTGCCAAATCTACGGAATCGTGTAGGACTATTAAAAAAAAAACTACAAATAATGCCCATGGCTTGTCAATATATCTTTTCATTAATAATCTTCCTCGTATGTAATCGTGAAAACTTTAACTAATTCA
E100077168L1C011R03302273725/1_T_45_52	6FAM-TGACTTGAATGCATGCTGATAA	gtgtctt-TACCTACCCTCCGTTATGCC	59.329	58.928	106	A	9	TTTTTTTTTGTGGTGAAAATCGAAACCAGTGACATAATACAGTTCAGACATGTATATTAAACAGTCTTAGAAAGAATTAGCACAATCGGTTGGA
E100077168L1C011R03302323957/1_A_79_87	6FAM-AGGCCCTACCGTGAAAGAAT	gtgtctt-TCGTGCACATTGCGTTTAAT	59.962	60.14	142	ACAT	22	CTTGTCCTTGGGCATAACACTATGTATGTATGTATGTATGTATGTATGTATGTATGTATGTATGTATGTATGTATGTATGTATGTATGTATGTATGTATGTATGTATGTAGGCCTATGTATGTATATATGTATGCATGCATGTATGTA
E100077168L1C001R00200463257/1_A_46_53	6FAM-CACGTGTTAAGTAAACGCTGC	gtgtctt-TTGCTCATATTCAGTCCTAAGCA	58.577	59.046	114	A	8	ATTAGTGAACAGCACGTGTTAAGTAAACGCTGCTAATTGATTCTAAAAAAAATTAACATACACAACAATTCAAGCATGGCAATCATTCCTACTATTAATTTTATGCTTAGGACTGAATATGAGCAAAATCCATCCAA
E100077168L1C011R03302395893/1_A_76_83	6FAM-AAGACTTCCTTTCACACTGCG	gtgtctt-AACACTATGTACTCAAGGCTGGG	59.529	59.595	101	A	8	TGGCATTGCAGTGCATAACAATGTTTTTCTCTAATTTTCCATTATGAAACCTTACCTTATCTTTGACAGAACCATTTTATAAGCGAAAAAAAAGTT
E100077168L1C001R00200475957/1_A_32_39	6FAM-CATACCGGTACAGATGCTTTG	gtgtctt-GCACTCATTTCACCGACATT	58.187	58.572	108	A	8	GGGTACAGACATACCGGTACAGATGCTTTGTTTTTTTTAGTAGGTTATTTTATGACGCTTTATCAACATCTCAGCGTCTGAATGAGATGAAGGTGATAATGTCGGTGAAATGAGTGCGGGGGC
E100077168L1C001R00200532638/1_ACAT_35_106	6FAM-TTTCCAAATTATTGTGTGTACCG	gtgtctt-TTTGAGATGGAATAGCCCGT	58.839	59.528	120	ACAT	18	CCAAATTTTCTTTCCAAATTATTGTGTGTACCGTATGTATGTATGTATGTATGTATGTATGTATGTATGTATGTATGTATGTATGTATGTATGTATGTATGTATGTACGTACGGGCTATTCCATCTCAAATCGACCAAAATATAGAGA
E100077168L1C011R03302524148/1_A_43_52	6FAM-TCTCTTAGTTGATACAGCGTCGTT	gtgtctt-TGGATGCCAACTCTTGAATG	59.517	59.648	106	A	9	AGAGAAAAATGAACGTACGTTTAAAAATATCAACTTACGGAAAACTGCATTTAAAAAAAAAGAAGAAATATGTAGAATTACATACGCCGCCAAATTTAAAGAGGCAATTTAAAGGGCTTATCTGCAGAGATATCCTCACAATAAAA
E100077168L1C011R03302535228/1_A_31_38	6FAM-GCGACTTGTGGCAGAAAGAG	gtgtctt-ACACAGAGCATTAGGCTCGC	61.116	60.569	104	A	10	CAATTTCTGTACTGAGTTTGTATATGAAGGTTGTGTGTTTAGTTCGATAAAGAAAAAAAAAATCGGTTTTCTGTGGTTTGTGAAAAGTGTGAACTACATTATGTCATATGAGAATTTGAGAGGTAAACTCGGTGAAACGTTTGAATT
E100077168L1C001R00200557990/1_AAT_25_72	6FAM-GACTGAGTCACGCCGGT	gtgtctt-CGTTTCGACTGCCAGTTACC	58.186	60.689	120	AAT	16	GACTGAGTCACGCCGGTGGCCCAATTATTATTATTATTATTATTATTATTATTATTATTATTATTATTATTAGTATGTAACACGAGGACATCCTACAACTGGTAACTGGCAGTCGAAACGTCGGCTCCAATGGACGATCGATCGGCTC
E100077168L1C001R00200604266/1_C_92_100	6FAM-ATTCCCACTTGGGCTGATTA	gtgtctt-GCCGAGGATTCGTCATAGAT	59.387	59.108	100	C	9	CTTGCCTTCTGATCCGGAGCTGCACTCGGGCGTGGGTTCGATTCCCACTTGGGCTGATTACCTGGTTTGGGTTTTTCCGATGTTTCCCCCCCCCTCCAACTATAAGGAGAATGTCAAGTAATCTATGACGAATCCTCGGCCTC
E100077168L1C001R00200609922/1_C_89_97	6FAM-TGACAGAAATATTGCGGAAGG	gtgtctt-ATTCAGGTCAAGACGCATGTC	60.081	60.134	100	C	9	CTTGGAAGTGCTCTTAAGGAATGAATCCTGACAGAAATATTGCGGAAGGCTGGGAACCCAGGAACGGTTGCAGAGAGGACGTCCTCCCCCCCCCGTAAGCGGACGAAGACATGCGTCTTGACCTGAATATGTCTAGGGAATGAGAT
E100077168L1C011R03302686027/1_T_92_99	6FAM-TTCAAAGTATGCCAAGTATTCAAAG	gtgtctt-CAGCGTCGTTAAATAACCAACTAA	58.849	59.646	114	A	11	ATATAATATACTATATACTTTATGAAATTAATATATATAGACCTTATGTATTTCATTTTTCAATAGTTGAAGAAAGATGTTAATTAAAAAAAAAAACACGATATCGAAAGTACAATACGTTTTTCGTTTGCTAGGGAAAGAAAGAGTC
E100077168L1C011R03302760400/1_A_47_54	6FAM-CCTAGATGTTGATACAGCGTCG	gtgtctt-CCACACGCTCTAACCGTTACT	59.791	59.319	102	A	8	CATGTTCTCTCTCTTTTATTTTATTGCTGAAACTCATGTTTACAATATAATGCTCTTTCAACTATATTTCTTAATAAATAATATATTTTTTTTATTTTGTATTAGAAGAAAATATTGATATTTGACTATTTTTAATGAA
E100077168L1C011R03303043236/1_A_115_122	6FAM-GCAGACTTCGACACAGATATACAAA	gtgtctt-AAAGATTTATTGGAACAGATACAGCA	59.741	59.52	120	A	9	ACGGAACTGTGACCTACTTCGATGTCACATAAGGATACTTGTTATGTCTGTCTTCAACCATGATGCAGCTTTCATCGGTTGAACATTTTTTTTTATCTG
E100077168L1C001R00200821334/1_A_63_71	6FAM-TAGCAGGCAAACCTGCTGAG	gtgtctt-AAAGCTTCTCTCCACTTCACAGTT	61.636	59.99	105	A	9	ATATGGACAAATATATGAAATTGCAGATCTTTTAGCAGGCAAACCTGCTGAGTTGGCACATAAAAAAAAACATTAAGAGGAGAGCAAGTCGCAGCAGTTGTGTGTGCTCCTGTAACTGTGAAGTGGAGAGAAGCTTTTCAGACATCTT
E100077168L1C001R00200845208/1_AG_83_100	6FAM-GTGCGCAGAGACATGGG	gtgtctt-CCTCTATCGTGTTGCACGTC	59.917	59.318	126	AG	9	GACGTGCGCAGAGACATGGGGGTAACGTGCCGGTGCGAAGCCAACGAAGGCGATGGCCCGAGAATAGTAATGAAGGCAACGAGAGAGAGAGAGAGAGAGAACTGGGGGAGACGTGCAACACGATAGAGGGGTGGAGGAGGAGGAGAGG
E100077168L1C001R00200848052/1_A_60_67	6FAM-AAGGCTATGGTCCACCTCG	gtgtctt-TCTCAATCTTCAGTATTGCCTCA	60.081	58.986	101	A	8	TGATAATTGGAGGTGTAGAGCAGAGAAGGCTATGGTCCACCTCGGACATTACAGCAAGAAAAAAAAGAAGAATAACAAGGAAAATTATCACACTACAAGTACATGAGGCAATACTGAAGATTGAGAAATTTGGTTTAATGTGTTTATA
E100077168L1C001R00200915573/1_A_57_64	6FAM-AATGTGCTCGATTGCATTGT	gtgtctt-ACCAAGATCCTGAAGGTGGA	59.156	59.505	100	A	8	TGAATGTGCTCGATTGCATTGTACATCCTTATGCTCACGACACATAATTTGATAATTTTTTTTATAAGTAGAGACCTTTTGCTCCACCTTCAGGATCTTGGTTTCTGGGTTACAGAAACTGTGAGAGAAAACAGAATGGATGCCTTTA
E100077168L1C011R03303442235/1_A_71_78	6FAM-TGGATGCTTAATGTATTTCCTGA	gtgtctt-AGTCATTCTGAGGATTCTGCG	58.642	59.444	116	A	9	TTAATTATCGCTTGTGTTTATTTGACAAGGCAACAAAGAGTGCGGGTCTAACTTTATTTTTAATGGTTATTTTTTTTTCAGTTTTCATTACCACGTTGTTGTAGCTAGCAGCAAGATACCGAAAATCAGTGTTCCTTTACGCAGTAAA
E100077168L1C011R03303459247/1_A_51_58	6FAM-CAAGTCATTGTGGATTGTAGGTG	gtgtctt-TCTACATGCAGCAGCTATGCTATAC	59.411	60	104	A	9	ACACTTGCAAGGACGCGTTTTGCGTACCTTTTAAATTTTCCTCCCAATTCTCCTTCGATTTTTCGATTTTTTTTTCGTAATATGTGTAGGGGAGAGTCGGGTAGTATCGGACAGCGGGTAATATCGGACAGTGAGTTTCTTTCATCTA
E100077168L1C001R00200977955/1_A_56_63	6FAM-ATCTGCGCGCTCCAATTA	gtgtctt-ATGCTAGAATCACCTATCGGACA	60.476	60	100	A	8	TTGCAGGTTGCATCTGCGCGCTCCAATTAAGAAGCAAGATACTGGTATATAATTAAAAAAAATGTAACGGAAATTTTAACCGAATAGGTGTCCGATAGGTGATTCTAGCATAAAGAAAATTCGAAAATAGATCGACTTTACGTGAGA
E100077168L1C011R03303486518/1_A_60_70	6FAM-TGCCTTAACGTGGCTAGTGT	gtgtctt-CCGAAGTCAGGAATACATGG	58.459	58.02	147	A	10	ATATGTTATGATGTCTTTTTTTTTTCACTTCAACGGACTCAACGTACCTATCTTGTGCGATAAACTTGCTTGAACGCTGTACGTATTAGAAGACAGTGAGATAGAGATAC
E100077168L1C001R00200981801/1_A_65_72	6FAM-TGATGAGAAATTTAGTTGATCATGG	gtgtctt-GCTGCTACATGGAGATCGGT	59.407	60.249	104	A	8	TTTTATGAGCAACTTCACTTTTAGCTCATGATGAGAAATTTAGTTGATCATGGAACCAGTTAGAAAAAAAATACGCGAAAAACTATAAAATATTCTCCAGAAAAATTAACTTACCGATCTCCATGTAGCAGCGAATGTTTTGTTGTGG
E100077168L1C011R03303564128/1_T_67_75	6FAM-TTTGTGGATTAATAATTGGCTATTG	gtgtctt-AACAACAAATCAATGGCCGTG	58.513	62.934	100	A	12	ATTTATTAGAGTTTGGGAATATTCTAAGATATATCGCCACATAATTATAGCTTTCCGAGACACATATGATGGCAAATTTGTAATTAAAAAAAAAAAAGAAGGTTGGGGAGATTCGAACCTTGCGCTACTACTACCAACTTGTTCAATA
E100077168L1C011R03303629395/1_A_48_56	6FAM-TCTCGCCAAATACCATCTCA	gtgtctt-CATCTCGATGATGGAGCAAC	59.226	59.197	118	A	8	AATATCGCAAACACTTAGGTAATTTTTCTATATTTTTTTTCTGATAGGCCTATAACTTCCTGAGCAAACGAAAATAAATATCGTTCTTCTTCTGATTCCAGATATTGTAAAACTAATAAAGTGTG
E100077168L1C011R03303649372/1_A_44_53	6FAM-GGCAGTTAGGTTAGTATGATTTGC	gtgtctt-AAGGCAAGGACTCTCTACAGGA	58.371	59.525	109	A	9	CACACGCGCGCTTAGCGATCGATATGACAAATGCTAGATGTTGCGACATCCGCTCAACTGTACGCTAATAGATTTCACGTGAGAGTTTTTTTTTCCTGTTATAATCTCAGCGCAA
E100077168L1C011R03303739445/1_A_77_84	6FAM-TCATTTGTACAATAACGTGTCGC	gtgtctt-CCGCCAGCTAAGCACTTCTA	59.945	60.669	127	A	9	ACGTATCATGAAGTATTGAAACAGAAGGACACTTTGAATATCTGTTGTGACACAGGTACATAAGATATACAGTAGTGGCAAAAAAAAACCGGACCGACCCTTGTAGCTGATTTCAGAGCCTTGTTCACTCCAGAGCACGATAGACTGG
E100077168L1C011R03303762849/1_A_64_73	6FAM-GAAATGAGTTCAAGAAGGAGGAA	gtgtctt-TTCCCAAATGTTTGTGGTGA	58.881	59.792	139	A	8	CTCAATATGATTAATGACTCAAAGGATATATCATTCGGTGCGTTTTCAAGCATAATAACAAAAATGATAATGTAAACGACTGGACAAAAAAAA
E100077168L1C001R00201172792/1_A_100_107	6FAM-GAACCCAGAAGTTCATTGCC	gtgtctt-AAATAACCTCGTAGTTTATACAGCGT	59.532	58.085	111	A	8	ACTTACTTACAAATGGCTTTTAAGGAACCCAGAAGTTCATTGCCGCCCTCACATAAGCCCGCCATCGCTCTCTTCCTGTGCAAGATTTTTTTTAGTTGGTTATTTAACTACGCTGTATAAACTACGAGGTTATTT
E100077168L1C001R00201234138/1_A_93_100	6FAM-CCCTGCTCTACGTGCCTTAC	gtgtctt-CCAGTGTTCGTCCTCTGTCC	59.898	60.713	121	A	8	TGTTCCCTGCTCTACGTGCCTTACTCTCTTGTCTGAATTCAAAATTTTATTTTCTAGAGGGCTGCTACGAAACTAATCCCTTCTATTTTTTTTCTCTTATAACTAGGACAGAGGACGAACACTGGAAAGTTTTCTTTTCTCA
E100077168L1C001R00201267430/1_C_39_47	6FAM-GCCACATTTGAAGGCCTAAT	gtgtctt-CGAGGTCAAGCTATAACGGG	59.046	59.724	129	C	9	TTGCCACATTTGAAGGCCTAATGTATATTCTTACGGAGGGGGGGGGTGGCAAAGCAAAACCATAGAATCTCCATATAACGAGGTTATGAGGGACATCATTTACCTCCTCTCCCCGTTATAGCTTGACCTCG
E100077168L1C011R03304076026/1_A_68_75	6FAM-CATTTCATTCAGACGCTAAATAACC	gtgtctt-TTTCCTTGATCCACTGTGCC	60.252	61.046	103	A	8	TTCAGTTTTGAAACGCTCTTGCCAAATTCTGAGTCATCATATTCACTCTGTTTAATTTTTTTTCCTTTTCTTTATAATTTATATATGTTTATTTTAATTTTATTTTTACAAAATTTATGTAAACATTTAATATTTTTAAATTCATGTA
E100077168L1C011R03304082021/1_T_92_103	6FAM-AGAGACGCTTGCCTTCTGTT	gtgtctt-TCGCCATGGAATACTTGACA	59.236	60.073	130	A	9	CTATCGAAGATTAAACCAAAATATATTGTATATTATGTGCACAATATATTTTGGTTTAATCTTCGATAGATTATCCACAAAACAGTTTTTTTTTCGATTATCTCACAACTTTAAAAAGTGGACTT
E100077168L1C011R03304119866/1_T_63_72	6FAM-CGTGCTCTGGAGTGAACAAG	gtgtctt-TTCCGATCTACAACACATTTGC	59.616	60.003	117	A	8	AAAAAAAAGTATGCACCTAAAAATCCTATCCCTTGTAATGAGGTGATGACGTGAAGAAAGTATAGCAAAGCTAATTTGCACAACATTCTAATG
E100077168L1C001R00201319159/1_A_116_125	6FAM-GAGTTTCCCATCCCTGGACT	gtgtctt-CACGCTTATACGGGATGATTG	60.314	60.35	114	A	10	ACGAGTTTCCCATCCCTGGACTAAACCTATCAGTTTCTTCCTCGGATATGTTATCTACTTTCTCAATAACATAGTTTTGAAACAATTTTTTTTTTCAATCATCCCGTATAAGCGTGACA
E100077168L1C001R00201332299/1_A_82_90	6FAM-AGAGGAAGGCAGGAAAGAGG	gtgtctt-TGTGACTGTCTTCCTAGTGGTGA	59.95	59.818	138	A	9	ACTAAGAGGAAGGCAGGAAAGAGGGAAGATTGGAGAATGCAGGGTTTTCAGTGTAGGACCTGACCTTGGGGAGAAAACTATTTTTTTTTAGTAATGACGGGTACTTCACTGTTCTTCATTCACCACTAGGAAGACAGTCACATAGACC
E100077168L1C001R00201341316/1_A_70_85	6FAM-GTTAGGTGTCCAAGTAACCTCAAA	gtgtctt-TGGCATACAAGATTACAGGGC	58.675	59.974	126	A	16	TTTTTATGCCTAAAAACAGTTAGGTGTCCAAGTAACCTCAAAATCGGGGCTATTGGGACACCTAATAATTTTTTTTTTTTTTTTGTTTAAGTTTGTGAAAGATATTTTTCAATTTTTATAACAGCCCTGTAATCTTGTATGCCAAGTA
E100077168L1C011R03304241592/1_A_85_107	6FAM-TGAAACTTCTCTCTTTACCGAGTTT	gtgtctt-ATCAGCTACAAGGTCGGTCG	59.089	60.277	113	A	9	ATTTACAAGAGTGGCGTGATTTGTAACAATTGTGATAAATGCGCAAGAAAAATGTAATTTTGTAGTCAAGATCGGAAAAAAAAATTCTGTACGAAGCAATTATGGAATTCACAACACATTTTTAGCTTCAGAATACTAGCTAATTAAA
E100077168L1C011R03304267405/1_AT_43_60	6FAM-CCTTATTCTCAAACACCCTTAACC	gtgtctt-TGACATTACAACGACGCTGG	59.36	60.72	134	A	8	TTACCGCCACGGGCAACATTCCGAACATCCGACCTCTATGGCGAGATTTTTTTTATCTATGTGTTTATCAACCTTGCTCTCTAAGTCTATTCTGCCGGAGGTCCACGATAGTACAACACTTTTGTTGTTTCATTTAGGT
E100077168L1C001R00201442823/1_A_111_119	6FAM-TCGCAATCTTGTCTGCTCCT	gtgtctt-TCCATATCTGAAGTTATGCCCA	61.087	59.433	100	A	9	TGGGACATATTTTTAATTCGCAATCTTGTCTGCTCCTTTTCTCTTGCATTATTCCTCATCAGTTTAAAATATACAGAGTGTAACGAAAAAAAAAGTGGGCATAACTTCAGATATGGATTCCTCA
E100077168L1C001R00201453117/1_A_65_84	6FAM-ACATACACGCCCAAACAACA	gtgtctt-CAAGTTTCTTGCAAATGGGA	59.888	58.745	100	A	20	TTTATTGCCAAAAACTCAGCATTAGTTAATAACATACACGCCCAAACAACAACTTGCCCTTTCTTTTTTTTTTTTTTTTTTTTGGTTGAATATGAAATGCGTTCCTTACAATCCCATTTGCAAGAAACTTGACTTCATTTTATACATT
E100077168L1C011R03400101015/1_T_113_121	6FAM-TTCGGAGTTAAATTCGGGTC	gtgtctt-GACTCGCCAAGGGTAACGTA	59.019	60.132	101	A	10	TGCCTATATGAGTTTTTTTTTTAATTTTAGGTTCAGGGAACTAGTTATTAACGGAGAAACAAAACGACAGTCCACTATCTTCACTAGGTGCCTATATGGGTTTTTAA
E100077168L1C011R03400154741/1_T_65_78	6FAM-CACGGCCTGCTGGAGTATAG	gtgtctt-GCAATGAAATCTCCATCTTGG	60.807	59.519	115	A	20	ATTTTAGGCCCTAAAAAGTAGCATTTTAGGGGCCTAAAATAGGTTCTTAAACTCCTTTATTTAGGCTCTATAAAATAAAAACTAGTTTTTTTTTTTTTTTTTTTTCGTTAAAGAATGTCACTAATATAAAGGTGTTTTTC
E100077168L1C001R00201510130/1_A_62_69	6FAM-CAATAGAGTGCCCTGCGAA	gtgtctt-CTCCACATCAGTGGACATCCT	59.956	59.977	143	A	8	GTCAATAGAGTGCCCTGCGAAAACCTACCACCATACAGAAGTTTCATTTTGAATTTCTAATTTTTTTTCAGCAATTTTAATTTAAAAGTTTCTTCAAAATTGATTAGTATTTTATTAATGGTATAGGATGTCCACTGATGTGGAGTAA
E100077168L1C001R00201511761/1_A_76_85	6FAM-GGCGATCAATTTCTCGAATC	gtgtctt-CTAGACAGGTTCTGCCTCGC	59.61	60.156	106	A	10	TAACCTTTGGACTATGGCGATCAATTTCTCGAATCTTGCGAGGCTTTTCAGACTTCCAATTCGACAGGAAAAAGAAAAAAAAAATGATTAAAAACCATCATGCGAGGCAGAACCTGTCTAGAAGTACTCTTAATTTAAGCTTAACTCT
E100077168L1C001R00201531622/1_A_97_104	6FAM-CATTGTTTCGAGTTCTGGCA	gtgtctt-GGATGTTGATACAGCATCGTAAA	59.84	59.026	113	A	8	TTCGAAACAAAACACATTGTTTCGAGTTCTGGCAGGAATATTGAGGTTTCTCTTTCCCTCGTGGGACCGGGTTCTCTGTGGTGAATTTTTTTTAAGTAGGTTATTTTACGATGCTGTATCAACATCCTAGGTTATTTA
E100077168L1C011R03400218794/1_A_112_122	6FAM-CCAGCTAAGGCTTCTCCCTT	gtgtctt-AATTCCAACCGATTCTGCC	59.976	59.886	111	A	8	CGTCTGCTACGAGTTTTCTTGCCAGCTGCAACAACAGGCAGAAAAGATGAATGTTGGATAGGACGTGCTAGGACGTGATAGGATAAAAAAAACATTGCTATTTTAAATCAGATATATCTCGCCATATGCTAATGCACAAATCCTGCAC
E100077168L1C001R00201536224/1_A_56_63	6FAM-AACCCATTATCTCCTGGCCT	gtgtctt-TTGTTGTTTAGTCAACTGTCCGA	59.789	59.702	100	A	8	AACTGGCCACCCTAACCCATTATCTCCTGGCCTAGTTGCCTCATAAGTGGTGCCTTTTTTTTGGTATGGATTGTGAGGTTCAGACCTATTTCGGACAGTTGACTAAACAACAACAATTCTAACAAAATCAATAACAATTTGGTTTAA
E100077168L1C011R03400236336/1_T_109_116	6FAM-TTGCCTATTTCACAATTGCC	gtgtctt-TGCGTCACTTCACAGACTGG	58.627	61.092	102	AAT	11	GAACTTCACTACAAATAAATTGCCAGTTCCAGAATGGTGAGTCAACGACTAACATAGGCCTATTTGTATTGATTTTTCATGCCCTATTATTATTATTATTATTATTATTATTATTATTACTATTACTATTACTATTACTACTAC
E100077168L1C001R00201555096/1_ATATC_45_114	6FAM-CCCGGCTATCGAGTGATTA	gtgtctt-CCGGTGGATGATAAACCAGT	58.683	59.67	129	ATATC	14	CTAAACTAGCCCCGGCTATCGAGTGATTACTTGTACAGGATGCATATCATATCATATCATATCATATCATATCATATCATATCATATCATATCATATCATATCATATCATATCGCTAATACTGGTTTATCATCCACCGGAAGCCCGCG
E100077168L1C011R03400307591/1_AAC_69_98	6FAM-TGAAATGTCTTGTAGTGTCGCC	gtgtctt-TTGTTGTTGTTGCTGCTGCT	60.176	60.64	109	A	9	CCGAGACTTGCTTTAAAATGTAATAGCCTATAAATGCTGTAGGCAAATGTTTTTTTTTCTTCCCCCACACAGGAGTGATTTTGTTTTTGCCACATCTGATAGATGTTATTGGATGTAAATGTAATTATTATAAACGGAGAACA
E100077168L1C001R00201649835/1_A_51_58	6FAM-AAATTCCGTGGGATTTGTCT	gtgtctt-CATATTCCTCTGCATGCGAAC	58.36	60.621	101	A	8	ATAAATATCAATATAATCTACAAATTCCGTGGGATTTGTCTAATTTCTTAAAAAAAATGTTAAATTCATGTGGATTCACCTATATGTAACAACAATATCACGTTCGCATGCAGAGGAATATGGGTTTGTTTGTGTAAATCGT
E100077168L1C001R00201657904/1_C_46_55	6FAM-GGTTGCTTCACTTCCCTGTC	gtgtctt-GAATTGTGTATGCCAGCCGT	59.703	60.925	121	C	10	GTTAATAAGTCAGACGGTTGCTTCACTTCCCTGTCGGGTGTCCGCCCCCCCCCCTCCATAGGTGCTATGCACGTTGCAGGTTACACAGTAGCTCGGTGTACGATGACATTTTCGCCACGGCTGGCATACACAATTCATG
E100077168L1C001R00201661359/1_A_53_60	6FAM-GCAAATAACATACGAGAACGCA	gtgtctt-TCCGTAGTCCAGAAGCGACT	60.157	60.012	109	A	8	TTCCTCTTGGTCAGAAAACTATGAAGTAGCAAATAACATACGAGAACGCAGAAAAAAAATATGTATGGATGCCTACCACAATCGATTATACCAACAGTAACCTCAAGAAGCGAATTCAGTCGCTTCTGGACTACGGATGACGTA
E100077168L1C011R03400496444/1_T_86_96	6FAM-CGTGTCTAAATCAGCAGGGA	gtgtctt-TGATTCATTTAGGAGAGAGTGACG	58.874	59.783	102	ACGAG	9	TGACGCAGTTCTGTAGACCAATTTACCGACAAGAGTCTTTGCTCAGGGTGCGCCATAGGAAGCTGGTCTGCGCTACACTCGCGATGAGACGAGACGAGACGAGACGAGACGAGACGAGACGAGACGAGACGAGATGAA
E100077168L1C011R03400687582/1_A_57_64	6FAM-AATGCCTATATTTCCTGGATGG	gtgtctt-CATTACTATTTGAGCACTGCGG	59.211	59.801	101	A	8	ACTAGTGAATTTTTTTTATGCCTTTGGTATGATCGCATCCTAAGTATAAATACTGAAGTCCTGGATCAACTGGATTCACATTCAAATCACTGTCTATATCTG
E100077168L1C011R03400746726/1_A_82_89	6FAM-TACCATCTCGCCATCATCAA	gtgtctt-ACGTTTGTTGCAGCTTGGTA	60.033	59.391	105	A	8	CGAAATATAAAGAAGAACAACATGTTTATTTTACCAGAAGAAATCTGACATGTTCTTTAGCTGAACGAAATGTTACACAACAACTAAAAAAAATCATAGCCAGGGTTACGG
E100077168L1C001R00201790746/1_A_61_68	6FAM-CAAACTCTGACAATTTGGCG	gtgtctt-GGGTGACAAGACTTTCGGAC	59.317	59.555	100	A	8	CTTACTTGGGCAAACTCTGACAATTTGGCGACACTAAGGTTTCCGTGCAAAAATAAGTTAAAAAAAACAGTGTTTTTAATGTACAGTAGTGTCCGAAAGTCTTGTCACCCCTCTTGTTTATATATTGATTTGCATCCATTTTGAACAT
E100077168L1C001R00201844572/1_A_28_36	6FAM-AACAGCAACAAATGAAGGAATC	gtgtctt-ACGCACCCATTCAGTTGAG	58.239	59.692	115	A	9	AGTAACAGCAACAAATGAAGGAATCTAAAAAAAAATCCACGATATAGTGTTGAATTACTGTCGACTGAAAGTGAGGGAAATTAGTGAGGTTATGCGTATCTCAACTGAATGGGTGCGTCT
E100077168L1C001R00201870238/1_A_84_92	6FAM-TCAGATTGCGTTGGTCATCT	gtgtctt-CCACGCAACACAATATGTGAA	59.245	60.43	108	A	9	ACGATAAGTTTCGAAATAATTACACTCTCAGATTGCGTTGGTCATCTAGGATAGCAATGTAGTATGCTCTTGAAACACAGTTAAAAAAAAATTCAGAAGTTGTAGGAATTAAGTTTCACATATTGTGTTGCGTGGCGAAATTTTAAGA
E100077168L1C001R00201876566/1_A_83_90	6FAM-TACACAAATGCCCAATGTCG	gtgtctt-CATTGGTCTTTATTTCAGATCTTCC	60.379	59.436	128	A	8	GTCTGATCTACACAAATGCCCAATGTCGTTCTAGAAAGATCTCATATTTCAAAAGTATCACTTGCAAATAAAAGTCACAATAAAAAAAAGAGACAGAGATTAAGCTCAAAAGGAAGATCTGAAATAAAGACCAATGTGAAAGAAACTT
E100077168L1C001R00201917591/1_A_54_62	6FAM-GCATTCAAATAAGATTGTCATCTCC	gtgtctt-GGACCCATGTTTATTGGACA	60.215	58.117	117	A	9	GAGACAGAAGAGTGCATTCAAATAAGATTGTCATCTCCTTATACAGGATGTTAAAAAAAAAGTACCCAATATTTATGGAATTGCTAGTATGCATCAAAACAAGAATATAATGTCCAATAAACATGGGTCCTACAACACATACTTTC
E100077168L1C001R00201951382/1_A_66_75	6FAM-AATTTGGCAGGAAGCTGAAA	gtgtctt-GGAACAACTGACTGCGGACT	59.823	60.307	116	A	10	AAGAACCGGTATTGAATTTGGCAGGAAGCTGAAAGCTCTCCGGAGTCGTTGCGGAAGTTATGACAAAAAAAAAATCCCGCCATTGCCCGTGCGCGAACCCGGGACTCTCCAGTCCGCAGTCAGTTGTTCCACTAACTGAGCTACTACG
E100077168L1C011R03401196314/1_A_85_95	6FAM-CAACTTGGAGAACAGTCAACCTT	gtgtctt-TGGCGACTTTCCGTATTACA	59.707	59.182	100	A	9	GATTCTGATAAAGCTACGGTATGGCTAATAGACAATATTTGTTGGAGTGAGACTGTATTTAACACACATTCATTAAAAACGAAAGAAAAAAAAACT
E100077168L1C011R03401332479/1_A_57_64	6FAM-ATGCATGTAACATTAAGGAAGCC	gtgtctt-TTTACTATACACCAGCAGGCCG	59.432	61.363	100	ACT	12	GAGAAGGAGCAGTAGTAGTAGTAATAGCAGTAGTAGTAGTAGTAGTAGTAGTAGTAGTAGTAGTAGCAGCAGTAGCAGCAGAAGCAGTAATATGAATAATAGTAATATTGGTATAAATTGAGCGTGGAGCAGCATTGAATTTAAGCCA
E100077168L1C001R00202083450/1_A_22_31	6FAM-TGTTCCCGGAAATTGTGAAG	gtgtctt-GAAAGGCAAATGTCACACGA	60.863	59.697	109	A	10	TGTTCCCGGAAATTGTGAAGAAAAAAAAAATATGGTAACCTTATTGTATATATGTCATAAACTTAGTGCGAAATAGAACCTCCAGAACTTCGTGTGACATTTGCCTTTCGAAAGT
E100077168L1C011R03401384610/1_T_34_54	6FAM-TTGCGTGTACGCCGTATTTA	gtgtctt-TCCTGTGATTTAATGTGTGCTTC	60.153	59.148	101	A	8	TCCCAGAAATTTGGCATAAATTATTCCATATTTTTCGACAAATTAGACAGTCGAGGAACTCTGAACAAATTAAATACACCTCAATAAAAAAAAGGTTTACCCCGGATCGAACACGA
E100077168L1C011R03401432589/1_T_92_99	6FAM-TGTCCACGTGAAAGCTATGC	gtgtctt-CGCTAAATAACCGAAGATGTTG	59.871	58.829	127	C	14	AGTGATGATCGATAGCTTGTGCAACGGAACCCGGGGAAGACTTTCTCGGGGGAGGACTTCCGCCTCGGACCGTTAAGGGAGCCTTGGGGGGGGGGGGGGTGACGAAGTAGAAGTGGTAC
E100077168L1C001R00202147063/1_A_33_41	6FAM-TTTCAAGAAATCTTAAGGCACAA	gtgtctt-AGTGACTTGCCATTTCCACC	58.128	59.973	100	A	9	AAATATTTTTCAAGAAATCTTAAGGCACAAGAAAAAAAAAGCATAAATTGTGGCAGAAACAAGTTGTATTTGCAAACTGTACAATGAGGTGGAAATGGCAAGTCACTTTCCAGGCTATAACCTCC
E100077168L1C001R00202182738/1_A_59_68	6FAM-GGCGGAAAGGTTGTAATAAGC	gtgtctt-CGAAATACCAGGTTTGCCA	59.983	59.528	112	A	10	ATTTTTGCACACATTTTATTAAGTGAATACTTTGCGGGCGGAAAGGTTGTAATAAGCTTTTTTTTTTAAGTAATTCTTCCTTTCAGAACAATTATGTGAGCAATGGAAGATGTTCTATTTTATTAATATTGGCAAACCTGGTATTTCG
E100077168L1C011R03401613050/1_A_34_43	6FAM-TGTGGAGATACGAAAGCAGG	gtgtctt-TGATCATCTAAAGAGCAACATAGCA	58.874	60.284	105	A	10	CAACTTTTATTAGGCACTGATGTCATGGCTTAAACAAAACGTGACTATTCGTCTGCTTTTCAGGAGTTCCATTACAGCGCAACTTAAAAAAAAAAGCTTGAATTTAAAGTAGACAGGTATGCCTA
E100077168L1C011R03401624341/1_T_36_44	6FAM-TTGTGTGACATCTCTCAGAATTATCT	gtgtctt-TTCGCAACCATATAGCAATAAAGA	58.417	60.015	125	A	8	CCGAGTTCTATAGTAAATTTATTCTTCTTTTTTTTACAATTTCTAATTTTCCTCTTAAATGGTGCGTGATGGAAAATTTTCAAGTTTAGATCCACTATCAGCACACAAAAATTGATCTAA
E100077168L1C001R00202237599/1_A_83_91	6FAM-CCAATTTGTTTGTATGCATCTGA	gtgtctt-GAAACTAATCCAGGAGATAATGGG	59.882	59.286	121	A	9	GGAAGACCAATTTGTTTGTATGCATCTGAAGTGTGATTAGTGGAATACGTAGCTAATCGGCGATTTATGCATTGGAGGAGGAAAAAAAAACTGGCCACCCTACCCCATTATCTCCTGGATTAGTTTCCTTATAAGTGATGCCTTATTG
E100077168L1C001R00202241978/1_A_71_79	6FAM-GCACTGCAGCAATAGGTCTG	gtgtctt-AAACAATCTCCTACGAGTAAAGACG	59.621	59.329	102	A	9	AGCACTGCAGCAATAGGTCTGTGGTTCTAGGCAAACTGTTAGAATGACAACCTTCCCGGTCTAACAGGCTTTTTTTTTCGTCTTTACTCGTAGGAGATTGTTTTTCTTTTGCCAACATCTGAAAAGGAACTCATGATGAAAAAGCGAA
E100077168L1C001R00202262204/1_A_83_90	6FAM-AGGATGGTGGACGCCATTT	gtgtctt-TCATTCAGATTTGTTGAGAGTCC	62.632	58.306	106	A	8	TTCATCTCATATATTTTCAGGGGCAGGATGGTGGACGCCATTTTGCAACTTGGCAAATTGTACACAGGTATGGGTATTGCCTTTTTTTTATAAGTTTATGAAATGAAGGACTCTCAACAAATCTGAATGACAAATAATTTTTATTATT
E100077168L1C011R03401755868/1_A_71_78	6FAM-CAGAGCCTGTGAATTTGAATGA	gtgtctt-TGGTCACCAGTGAGAAATGC	60.249	59.682	116	AAAT	9	CTGAGCAGGAGTCTTACTCATTCAGGAGTGGGCTAGTTTATCTGATATTGTATTAACTTGTATTCATTTAAAACTTACTAATAATAAATAAATAAATAAATAAATAAATAAATAAATAAATAC
E100077168L1C001R00202282724/1_A_87_96	6FAM-TGGACTTGTGTATGAAGAGCG	gtgtctt-CTCATTCTGCTATGAAAGAAATTGT	58.937	58.131	143	A	10	GATAATGGACTTGTGTATGAAGAGCGTAATAATATTTCAATGCAGGTTTATCAAAAGTCAGAGAACTTTACACATCACAAAAATTAAAAAAAAAACTAATAATGTTTATATACGAACAGAAAAACAATTTCTTTCATAGCAGAATGAG
E100077168L1C001R00202284381/1_A_53_62	6FAM-TCGACTGTGTTGAACAGCAAC	gtgtctt-ACATATGTTTGCATAAGATTCAGAAA	59.937	58.3	101	A	10	CTCAAATTTGTGTTAAAGATATCGACTGTGTTGAACAGCAACCTCGTATGTAAAAAAAAAATTAACAAAATGGGATTTAATTTTATCTCTAAAGTTTTTCTGAATCTTATGCAAACATATGTTATGGATATAAACTTTTCAAGAAG
E100077168L1C001R00202388427/1_ATG_40_69	6FAM-CCTGGACTTAACCCGAGCTAT	gtgtctt-TTCCCTCAACCAATTAAAGCA	59.623	59.573	123	ATG	10	CACGCGGCACCCTGGACTTAACCCGAGCTATTGTATGGATGATGATGATGATGATGATGATGATGATGGCGAAAAGAGTCCCTGATCCAACGCGACAATTACCTAGCAATTCTGCTTTAATTGGTTGAGGGAAAACCTCGAAAAAGTC
E100077168L1C001R00202394538/1_A_48_61	6FAM-TCTAAACACGCGACATGACC	gtgtctt-GCATCCTTTAATAAATCACTCCAAA	59.722	59.783	134	A	14	ACACATTCTAAACACGCGACATGACCACAGATGTTAAGGCGTGAATAAAAAAAAAAAAAAGATGCACAGTAAGGTTAGCATAAAAATGATCTTCGTACACAATCAACTCTATTAATTTGGAGTGATTTATTAAAGGATGCATTCA
E100077168L1C001R00202399325/1_A_38_46	6FAM-TACGCTACACGAGCGGTATG	gtgtctt-GTGCTCTTCCGATCTCGTTT	59.918	59.434	114	A	9	TTCGCGCAAAATAATGTACGCTACACGAGCGGTATGTTTTTTTTTAATGTTCTCGGAAATTAAAAGAGCTCAACTACGTTTCGCTTTTTCAATCTTTTCCTCGACCATGAAAACGAGATCGGAAGAGCAC
E100077168L1C001R00202415473/1_A_50_58	6FAM-ATCGTTCGAGGTCAAAGGTG	gtgtctt-ACGTATCAGCCAGCTAAGCG	60.111	60.564	109	A	9	TTCGATCGTTCGAGGTCAAAGGTGTCCCTTGTAAGCATCAAGTATTTCTTTTTTTTTATCTGTAAAATTTTAATTTGACGCTTGCAATGTTTTCGCTTAGCTGGCTGATACGTACATCTATTATCAGGCAGTACATCTCTCT
E100077168L1C001R00202416966/1_AAG_61_93	6FAM-TGATGATGCAGAATTTCTTGTTCT	gtgtctt-AACAGACTGAGAGGAGTAATGGC	60.136	58.935	101	AAG	11	TTCCACTCATCTTTCATCATATGATGATGCAGAATTTCTTGTTCTTCTTCTTCTTCTTTTTCTTCTTCTTCTTCTTCTTCTTCTTCTTCTTCTACTTCAGCCATTACTCCTCTCAGTCTGTTGTGTCTCTTTTATCCAACCATCTTCT
E100077168L1C001R00202449160/1_A_39_46	6FAM-GTCGAATAGACGCGATCCTT	gtgtctt-GAAATGTTTCCAGGCAGGTG	59.297	60.495	118	A	8	TGTCTTAGTCGAATAGACGCGATCCTTAATGAATTCCAAAAAAAAGTCCAGGCGAGTCAAATCAGATGATCGCGAGGCCAACGGATTGCGCCTGTGTGACAGATCCACCTGCCTGGAAACATTTCGTCTA
E100077168L1C011R03402232467/1_T_79_94	6FAM-TCACCACTGAAACCATGTCG	gtgtctt-TCCGATATTGAATTGCTGTTTC	60.57	59.081	107	A	8	AAGGGTTTTTTTTAACCACCATTCTGCCGACATTCTTGCCGCCATAACTCCGCAGTACTTGTAGATAGAACAAAGCCGATGAGTGCGTTGAATACAGT
E100077168L1C001R00202584789/1_A_100_108	6FAM-CCAACAGGAAGATGAAAGAAACT	gtgtctt-GGTGGGCCAATCTAACCC	58.815	60.135	127	A	9	CCAACAGGAAGATGAAAGAAACTGTCTATTTTACACGACCTTCTAATACAACTAATTAAAATACAAACAAAAAGGGAAATAAAGGAAAAAAAAATGTAACCGTAAAACGGGGTTAGATTGGCCCACCGCGGGTTA
E100077168L1C001R00202587337/1_C_51_58	6FAM-TTTACAGTACCCAACCCAACTATT	gtgtctt-AATGATACCACTCCGTTCGC	58.04	59.962	103	C	8	TAAATTCAGCTGATTTTACAGTACCCAACCCAACTATTTTATATTATTTCCCCCCCCAGTAGGCGTGGTGTTCTGCGCAAATTCCTTTCTCCCTGGAGCGAACGGAGTGGTATCATTGCAAACAAGATGAAAGCTAATTTCA
E100077168L1C011R03402437345/1_A_83_90	6FAM-TTACATTCAAGCGACTCCAAA	gtgtctt-GGCCATACTAATCAAAGTAGCTCAA	58.426	60.059	100	ACAT	14	TTATACTATGACACTGCTTAAATTTAACTGCTTCCATAAACAAGAATGCATTGTTGAAAATCATATTGGATGTGTATGTATGTATGTATGTATGTATGTATGTATGTATGTATGTATGTATGTATGTATGTATTTACACTTAGCTGTA
E100077168L1C001R00202601859/1_A_78_85	6FAM-TCCACATCGTAAACCTTCATTG	gtgtctt-ACCAATCCCATCAACGCTAA	59.861	60.331	119	A	8	TTGTAAAATTTTTACTTGTTCCACATCGTAAACCTTCATTGCTAATATAAGATCTATAGAATATAATAAATGAATTAAAAAAAATGAAAATCAAAAGCTGTATTAACCATTAGGTTATTTAGCGTTGATGGGATTGGTGATAGTGAGA
E100077168L1C001R00202612480/1_A_51_59	6FAM-TCTCGAGTTGATTAATGACGACT	gtgtctt-CACCACCAACCATAGAGAACAA	58.021	59.891	113	A	9	GAATGTAAAACAACGTAGACTATATCTCGAGTTGATTAATGACGACTACAAAAAAAAAGTTTAGTAATTTTAATTTGAATTCAATTAAAATTCGTTGTATATTATTGTTTAAAATTTGTTCTCTATGGTTGGTGGTGATAGAA
E100077168L1C001R00202663223/1_A_83_93	6FAM-TGTCACTACTGTCATCAAGAACCA	gtgtctt-CCGGAAATTTATGATTGTGTTCA	59.702	60.916	118	A	11	TAAAAATAGCAAGCTTTGCTGTATCAGTAATGTCACTACTGTCATCAAGAACCAATAAACAAATATATACAAATGTTCTTGTTTTTTTTTTTGTTTTTTTGTTTTTTTTTTTTAATATTCCTCAATGAACACAATCATAAATTTCCGG
E100077168L1C011R03402607747/1_T_67_76	6FAM-GACGGCAACTATAACAACATTCAG	gtgtctt-TAGATGAACGTATAATGTTTGCGA	59.958	58.765	100	A	8	AACTCATCATTACATTATTTATCATCTCATTACTTTTTCTCATCATCTACTTATCTCTCTTCTGATCCTATTGTTAAAATCATGATTTTTTTTCT
E100077168L1C001R00202673929/1_A_74_84	6FAM-GTTTGATCATCACTTTCACGGA	gtgtctt-ACATAACGAACATAGCCGCC	59.978	59.988	100	A	11	AATACGATATTACGATTTTCAGTTTGATCATCACTTTCACGGAATTTATCAAAATACAGTAGAGTAGTAACATTTTTTTTTTTCAAAAACTCAACTTTTCAGGCGGCTATGTTCGTTATGTAATGTCTACTTTAGATCGGAAGAGCAC
E100077168L1C001R00202699775/1_C_47_54	6FAM-TAAGGAATTGGGACAAAGCC	gtgtctt-TGGTACATGTGCAAAGGAGTG	59.019	59.624	117	C	8	GTGTGTGTAAGGAATTGGGACAAAGCCCCTCTTCAGACTTTGCGTCCCCCCCCTGGCATTGAAACCACTTCACCTTTCCTCCGACACCAAATAAAATATTCTACACTCCTTTGCACATGTACCAAATTTTCTCACTAG
E100077168L1C011R03402682131/1_T_38_47	6FAM-TCTTATCCTGGTGACGGTTTG	gtgtctt-GCCATTGTACAACCCTCAGA	59.978	58.57	109	A	10	CAATTGACCAATGAGAATCGTACTACACTCATAGTCAAAAGCAAAATGATAAAAACTAATATTTGATAACATTGATCATACGTTGTTTTTTTTTTCATTCCAAGGAATTTTCTATTCTTGTCTTCTCTGCT
E100077168L1C011R03402776498/1_A_54_62	6FAM-ATCGAGTCCTTAGTCTCCCG	gtgtctt-AGAACTGTTGTACCTCTAAGTTGACG	58.35	59.392	100	AAGT	8	GAAATCAAAATGTAAATACACCTGTCAGATTAACATAAAATAGATGCAAATGACAAATCATGCGATGCGATAATAATGATACCATTTACTTACTTACTTACTTACTTACTTACTTAC
E100077168L1C011R03402844868/1_A_36_43	6FAM-GGTGTTGGGTATAAGTTGTTCCA	gtgtctt-CCCGGGTTCAGTTCTGAGT	60.028	60.096	121	A	8	TTGATTTTTAGTTTTTTTTGATAATCCGACAGATCTTACCATCTAGGACCTCTTTTATGAACTTCCAGTTTTGTGGCATGTGTCTACCGGACATGGTAAGCATT
E100077168L1C011R03402868012/1_T_48_57	6FAM-TGCTCTATCTGTTTCAATAAACCGT	gtgtctt-ACTCGACCGCAATTACGAAG	60.403	60.27	107	AG	13	ATATTCGATGTAAATTCACGCTCCGAGTTATTCATACGTGTCACGGGTAGGTAGGCTACTGCATCTTTGCAGGTTGTGTACATGCTCTCTCTCTCTCTCTCTCTCTCTCTCTTTTCCCCTCCATTTCCCGTTCCCGCCTAACATGC
E100077168L1C011R03402894122/1_A_69_76	6FAM-GAAACACTGGAGTTACCAGTACCTAA	gtgtctt-CGATGTTCACTATGATGCGAG	59.139	59.312	121	A	10	CACAAGTACCTTTCGGCACTACACTTATTTCGCTCTACACTTATTTCGCTACAGTAATTCAGGCGTGATCCGTTTTGGAAAACACAAAAAAAAAATACTGCACCATAACAATTATAACTATTTATTTTCAAGTAATCTCTCAATA
E100077168L1C011R03403087247/1_T_49_56	6FAM-CATACCGCTCTTGCAACGTA	gtgtctt-GCTATGTTTAACCCTTAAATTGAGAA	59.895	58.417	132	A	10	GGTCCTATAATTTTACTTCAGCACTTGTTTCACTTATTGTAATAGCATCCAGAGATGGTTGAGATTGTTGTTTTTTTTTTATTCTGAAGGACGTAATATGGAGGATATATGTTGCAATTTCTTTCTTTAGTCTGTGAGCGAATAAGTT
E100077168L1C011R03403180328/1_A_32_40	6FAM-TGCATTAATACTGAAGAAGAAATCAA	gtgtctt-AGGATTTCACATCTTCACACTGA	58.52	58.709	108	A	10	CAGAATGTAAAAACAGTGTAGCAACAAATGTGTGTAGTATTACATTACTGCAATGGAGCATACTGAATGAAAAGGGGATTCATATAAAAAAAAAA
E100077168L1C001R00202977257/1_A_63_70	6FAM-TCATTTGACGATGTGTGTCAGA	gtgtctt-TCCATTGCATAAATCGCTGA	60.16	60.179	104	A	8	TTCTGGCTGATATTGTATATGAGTACATCTCATTTGACGATGTGTGTCAGAAGAAGAACAATTTTTTTTGTATAGGATTGCATCTAAATCTAATTAGTGTAATGTGTTACTAGTCAGCGATTTATGCAATGGAGAGGGAAAGGAACCT
E100077168L1C001R00202988810/1_A_91_98	6FAM-CACGTGCTGGCTGTATCAAC	gtgtctt-ACAGTCACGCAACTTCAACAC	60.333	58.846	102	A	8	ATTCCTTTAAAGCACGTGCTGGCTGTATCAACCCTATGACCAGTGCCTTGCCTGCCGATTGGGCGCTAGTGTCGCGAATGTTGGCAAAAAAAAGTGTTGAAGTTGCGTGACTGTATGTATTAGACTGTGATAGTAGCCTCCTAC
E100077168L1C011R03403331479/1_T_106_120	6FAM-GAATGCTCTAACACGTCCCAA	gtgtctt-GGCCTAATCTGGAACTCGAA	60.125	59.269	120	A	8	TTCTTTAAGAATTTCGTATTTACCGGTTACAACCTTGTTCTGGGCGACTATTCAATTGTTATGGGAAAATATGTCACATTATTGATTTTTTTTATTGTGACTGTCAC
E100077168L1C001R00203011618/1_A_76_84	6FAM-AATGCCTTAGCAGATTTATATGTACC	gtgtctt-TTTCTCTGATTTCCCTGCAA	58.304	58.422	111	A	9	TGGTAACCAAGGAAAAATGCCTTAGCAGATTTATATGTACCATTAATTTGTAATGTTATAAGAAACTTAATTCCTTTTTTTTTCGTAAAGAAGAACCTGAGACTTTTTGCAGGGAAATCAGAGAAATTACGTCCAGATTTTTACGTAA
E100077168L1C001R00203019444/1_A_84_91	6FAM-CTTGTCTGCCGATACGGATT	gtgtctt-ACATTCGACTTACGGTTGGG	60.096	59.853	108	A	8	GTCGGCTAAGGCGCTTGTCTGCCGATACGGATTTGCTCTTGGACGCAGATTCGATTCCCACTTGGGCTGATTACCTGGTTGATTTTTTTTCCGAGGTTTTCCCCAACCGTAAGTCGAATGTCAGGTAATCTATGGCGAATCCTCGGCC
E100077168L1C001R00203026125/1_A_68_76	6FAM-CAATGAATTTCAGAACATACACCC	gtgtctt-TGTATTCTAGTGAGTTCCAGCGA	59.651	59.054	101	A	9	CAAGATTCAATGAATTTCAGAACATACACCCTTTTCGATACAATCATGAACACACCCTACCAGAACAAAAAAAAATTAGAAGCAATCGCTGGAACTCACTAGAATACAGAATGTTGCAAATAATATCAAAACTAGTCAATCAGGTAGC
E100077168L1C001R00203027985/1_A_33_40	6FAM-GCTCTTGACTTCTCTCTTCAGCTT	gtgtctt-GAAGTTAGTCGACGCCGAAA	59.976	60.386	109	A	8	TAGGCTCTTGACTTCTCTCTTCAGCTTTTCATTTTTTTTCTTCCAGATATGTCTTGTAAGGACTGGATGTCAAAACCTCACTTCTTTCAGATTTTCGGCGTCGACTAACTTCTCGCTTCTTACT
E100077168L1C001R00203074464/1_A_46_54	6FAM-GAGCTCTAAATATTGCAATTCCTCA	gtgtctt-TGAATTTCTGGCTTCTGTTGAA	60.126	59.861	101	A	9	ATGAATGGAGCTCTAAATATTGCAATTCCTCAAACCATTAGAAATTTTTTTTTCATACATCATAGGCATATTCCGACTTCAGATCCTTCAACAGAAGCCAGAAATTCATATTAAAAGCCTTGAACCAAAATTTAATTT
E100077168L1C001R00203091373/1_A_74_83	6FAM-CGAGATTCAAGGATCACGTC	gtgtctt-GAAACAATACAATTAGGCTACCTTCA	58.23	59.12	138	A	10	TTGTTTCCGAGATTCAAGGATCACGTCAAAATGAATTAGCTATGTCTGTCAGTGCAGCCAAAATGTCCCAGGAAAAAAAAAATTGACACTATTATAATATTGTCTGGTGTAAAAATAGATGAAGGTAGCCTAATTGTATTGTTTCTAA
E100077168L1C001R00203135657/1_A_72_80	6FAM-CGATAAAGACAGTTCATAATGCTG	gtgtctt-TTCTTGTTGGTTATGTTCACCG	58.056	59.898	101	A	9	TAGTAGGATAATGTGGCATATTATGCTCGATTTTCACTAACGATAAAGACAGTTCATAATGCTGATGCACAAAAAAAAATATTTGTTTAGGCTCTTCGACTTAATTTTAATTAAATATTCGGTGAACATAACCAACAAGAAAAGCTTT
E100077168L1C011R03403672340/1_T_40_47	6FAM-TGCTAATGAACAGGAACATCATTT	gtgtctt-GTGTGGAGGTCGGTTGAACT	59.904	60.009	114	A	8	ACTCATTTCACCGGCATTATCACCTTCATTTCATTCAGACGCTAAATAACCTAGCTGTTGATACAGCGTCGTAAAATAATCCAATAAAAAAAACACTCATTGTTAATACTGTACTGTATTTTGATTAAACAAAAATCTAATGAAAATG
E100077168L1C001R00203155852/1_A_57_64	6FAM-GGTTGCCACTTAACAAGCATT	gtgtctt-TCCAATGTGACCAGGACATTT	59.148	60.225	130	A	8	GATAGTCTAGTAGTGGGGTTGCCACTTAACAAGCATTATTAACATAAGAAATGCATTTTTTTTATGTTGCAGGGCCTGTAAGTGATAGCAGCGATCCGTGCACGACTTGTTCGAACAATGTGTACAAATGTCCTGGTCACATTGGACA
E100077168L1C001R00203159068/1_A_73_80	6FAM-GGGATTATTCCTGTGTAATGCAA	gtgtctt-AAATTTGGATCGTGGTCTGG	60.089	59.79	100	A	8	CAAGAAGTGGGGATTATTCCTGTGTAATGCAAAGGATTATACAAGGGTCACTTACAAACTCATAGTAACTATTTTTTTTCAGTGGAATCCCAGACCACGATCCAAATTTTTCGATATGCAGCAATGACATTGAGACGTATGGTACTTA
E100077168L1C001R00203178384/1_A_33_47	6FAM-TCTACTGCGTGTGCCGATT	gtgtctt-CCAACCCATTGCAAGGAC	60.429	59.893	128	A	15	TTCTACTGCGTGTGCCGATTGCCGTCTGCGCTTTTTTTTTTTTTTTCGAAAAATCGAATTCGAAAAATCGAAGGAGAATTGGGAGGAAAATTTAAAAGGTACGCAAAACGCGTCCTTGCAATGGGTTGGGG
E100077168L1C011R03403797571/1_T_52_61	6FAM-CATTCACTGTCCAGTGTTGATGT	gtgtctt-CGAAGGGCTCGTAAGCCTAT	59.945	60.721	104	A	9	AAATAACCAAGTAAAAAAAAAGTGTAAAATAAAATTTAAAATCATATAGGGCTCACGGAACTCCGGAACATACTCTGAGAAACGCTGCTGTATGGTAATTCAGCAG
E100077168L1C001R00203227796/1_A_71_78	6FAM-GAAATGTCAACATCCCAGCC	gtgtctt-CACCGTCAAGCCAAATCAA	60.326	60.649	114	A	8	TGTCTGTAGTGAAAACTTCAACCTATATCTCCGTGAAATGTCAACATCCCAGCCGCAATATCAACGCAGAAAAAAAATTATTGTGCGTTACTTCCCGATCCATCCTCGTATTATACAAATGCAAGAGTTTTGATTTGGCTTGACGGTG
E100077168L1C011R03403856950/1_A_112_119	6FAM-TTAGTGAATTTCGCTGGTCG	gtgtctt-AATTACGAAATATTCGAGACCCA	58.917	58.936	105	A	8	TTATACAGGATGGGTGGGAAGTAACTCCTTTTTGTAATGTGCTTATAACTTTTGTATATATTAATATTTTTTTTATGAAACTTAATACATGCTTTCTTTACAGTGGTAGAACGTGATCTGTAATGCTGACCGCATCACAATGCAGGAG
E100077168L1C001R00203289997/1_A_106_114	6FAM-ACACCACGAAGGGAATTACG	gtgtctt-TGGTAATGAAGAGGATGGGC	59.853	59.894	119	A	9	TCGTACAACACCACGAAGGGAATTACGAAAGTGTAAATATTATTTACTAAATTTACGAAAATATTTTAGAGTACTGATTATCCTATTTTTTTTTATTAACCGTTCAGCCCATCCTCTTCATTACCACAG
E100077168L1C011R03404028747/1_A_52_59	6FAM-TTGATAACAGAGTTTCCAGCCC	gtgtctt-TCTACAAGTTTATCTTGATGTTGAGG	60.483	58.063	100	A	8	TTTTTTTTACTTGGTTATTTAACGACGCTGTATCAACTACGAGATTATTTAGCGTCGATGAGATTGGTGATAGCGAGATGATGCTTGGCGAGA
E100077168L1C001R00203328383/1_A_67_77	6FAM-TGCGTTTGCTAGTGTATGGC	gtgtctt-GCACAATCGGTTTCAATTTGT	59.902	59.859	112	A	11	AAATATATGCGTTTGCTAGTGTATGGCATTAAGTTTGAAAATCTTCGTTTCTCGGGCTAAAAATGTTTTTTTTTTTCATATATTCATTAATAAAACCTACAAATTGAAACCGATTGTGCTAATTCTGTTTGAGTGGGTTTAACATTCA
E100077168L1C001R00203367899/1_A_77_87	6FAM-CAAGATGATCCTGTCGGTCA	gtgtctt-CGAAGAAATGTTGTAGAGCCC	59.631	58.847	100	A	11	ATACGAAGGTTAGGTTTGGTTAGTTTAGATATTTATTAACCAAGATGATCCTGTCGGTCATGGCCTTTATGATAGTTTTTTTTTTTCGTAATATTCATCAACAAAAATATGATGAAAGCGGGCTCTACAACATTTCTTCGTAAATGAC
E100077168L1C001R00203405289/1_A_94_102	6FAM-GGTAAACACTGCTGAGTGACAGA	gtgtctt-TTATGTGCAAATATGCTCCATTT	59.458	58.582	124	A	9	AGTAAGGTAAACACTGCTGAGTGACAGATTTTATAAGGCAGGCATGATACTTTTTACATGCGTTAATAGACATTTTCGTTACATTAAAAAAAAACGAGTGCCATGAAAATGGAGCATATTTGCACATAATTATATTTTACA
E100077168L1C001R00203456007/1_A_53_60	6FAM-TGGTTCCTATCTCTTTCAGATGC	gtgtctt-AGCCTGATCTGAAGTTTGGC	59.739	59.434	114	A	8	TTCTGTAAGTTGACATAGTCTGGTTCCTATCTCTTTCAGATGCCTTACCTGTTTTTTTTCTATGGCAGTGGTAGTCTCAACGGTTTTTCGACTTTCCTTCGATGTTGATGAAATGCCAAACTTCAGATCAGGCTTTATTTCATG
E100077168L1C001R00203579434/1_AAGT_41_72	6FAM-GAACCTCCGGGTTCCTTAAA	gtgtctt-CTGCGTTACATTCGTCGCTA	60.291	60.037	101	AAGT	8	TGAGGGCGGCAATGAACCTCCGGGTTCCTTAAAAGCCAGTAAGTAAGTAAGTAAGTAAGTAAGTAAGTAAGTATAATTGAACTTAATTATTCTATAGCGACGAATGTAACGCAGAGGGACGGGCGCCAGTATATTTGCTTATGAATCT
E100077168L1C001R00203594095/1_A_47_54	6FAM-GAGCTCAGATTCCCTTCGGT	gtgtctt-GACGTGAGCTGCCTCTCC	60.735	59.645	107	A	8	AGAGAATATAGTACTTTGTGGGGGAGCTCAGATTCCCTTCGGTGCTTTTTTTTACTCCAGTAAAAATAAGTCAGAGGCAGTAAACTCTCTTGGGAGGACGAGGAGCCGCATCGGAGAGGCAGCTCACGTCCAGGCGTT
E100077168L1C001R00203597998/1_AATG_82_117	6FAM-TTGCCCACTTGCAGTGTAAA	gtgtctt-AACATGGGACATCATGGCTA	60.293	58.799	104	AATG	9	GTTTATATTGTGTATACCACTGCCACCGGGTTCTTGCCCACTTGCAGTGTAAATAAATACATACATACATATTACACTTGAATGAATGAATGAATGAATGAATGAATGAATGAATGTTAGCCATGATGTCCCATGTTGGGCACCGGCC
E100077168L1C001R00203599145/1_A_49_59	6FAM-AAATATGTACTATCTGAAACTTCCCG	gtgtctt-TTTAGTGACAGAAACAATGATGACA	58.274	58.734	100	A	11	CTGAAAATATGTACTATCTGAAACTTCCCGAAAATTATGAAATAATGAAAAAAAAAAATAGAATTCTCCTGTGTCGCTGTGTCATCATTGTTTCTGTCACTAAAAATCTAAATTAACAAATACTATGAGTATAAAAATATAGT
E100077168L1C001R00203654322/1_A_62_71	6FAM-TTACAAGCCGTCCATCAGGT	gtgtctt-TGGTATTTGAGTGAGAGTCAAACG	60.517	60.564	100	A	10	TTTACAAGCCGTCCATCAGGTTTATCTGCCCAGCGTCACGCCGCCACGAATCCAAATGGCTTTTTTTTTTCTAAATCCGTTTGACTCTCACTCAAATACCATTTTATCAAAGTACATTTCAATGTTTCAGTTTGAAATGACTGTTTCT
E100077168L1C011R03500307678/1_T_72_80	6FAM-ACTGTATTACGCTCTGCCGC	gtgtctt-ACTTTCGGCTCATTTCGC	60.437	58.953	102	A	9	ACGAGATCCGTGGGAGCCGGCATTTTAATATCGGATGCCAAAGGCGCAGAGTCGTTGAGCGAACAGCTTTTGGTTTTTGCTGTCATTTTTTTTTATCGTGTGGCAGTG
E100077168L1C011R03500369746/1_T_51_58	6FAM-CGTTCACCATTCCTTCCAGT	gtgtctt-TGGGTGAAATGATGCTCAAA	59.966	60.049	110	A	8	CCTCCGGCCTCCCAACTAACACTCTATATGCATTATTGTATCCGCCCATACGTTTTTTTTATTTTAGTAGGTTATTTTACGACGTTTTATCAAAAGCTTAGGTTATCTAGCGTCTGAGTGAGATGAAGGTGATAATGCCGGTGAA
E100077168L1C011R03500419680/1_T_77_84	6FAM-TTAAAGTAGATTCTTCGCTAACCCT	gtgtctt-CCTTCATATCATTCAGACGCTAA	58.284	58.422	113	A	11	ATCAAACTTTGAAATGGTATGGACATGTACAAAGAATGGGGAACGAAAGATGGCCAACAAATATATATCAATGGTCACCCCCAGGAAAAAAAAAAACGTGGTAGACCAAAATAGAAATGGAAAACCCATGTCAGAGCAATA
E100077168L1C001R00203734232/1_A_64_72	6FAM-TTCAAGGGCTTGAGAGTGAAA	gtgtctt-CCTGGCCTCGATCTGATAAA	59.978	60.17	111	A	9	TTACAAAGAATATTCAAGGGCTTGAGAGTGAAACTAACATTAGGAAACAAAACGGAAAGGAGAAAAAAAAACCTAAAGGATCTAATAGCATTGATACCTTACGTTTATCAGATCGAGGCCAGGCAGGAAAGAAACCTTCAGCAGTAGG
E100077168L1C011R03500506542/1_T_68_77	6FAM-AAGAGGTTAGGTACAGCTTACAGCA	gtgtctt-AGTAAGTAAGCAGAAGGACAGTGTTT	59.922	58.321	130	A	9	AGATTTATTATAACTAAAAACTTGAAACAATTATAAAGAAGAACACACTAAGTAAACTAAATTGTTATAAAAAAAAACTAAACTAAAGAGCTAGTAATATATTACAGAACGCGAAAGCGAAAGATCACCAGACCAAATGTTTTCAATA
E100077168L1C001R00203750280/1_ATC_86_109	6FAM-AGCCGAATACCATCTCGCTA	gtgtctt-TACAGAGGCCTGATTCGTGA	59.829	59.394	104	ATC	8	CCCCTTCAAGTTGGTCTGACTTATCTAGCCGAATACCATCTCGCTATCACCAATTCCATAACAATGCTAAATAACGTAGCTGATATCATCATCATCATCATCATCATCCTTCACGAATCAGGCCTCTGTAGACCTGTTTCTGCCCCAT
E100077168L1C011R03500558322/1_AATG_47_98	6FAM-GGTATGAAGTAAGCTGACCCG	gtgtctt-CATACATACGTGAATGCCTGC	58.732	59.08	110	A	8	TCTAAATCAATTTCCAGGTTATATCAAAATTGGTTCATGTTATTCTCTGCATTACATCAAGGTCAATGACATTATTGTTCCTCGGAAAAAAAATCAAAACTTTCGCGTCTGCGCACATCTCACAATTTACGAGCTA
E100077168L1C001R00203800512/1_A_44_55	6FAM-TGATAATTTCAAGCCAGGACG	gtgtctt-ACGGTGTTCCAGCCATTTAG	60.081	59.993	102	A	12	TAATAATTTTTCTTTGATAATTTCAAGCCAGGACGAGGGAGATTTTTTTTTTTTAGATTAAGCTCTTCCTTTTGTAGTATATTATGTCCTGAAAAACTAAATGGCTGGAACACCGTATTGTAAAAATATATTGCCAAAG
E100077168L1C011R03500629820/1_A_73_80	6FAM-ACTAGAATATGCCTGCGCAAC	gtgtctt-ATTTGGCTGTTATTCTGCTTCC	59.402	59.635	100	A	14	CTAGCTAGCTAGTGAGTACAAATTAAAATTATAAAAAAAAAAAAAATGTTTCTAAGCCAGTGATATTCAATAAAAACATGAATATAGTCGACAGCAATAACTACTTCCTGTTTAGTCGGTTCATAACCTGG
E100077168L1C001R00203807332/1_A_109_117	6FAM-TCCCATACATTATCACAGCACA	gtgtctt-TATCCAGCTCCTCGTCAGC	58.92	59.078	111	A	9	AATGCTTAAATCTGTTCCCATACATTATCACAGCACATCAGAAACTTGAAGAACGTGATATACCTCTCCTTGTAAATTTTTGTACTTTTTTTTTACAAAATTTTCAGGCTGACGAGGAGCTGGATA
E100077168L1C001R00203822874/1_A_92_100	6FAM-TCACGAAACGACATATTCCCT	gtgtctt-TTTGACATTATTAACATGGTGGAAG	59.443	59.241	102	A	9	AGCGACGTATCTGTATGTCACGAAACGACATATTCCCTATAGTCTTATGTCTTACAAGGAAACATTTTGATGTGGGCAGATAAAATTTTTTTTTCTTCCACCATGTTAATAATGTCAAAAGAAGTGCTTATACAAATTTTGGC
E100077168L1C001R00203854799/1_AAT_75_110	6FAM-AAGGGCGTATGGCCTTAACT	gtgtctt-CAAAGCAGCATTGAATTACAGA	59.987	58.123	104	AAT	12	GTAACGCAGTTTTACTCCTGGTTGAGTGTTAGAGAAGGGCGTATGGCCTTAACTCTGCCAGGTTAAATAAATCATTATTATTATTATTATTATTATTATTATTATTATTATATTTGTCTGTAATTCAATGCTGCTTTGAACTACTAGA
E100077168L1C001R00203942978/1_C_77_84	6FAM-TTTCTGATCAATTTATGCAGCTTT	gtgtctt-GATCACCTTGGCACAGGAAA	59.338	61.046	100	C	8	GTCATTTAGGGACTTTTCGGCACACTAAGGAAAAATGTTACTTTTCTGATCAATTTATGCAGCTTTTATTATAATCCCCCCCCACCCCAATATGTATGGGCATGTTTCCCGTACATTTCATATTTCCTGTGCCAAGGTGATCATTTTG
E100077168L1C011R03500977389/1_T_57_65	6FAM-TCAAAGCAATATAAATCTTTCGTCTT	gtgtctt-CAAGGGAAGAGCGGATAGG	58.905	59.776	126	AGAT	14	GACGTATGGATAGAAGACTGGATGAGTGGACGGATGGATGGATGGATGGATGGACGGGTAGAGAGACGGACGGACGGACGGACGGATAGATAGATAGATAGATAGATAGATAGATAGATAGATAGATAGATAGATAGATAGACAG
E100077168L1C001R00203980886/1_ATCC_86_117	6FAM-ATCCATCCATCCATCCATTT	gtgtctt-TGGTTGGATGAGTGTGTTGA	58.863	58.449	137	ATCC	8	ATCCATCCATCCATCCATTTATCAACACACTCATCCATCCATCCATCCATCTATCAACACACTCATCCATCCATCCATCCATCTATCCATCCATCCATCCATCCATCCATCCATCCATCAACACACTCATCCAACCATCCATCGACCG
E100077168L1C001R00203985973/1_A_85_94	6FAM-CATCTTGCTTCATGGGTTGA	gtgtctt-AAGCTGTTGATAAAGCGTCG	59.648	58.201	120	A	10	AATGAAATCAGCCATCTTGCTTCATGGGTTGATAAAACGTGTCCACAAAACGAAATGTTATGTGTCTCTCACTTGGATCCGCATTTTTTTTTTAATTTAGTAGGTTATTTTACGACGCTTTATCAACAGCTTAGGTTATTTAGCGTCT
E100077168L1C001R00203988024/1_A_74_82	6FAM-TCGAGAAAGATGTCTGACGC	gtgtctt-ACTTCCCTCTTAACCGAGTCAT	59.116	58.288	104	A	9	AAGAGGCACTGTTTCGAGAAAGATGTCTGACGCTATGTTAGAAACGGCAAAACTTTGAGTGACATTCAATTTAAAAAAAAAGTATCACAGGATTTATGACTCGGTTAAGAGGGAAGTATTATATGATATTCTTATTGAATTTGGTATT
E100077168L1C011R03501093904/1_A_64_71	6FAM-TCGACAAATTAGACAGTCGAGG	gtgtctt-TATAGTAGCGTGCCGGTTCC	59.378	60.117	121	C	12	TATGGACTTTAACCAGCACAGAAGAGAATGCTCTGAGATCTTTCGAAAGAAAAATCTTACGGATCCGTCTTATATGGATCCATCAGGGGGGGGGGGGAAAGAGCTGCATAATCTCATTGAAGGACAAGACATAGTCAGATTT
E100077168L1C001R00204021727/1_ATC_77_106	6FAM-ACATCGCATAGGAAATGCGT	gtgtctt-GCAACATGTTCCACCTGTCA	60.499	60.58	118	ATC	10	TCAGGCAATAGAGAAACATTGCAACAGTACATCGCATAGGAAATGCGTTGAAATGAAATCTGAGGAAGCATCTACATCATCATCATCATCATCATCATCATCATCATTTAATTGTGCTGGTCGAAATGACAGGTGGAACATGTTGCTC
E100077168L1C001R00204024160/1_A_38_50	6FAM-CAGACTCTGTGGCATCATTTC	gtgtctt-AGATTGCAAGTTGATTGTCTCC	58.301	58.319	100	A	13	ATGCCACAGACTCTGTGGCATCATTTCCTAATCGCTAAAAAAAAAAAAACTAATACCATCGATTTCAGTATGAATTTTTGATCGGGAGACAATCAACTTGCAATCTATCAGTTCATTCTGAATTGTCTTAGAAT
E100077168L1C001R00204055323/1_C_90_99	6FAM-TGTGCATACTTTCTTCTCAAACC	gtgtctt-CGCTAGGTTCGAAACATCAAC	58.439	59.761	111	C	10	ATTGGAGAGAAATTTGCTCTAGTGTGCATACTTTCTTCTCAAACCTATCAGGTACCGTAAAATGGGGTGACTTGATATGCTGGGAGGGGGGGGGGCTTGATACGTTTTGTAGGTTGATGTTTCGAACCTAGCGTATAAAACGGGG
E100077168L1C001R00204058602/1_A_27_34	6FAM-AGAACGAAGGAGGCACAGAA	gtgtctt-TAAATACACAATCTCGCCAACA	59.989	58.239	100	A	8	TTCAGAACGAAGGAGGCACAGAAAGAAAAAAAACAAATGTCTCTCTCTCTAATGACGCCACACACCAACATCGTGTTCTTATGTTGGCGAGATTGTGTATTTAGTAAAATTTGGCGCT
E100077168L1C011R03501222556/1_T_77_85	6FAM-TTGCCTAGGATGGACAGGAT	gtgtctt-AGCACACTTGTAGATTCGGGA	59.508	59.749	140	AC	9	GTGAACTTAAAAATTGGTCAGAGTCCTGCCATCTATCCGCAGTATGCGGAACCCGAATGACACAAGTGAAATGGGTAGGCATTAGACACACACACACACACACATTTCAAAGCATCTTTTTGATATGAACTAATTCTTAGATATAGT
E100077168L1C001R00204157920/1_A_77_84	6FAM-GAGGGTAGCAATGGCAAAGT	gtgtctt-CACTCCACACAAAGCACTTCA	59.198	59.93	104	A	8	TATGCCTATAAACTGTTTACACATGAACAATAATAATTAAAAAGGAGGGTAGCAATGGCAAAGTAAGCTTTTAATAAAAAAAATCATCTTCTGAGGATTCCTGGAAAAATAACAAGGAAGAGACTAGTGAAGTGCTTTGTGTGGAGTG
E100077168L1C001R00204159411/1_A_45_52	6FAM-TTTCACTCTTGACATAACACTCTCA	gtgtctt-GGGTCACCTGGTTTCGC	58.125	60.037	100	A	8	AAATTCTTTCACTCTTGACATAACACTCTCATTATTAAATATATTTTTTTTAGTCCACACCTGTGGAGTTACGGTTAGCGCTTCTGGCCGCGAAACCAGGTGACCCGGGTTCGATTCCCGGTCGGGGCAAGTTACC
E100077168L1C001R00204186315/1_C_49_60	6FAM-TCATTACATAACCTTACCGTTTGTTT	gtgtctt-TGTGTTTACTATATTCCAGCAGGC	59.251	59.602	102	C	12	ATCATTACATAACCTTACCGTTTGTTTTAAGTTCGCATTTATGGACTGGGGGGGGGGGGAAAGACAGACGTATATAAAGGCCTGCTGGAATATAGTAAACACAGAAAACATTTTAAAACAACAATGTTGAAGATAGATACTTTT
E100077168L1C001R00204191447/1_A_97_105	6FAM-TCTATCCGCAACCTGAGGAC	gtgtctt-TCCAATCAGCCACAAAGATG	60.218	59.648	113	A	9	CTCCTCTATCCGCAACCTGAGGACGCGCCATGCCGTGGTGATAGGGACCCACAATACATAGAATGAGTAGTCTAGTCGTATTATTAAAAAAAAACTACATCTTTGTGGCTGATTGGAAGCTTTATTCAGAGGTAAAAT
E100077168L1C001R00204201574/1_A_43_50	6FAM-TCGTGGCTTACACAGCAGTT	gtgtctt-CAGGCATGTCCAGTTCACAG	59.515	60.309	112	A	8	GGGATATTAGATTTATCGTGGCTTACACAGCAGTTAAGGCGTTTTTTTTGCTCCGAATCTGTAGCCTCTGTAGCTGAAAGTAAAGAATTACGTTTGCAGTTGAGTTGCTGTGAACTGGACATGCCTGCTCGTGA
E100077168L1C001R00204214337/1_C_107_116	6FAM-AAGCTTACACGTGAATACAGATGA	gtgtctt-TTCTATGCCTTTCCTTTGCC	58.04	59.297	101	C	10	TAACTATTTTTAACTTTAAGCTTACACGTGAATACAGATGAAGAATGGGACACGCATGAATAGGCGGAGAGAGAACCGGTTCCTTGGGGGGGGGGAGGGGCAAAGGAAAGGCATAGAATCCTCATATA
E100077168L1C001R00204234731/1_A_104_111	6FAM-CCTCTGCATGCGTAAGTGAA	gtgtctt-AAATCTACAAATTCCGTGGGA	60.011	58.43	103	A	8	ACGATTTACACAAACAAACCCATATTCCTCTGCATGCGTAAGTGAAATTGTTGTTATATATAGGTGAATCCACATGAATTTAAGATTTTTTTTAAGAAATTAGACAAATCCCACGGAATTTGTAGATTTTA
E100077168L1C001R00204286240/1_A_61_71	6FAM-TTGTGCCACTGAAATTGCTAA	gtgtctt-GCTGCAAGCATGTCTATTGC	59.359	59.602	100	A	11	TAGGTATATAGTGAAACATATTACATTGTGCCACTGAAATTGCTAAGAAATCTAGAGGTAAAAAAAAAAAGTTTAGAACTATGTAGGTATGCCAGCAAAATATTTGCAATAGACATGCTTGCAGCTGTGGCTACAACTGGATGTGTCG
E100077168L1C001R00204326325/1_C_113_124	6FAM-GGGAAGGGTGACCTCTATCA	gtgtctt-CAATTAAACACAACCATCTCCTCA	58.94	60.269	100	C	12	CGACTTACCGACTTCAGGAGTGGGGAAGGGTGACCTCTATCATCGACGGATGAACAGAGCGCACTCGCGACTTACCGACTCTAGAGGGGGGGGGGGGCTGAGGAGATGGTTGTGTTTAATTG
E100077168L1C001R00204391419/1_A_92_99	6FAM-CGTTGACAAATAGCGCAACA	gtgtctt-TACGAGGCCGTTCAGAAAGT	60.838	59.875	114	A	8	TGTCTCAGTTCCAGTGGGGGATACGTTGACAAATAGCGCAACAATTGCTGTATCTGTTTCAATAGATCTTTCCATGTACTTGTGATTTTTTTTCTGTAAAAAGCCCCAGGGAAAATCACTTTCTGAACGGCCTCGTAATTGCG
E100077168L1C011R03501941116/1_C_69_82	6FAM-GTGGGCACTGCAAACACTTT	gtgtctt-GACTGTACACAGGGCGGATT	61.136	59.997	117	A	8	GACTGGATACTCACCAAACAATCCCCGCCAACAGCTAAAAATATATGGTATATCTCAGATATTAAATTGCACAGTTAAAAAAAATGCAACATTTTACAAAACAAATTAGTTTATATATGCATACATGTATGCACTGGTATTTATTTAT
E100077168L1C001R00204402222/1_A_94_103	6FAM-GTCTATTCAAACGTCGCGGT	gtgtctt-CGGAGCACTTCCTCCTCTCT	60.14	61.061	113	A	10	TAGAGATGTCTATTCAAACGTCGCGGTCCACGACGTCATCCGAAGATACACGAACTGCTCCCGCATCTTGTTCCACTCTTACACTAAAAAAAAAAGAGAGAGAGAGGAGGAAGTGCTCCGAGAAGGCCCCATCTGCTCTGG
E100077168L1C001R00204418656/1_A_70_78	6FAM-TGTGGAGTCAAAGAGTGAGTGTT	gtgtctt-GGTCCCTTCGGAGTCATTAG	58.906	58.594	101	A	9	TGGGGGTGTATTTGTGTAGTGTAATGTGGAGTCAAAGAGTGAGTGTTCTGAAATTGAGTTGTGTTGTATTTTTTTTTATTATATTTTATACAGTCGAAGCCGGTTCTAATGACTCCGAAGGGACCGCCAGTTTACGGTCGTTATAGCT
E100077168L1C001R00300016058/1_A_90_97	6FAM-GTCCGTTAATAGACACTGTGGTG	gtgtctt-GGACATAATATACAATGCGTGTTTG	58.573	59.609	100	A	8	TAATTGTAAATCATTTCAATGTCCGTTAATAGACACTGTGGTGTCTCACTGCACCCTCCTGAATGGGAACAGTGAGACATTTGCATTTTTTTTGACAAACACGCATTGTATATTATGTCCTTTATCTATTAACATTTCTGTTTAT
E100077168L1C011R03502056251/1_A_106_113	6FAM-CCTATTTATTACCTGTGAGTTGCG	gtgtctt-AAACAGTAATTTGGTCAGGAGGA	59.169	59.056	106	AGC	8	GTAAAGGTTCAACATGTAACTATTTATTGTAATTTGCAGACGTAGAAAGGTTTCAGCAGGAGAGTGGTGGTGGTGGTGGAGTTGTAGCAGCAGCAGCAGCAGCAGCAGCATCT
E100077168L1C011R03502059729/1_T_55_63	6FAM-TCCTTTGGCTCATCTCATCTC	gtgtctt-CGCCATTATCACCTTCATCC	59.376	60.296	100	A	8	ACAAGAAGAGCAAAGAGAAATAGGATTTCGTTGTATTAAAAATGTTGTGACAGGATTTCACTCACAGATAGAGAAAAAAAATGAAGGGTGTATTTTAATGCAATGATATTTCGCAGTAACAAAGCGTTGTAGAGACATGACTGGCAAA
E100077168L1C001R00300026366/1_C_84_96	6FAM-TGGCGGTGGTGGTATAGGTA	gtgtctt-ACTGTCTTCCGTTCCCAGTG	61.157	60.151	132	C	13	TAGTGGCGGTGGTGGTATAGGTATCCTAAAAGCAAAACTCAGCTCGGACTCCTCGTGGGGCTCATGCTATACCCCTCTTACTCCCCCCCCCCCCCAAGCAGCAGGCATAAGAGCGCACTGGGAACGGAAGACAGTCACGCGCGCTGGT
E100077168L1C001R00300033467/1_A_60_68	6FAM-CAAATCCATACAACCGAGACAA	gtgtctt-TTGTCACTGGCTTAAATTCTGC	59.861	59.406	102	A	9	TTTGAGTCATACTGCTGGAAAGAACATACAAAACAAATCCATACAACCGAGACAAACTAAAAAAAAATATCAGACAGAAAATACCATCCATGACGAGAACTACGATGAATGATGCAGAATTTAAGCCAGTGACAAAAGTGTACAGAAA
E100077168L1C001R00300079711/1_A_91_99	6FAM-GAGCGTATTATGCGGGACAG	gtgtctt-CTCGATAAGACGCGCCC	60.626	60.474	107	A	9	CTCAAAATTACATCGAAAATATTCCACAAAAAGAGCGTATTATGCGGGACAGGGTATTTTATAAAGGTGTTATATATGAAAGAAGAAAAAAAAAGCGTATTACACGGGATAGTGTAATAAGCGGGCGCGTCTTATCGAGGTTTT
E100077168L1C001R00300106164/1_A_60_68	6FAM-TGATCATATGTCCCGAAGTCC	gtgtctt-CCAGGAGGCCTACTTATTGAAA	59.765	59.625	111	A	9	TTCGTCCCGTTTGTCCCGGGACAGTCCCGTTTTCTGATCATATGTCCCGAAGTCCCGATTTTTTTTTCAAATGTCCCGCTTTTGAATAGCCTTCCTAAAAATGGATTACGAAAGTTGTCTTCTTTTCAATAAGTAGGCCTCCTGGTGA
E100077168L1C001R00300114735/1_A_75_87	6FAM-CTTAGATCCAACGCCGAAAG	gtgtctt-GCACGGGATCAAATTCTAGG	59.839	59.528	121	A	13	AAATGAGTCTTAGATCCAACGCCGAAAGTTATCCAACAATTCAGTTTCAATAATTGGTTGAGGGAAAAATTCGAAAAAAAAAAAAACTCTAGCCAGGTAAATTGTCCCACCTAGAATTTGATCCCGTGCCCGCTCGTTTCACGGTCAG
E100077168L1C011R03502360242/1_AT_52_93	6FAM-TTCCCGTAATTTCCACTACCA	gtgtctt-CCTTATAGACAAATGTAGGTCTCAGC	59.325	58.895	104	A	9	ATACAAATCTTAATATAATGCGTATTCTGAAGCTGCTAGAAACCACGGGATTTTGATTTTTTTTTAGTGTCGTGGACCCCTTGAAACTCATATTTCATTTTGGCGGATCCCCAAAATGTTTTGTACAAGTCAGGCTGATAATCTTGTT
E100077168L1C001R00300158549/1_A_36_49	6FAM-CCTCCTTCCTTCAGTCATGC	gtgtctt-CGTTACTGGACTCATCCGCT	59.803	60.277	111	A	14	AGCCTCCTTCCTTCAGTCATGCTGCTTTGTTTTGTTTTTTTTTTTTTTCGAACTATTAAGAGAGGTCTATTAAAGCGGAATTAAGGAACATTTAGCGGATGAGTCCAGTAACGATGTACGAGTGTATAAAAGG
E100077168L1C001R00300162048/1_A_37_44	6FAM-CGTGTCCAGAGTTATCTACAATCC	gtgtctt-CCGGCACTATCACCTTCATT	59.091	59.955	115	A	8	TAAATTCGTGTCCAGAGTTATCTACAATCCTATAATTTTTTTTATTTTAGGTTATTTTGCTACGGTTTCTCAACATCTCAGGTTATTTAGGGTCTGAATGAAATGAAGGTGATAGTGCCGGTGGAATG
E100077168L1C011R03502424016/1_T_70_79	6FAM-TCAAGCTCTCGTCAAGTGACAT	gtgtctt-TGCATCTATTTCTAGACCAGTGGA	60.058	60.149	104	A	8	TCTCTATCTCTCTCTCTTCCTAACATGTACAGCATTCTAGCAAGTTTATCACACAAGATAGGTACGTTGAGTCCACTGAAATGATAAAAAAAACTA
E100077168L1C011R03502449830/1_A_88_95	6FAM-TGACTCGGAAACAAATTGTGA	gtgtctt-CAATATAACATTGAACAACACAGGG	59.159	59.605	123	AAT	10	TAGTCGATCTATTACGCCTAAAACCACACTGATGATCCCCAATAATTTCATCTACGTACTTAGCTAATCGTCTCAAAAGAATATTAATAATAATAATAATAATAATAATAATAATAGTCATACCTAAATTAAATTAAATTATTAAACT
E100077168L1C001R00300202962/1_A_37_44	6FAM-AGCAATAGGCAGAACCTCACA	gtgtctt-TTAGAACCGGATTTGTTGTGG	59.89	59.847	117	A	8	AAGCAATAGGCAGAACCTCACACATTTCCTACCTCTTTTTTTTCCACATTTCTATTTCCTCCCGCTGCGTGACAGTCGTTTGTCAATAAAATACAAACCACAACAAATCCGGTTCTAAGACATGGCGG
E100077168L1C001R00300269563/1_A_69_81	6FAM-AAGCAATTCAACTTCACCAGG	gtgtctt-TAGTAGCTGCAGCCAAACCC	59.228	60.407	116	A	13	TCATGAATAATTTCTAAAGCAATTCAACTTCACCAGGTATTTAATCACTGATCAAGGTCGATTTGACAAAAAAAAAAAAAGCACTTCCTGCTAAAGGAGACAAACGTTCAGTGGGTTTGGCTGCAGCTACTACTCATGCGTATGTGAT
E100077168L1C011R03502673433/1_A_58_70	6FAM-TGGCAATGTATTTAATAGGTAAGCA	gtgtctt-TTATGCCCTTATGGACGGAC	59.081	59.784	120	A	9	AGCGCAAGGTTTTTTTTTATGGCATTTTACGTGACTTGATTTTATATTTAGTACAAGCTGAAAGACTTGTAGGACATTTTTGTGAAATTTCAAAGTATAAGAA
E100077168L1C001R00300320336/1_A_74_81	6FAM-ATGCGCAGTGGCTCATTT	gtgtctt-ATGCTGCATCTTGTGTTCCA	60.386	60.272	113	A	8	TCTTGTGAATGCGGGCGTGGCATGCGCAGTGGCTCATTTCGGGGACTTTGATTATTCCATCGGTCTGTTTTATTTTTTTTGCTACTGCTGTACCTAATTATGAAATAAACTTATTGGAACACAAGATGCAGCATTTTCAATAGTGTGT
E100077168L1C001R00300365736/1_A_88_95	6FAM-ACGTACTGCGGAGTTATGGG	gtgtctt-ATGACAATCGTGAACACTTTCTG	60.015	59.159	100	A	8	CACTCTTCGGCTTTGTTCTAACTGTACGTACTGCGGAGTTATGGGGGCTAGAAAGTCGGCGGAATAGGGGTTCAAATCCCTCCCGTTTTTTTTCTCGAAATTCAGAAAGTGTTCACGATTGTCATCTTAATGCTATCGTGTAAGAAG
E100077168L1C011R03502772599/1_ATC_58_84	6FAM-TCTTCTTCTTCTTCCTCCTCCTC	gtgtctt-CGTCTAGATGACACCAGCAGTG	59.608	60.906	100	AAT	11	TCGTTATAGAGCTTTAAAATAATAATAATAATAATAATAATAATAATAATAAAACAAAAGTAATTTTATTACACTTGTGACTCACGGCAGGAAGAACGTGGCTATGAGATCAAACTGCGCATGCGCGGACTTGGT
E100077168L1C011R03502802101/1_T_60_70	6FAM-TCAGAAGTGATTCCAGTGTTGA	gtgtctt-TGCAGTACTAAATGTGCCTCTCA	58.342	59.955	100	A	10	ATGCCGTAAAGTGGGGTAACTTTGCACCATTTTATAGTTAAATTTTTTTTTTCAGTCTGTATGTAGTCTATAAATGTCTAATTTTGAGATGGTCATTTATTTCATACGTTCTAGGGACATGCGGGAATGTATTTAGT
E100077168L1C001R00300403237/1_A_72_81	6FAM-CCAAATAACCGGCAGTACCA	gtgtctt-AGCATGTGCAATCCATGAAA	60.742	60.08	117	A	10	CTGTAAAATCCCTTGTATCTGGCACCCAAATAACCGGCAGTACCAAAACAACAGCACTTTTGGCTAGGCCAAAAAAAAAATATTCATGCAAAAGGGAAGAGTCGGATGAAGATGTGAGTGGTTTTCATGGATTGCACATGCTGCATAT
E100077168L1C001R00300407126/1_A_43_51	6FAM-TTTGGTAAACGGCCTCTGG	gtgtctt-AAGACTAGTCGATTCCATGCG	61.005	59.35	108	A	9	GAAAACACAGATAACTTTTGGTAAACGGCCTCTGGCCGGTCAAAAAAAAAGTCAATATTTTATCTATCTTCCCCATATCTCGATTACATCTTGCAGTCGAGTGCGCATGGAATCGACTAGTCTTTACAAATAGCG
E100077168L1C001R00300411357/1_A_66_73	6FAM-GTCTATGAATGCGGCCCTTA	gtgtctt-AAGCTGCATTTGTAGCTCTGC	60.06	59.811	104	A	8	CTAAAAATGTCTATGAATGCGGCCCTTAATGTTTGCGGGATGAATTCGCCATCTCCTTTTCCTCTTTTTTTTGAGACAGACTTAACGCATAGCAGAGCTACAAATGCAGCTTGTATAACATCCATTGCAGTTTTGAAACCAAACACAG
E100077168L1C001R00300424265/1_AC_34_57	6FAM-TATCTTTCTCACGCTCGCTG	gtgtctt-ATACAGGCGACTCCACGAAA	59.322	60.657	131	AC	12	TATCTTTCTCACGCTCGCTGCACCACATACAGTGTGTGTGTGTGTGTGTGTGTGTGCGTGCGTGCGTTGACAATCGGGAAGCGTCTTGTGTGTTCATCTGCTAACATTGCATTTCGTGGAGTCGCCTGTATGTTTTTCTGC
E100077168L1C001R00300438949/1_A_28_40	6FAM-CTCTTCAAATGTATTCACGACAAA	gtgtctt-TGAAATGCGTCTTGTTCCAA	58.371	60.234	102	A	13	CTCTTCAAATGTATTCACGACAAATTAAAAAAAAAAAAACAACTGCAGTTCAGTTAACAATATATTTTAAATAAATTTTGTCTTGGAACAAGACGCATTTCATACTCATCTTTTGCCCATGCAC
E100077168L1C011R03502945563/1_T_62_73	6FAM-GCGCAACAATTGCTATATCTG	gtgtctt-GACCGCAATTACAAGACCGT	58.484	60	104	AAT	16	TTTCGTTGAATAAAGAGACACACGAATACCACTTTATTAATGACTTTATCGCTGATCATTACTTGCTATTATTATTATTATTATTATTATTATTATTATTATTATTATTATTATTGTAAAATTAAGAAATGTATGTAACAAGTTTATA
E100077168L1C011R03502951194/1_A_91_103	6FAM-TTTCCACCCAATTTCACACA	gtgtctt-TCGGAAGTGAGCTATGCATTT	59.792	59.859	131	ACAT	10	ATACATACATACATACATACATACATACATACATACATACAGTCCACACCTGTGGAGTAAGGGTTAGCGCGTCTAGCCCCGAAACCAGGTGGCCTGGGTTTGATTCCCGGTCGGGACAAGTTATC
E100077168L1C001R00300451341/1_A_98_105	6FAM-CATATTCCTCTGCATGCGAAC	gtgtctt-AAATTCCGTGGGATTTGTCT	60.621	58.36	101	A	8	ACGATTTACACAAACAAACCCATATTCCTCTGCATGCGAACGTGAAATTGTTGTTATATATAGGTGAATCCACATGAATTTAACATTTTTTTTAAGAAATTAGACAAATCCCACGGAATTTGTAGATTTTATTGATA
E100077168L1C011R03502988821/1_A_67_74	6FAM-TGCACGCTTATACTGAATCACTG	gtgtctt-TTCTGAAGTGAGTGGCTGTTAAA	60.332	59.074	113	A	8	ATTAAGATTCTGTACATTTGTGATTAGTTTTAACCCGCGGGGTTTGTGTTAAAATATACTCCACTTCTGATCTATGCCTAGAGTTAAAAAAAAGAGCACGCCAGCCAACATTTTATTTCCTCTGT
E100077168L1C001R00300467724/1_A_77_85	6FAM-ACTATACTCCAGCAGGCCGT	gtgtctt-CGTGATGCATGTAACATTAAGGA	58.842	59.903	102	A	9	CTATCTTCAACATTGTTGCTTTAAAAATGTTTTCTGTGTTTACTATACTCCAGCAGGCCGTGATATACGTCTGTCTTTTTTTTTCCCCAGTCTATAAATGCGAACTTAAAACAAACGGCTTCCTTAATGTTACATGCATCACGAATGT
E100077168L1C001R00300479405/1_A_56_66	6FAM-TCTGGTTGTGCTAACAGAAAGTATC	gtgtctt-TTCAACATTAGGTCTCTGCAACA	58.943	59.799	102	A	11	TCTGGTTGTGCTAACAGAAAGTATCTAATAGATGCTATAGACTTAACAACAACGAAAAAAAAAAATAAAAATGATGTCCTGTTGCAGAGACCTAATGTTGAAATGTTATCTCGATTTATGTTTTAAATATGAAAAGGAAATTGCTTGT
E100077168L1C001R00300486194/1_A_86_95	6FAM-ATTTCCTGATCGTGAATCCG	gtgtctt-CGCTTCTTCAGTGATAGTTTCTTT	59.894	58.363	119	A	10	ATACATCTTTACCCTAGATTTCCTGATCGTGAATCCGTTACATTTACGTCGCGGAACAAAAACTCAAAAACGATGAACAGTAATAAAAAAAAAAGGCTGTAGCTCTAACATTAAAGAAACTATCACTGAAGAAGCGTACATAAAAACT
E100077168L1C001R00300493964/1_A_53_62	6FAM-CGTGTGTCGTCTCATCAACC	gtgtctt-GAACGAAGTCCTTCAAGCCA	60.162	60.375	108	A	10	AATACGTGTGTCGTCTCATCAACCTTAACTGCTAAAAAGTCAGCAGCTTTCTTTTTTTTTTCTTTGAAATCTCATCATGGCATACATCAAAATGGCTTGAAGGACTTCGTTCTGTATAGTGTTTGATGTGCTCTTAAACGCTGTTC
E100077168L1C001R00300541866/1_A_113_122	6FAM-CGGCGTTTCTTTGAGTTAAGA	gtgtctt-CATGGAAAGCCAAGTCACAA	59.522	59.691	113	A	10	CTACATAAACGGCGTTTCTTTGAGTTAAGAAAAGAAATAGCATTCATTATTCATGACTAGTCTAAATCATCCTGTCCCCGAGTTCAAAAAAAAAACCTGAATTTGTGACTTGGCTTTCCATG
E100077168L1C001R00300582879/1_A_84_91	6FAM-AACTTGCAAGGCAACAGGTC	gtgtctt-ATTACGCCCACGTAGGATTG	60.299	59.845	114	A	8	TCCTTGTCCAAGAGGAACTTGCAAGGCAACAGGTCGCTGTTTTGTCACACCCTCCGTACTCACCTGATCTCGCACCATGCGATTTTTTTTCTCTTTCCCCTCATGAAATCAATCCTACGTGGGCGTAATTTTTATGCGGCCGAAAAGG
E100077168L1C001R00300637859/1_A_46_53	6FAM-TTGAGGAGTGTTGTGATACACG	gtgtctt-TGTAAAGCAATCGTTAAGACTGTCA	58.701	60.224	100	A	8	ATATTGAGGAGTGTTGTGATACACGGGTTCCTTAGGACTAATACAAAAAAAATTGCAGACTGATTGTAGCATTCCTCTTGACAGTCTTAACGATTGCTTTACAAAACCACCATCAAAAATTGACAATGAAACTAAAA
E100077168L1C011R03503421959/1_A_53_61	6FAM-TCGATGTTATCACGCAATCG	gtgtctt-TCGGACATCCAGCATAGACA	60.632	60.225	120	A	13	ATTCTCATTTGTTTTTTTTTTTTTCAGACGTTTTCCCCAAACGTAAGGCTGATGTCAGGTAACGTATGGTGAATCCTCGGCCTCATCTCGCCAAATACCATCGCTCTAT
E100077168L1C001R00300675827/1_A_57_64	6FAM-TGTACACAAACGTGCCCTCA	gtgtctt-CCAGGACATATCTTCTTGAATGC	61.18	59.979	114	A	8	TAATATTCTAAGACATGTAAATAGGGATGTACACAAACGTGCCCTCATGAAGTTGAAAAAAAATGGTCATAGTTCTTCATCCGTGTTCCATGAAGAAATGTGTGATGCGTTTTGTTAAGCATTCAAGAAGATATGTCCTGGTGTATCT
E100077168L1C011R03503515631/1_T_60_67	6FAM-ATTCTTTGAACCTTCGCCAG	gtgtctt-GGTCGTATCAACAAATGCAATG	59.312	60.251	105	A	8	TAAGCTTGATTGAAATTTAACTAAAAAAAATTACGAAGATTTTTGAAAATCTGATATTACGAAATGGAGACGCAATAAGTAATGGAACACTTCAGTTTCATACACATTGTCCTTC
E100077168L1C001R00300770472/1_A_71_79	6FAM-CAGGTTGTGGTAATGGAGCA	gtgtctt-AAGGGAATGCGCTACTGAAA	59.566	59.845	104	A	9	GTGCATATTATAGCTGAAACACAGGTTGTGGTAATGGAGCATTGGAATTTAGCATATGAAGAGTAAAATAAAAAAAAATATGACATTTCTTCAAAAACGGTCATTTTTCAGTAGCGCATTCCCTTAATAGGCTCACAATTGATATAAA
E100077168L1C011R03503712195/1_AG_78_107	6FAM-CAAGTCACTGAACATTGCGAA	gtgtctt-TCAACGAACTCAGGTTTGTCA	59.896	59.324	108	ATG	9	AGCATTTGCTCATATTGGGTTGATTCCCCAACCGGGAATCGAACCCGAGTCACCTGGTGGCCGAAAACCTAGAAAAGAAACGGAGATGATGATGATGATGATGATGATGATGAACGAGGGGAAGTGTAATTATGAT
E100077168L1C011R03503727802/1_A_70_78	6FAM-CCTTATTCGGTGACTATTGCG	gtgtctt-AACCGTCCACGCTATTGAAA	59.617	60.502	112	AC	16	TTTCATTCCACACTCGTTTACATCGCTCTCAACAGTAGGTTCCATGTATAACGAAACTGTAGGTGGCAGTACTCAAATTAAAAGGACACACACACACACACACACACACACACACACGCACGCACGCACGC
E100077168L1C001R00300783716/1_C_51_61	6FAM-AAATCGGCTTGCTCTCATGT	gtgtctt-GTCGCACAGTAACGCTGTGT	59.843	59.977	116	C	11	GGGTAACGGGAGTGCCTGGGGAAAATCGGCTTGCTCTCATGTGTTTTGTGGGGGGGGGGGCAGGAAAACGAGAGAGATGGAATGAGGTAGAAGGTTAGTTCTCTAGTTCGAAGGATCAACACAGCGTTACTGTGCGACTTACTGA
E100077168L1C001R00300803481/1_A_107_114	6FAM-TATTCCATCTCAAATCGACCG	gtgtctt-GCACTGTATCACAGTTCCCTACG	59.908	60.965	100	A	8	TCCCGGGCATTGTATGAGCTATTCCATCTCAAATCGACCGAAATATAGAGAAAATTGACGTTACAATTTCTAAATACAATGAAACTTTTTTTTGTACGTAGGGAACTGTGATACAGTGCTTTGTGCAA
E100077168L1C001R00300816425/1_A_75_82	6FAM-CGCTTTAATAATACAGGGACATCA	gtgtctt-GGTGGAGGACGGTTGAACT	59.456	59.953	116	A	8	GTATGTTTCCCATTTTCTCCTGGAATTTTATACGCTTTAATAATACAGGGACATCACTTTATTTTTACTTCAATTTTTTTTGTACCTGAGTTTTTGAATGTACTTCACTCCCACCCCTTCTACTAATGAAGTTCAACCGTCCTCCACC
E100077168L1C011R03504041054/1_T_46_56	6FAM-TTCTTCCTGATATTTGGAGGTCA	gtgtctt-CCGGCATTATCACCTTCATC	59.952	60.296	114	A	15	GGTTCGATTACAACCTCGAGCAAGAGATTGAGAACAGACATAAAATAGGGAATGAAAATAGCCGAGCCCTTTTACCGAGTATTGTAAAAAAAAAAAAAAAGAGGATAATGACACATATGAGCATGTGTTGTAACAACT
E100077168L1C001R00300892421/1_A_52_60	6FAM-ATTAAATTCAATTCAGTAAACGTCGC	gtgtctt-ATACTTGCATTATAGGGTAGGTTTCA	60.882	58.602	100	A	9	AATTAAATTCAATTCAGTAAACGTCGCGACGACATCATTTCGGAAAACTATTTTTTTTTCGAGAAAAAGAATGGCTGAAACCTACCCTATAATGCAAGTATTTTGAGATCTATTCTCGAAATATTAAAGTTATAGTTTCATTAA
E100077168L1C011R03504077665/1_T_42_51	6FAM-CCTATTATTTACATTTGGAAGCAGC	gtgtctt-AACAATCATAGGCAAACGGG	59.51	59.823	119	A	14	TTTTTTTTTTTTTTCCATAAAAGACTAGGCATTTTGTCTAGGCCACAAATAAAACTCCAACGTGGTCATAATTATGTACTTAAAGTTTTGGTGAACATT
E100077168L1C001R00300921776/1_A_50_59	6FAM-GGGTTTAACGGACGTGACAG	gtgtctt-AAATGAAGCCTTATTGTGTTCAAA	60.41	59.131	104	A	10	ATTTAGGCCCAAGAGGGTTTAACGGACGTGACAGAACTTGCACCTCTCTTTTTTTTTTGCATTGATTAACATTCTGGCCAAACTCTGTTAATATTTTGAACACAATAAGGCTTCATTTATTCTACAAAATAATGGAATATAAC
E100077168L1C001R00300958932/1_A_44_52	6FAM-CCTCAGACCGATCAAACTGG	gtgtctt-TTGTTCCATCTGTGTGAAGTTTCT	60.646	60.075	127	A	9	AACGCCCTCAGACCGATCAAACTGGATGATAAAGATCATGTGAAAAAAAAATTGCAGCAGTGGTTACCCGGCACTAGTACCTATAAAGATTTCTACTCTATAAGAATTAGAAACTTCACACAGATGGAACAAAAGT
E100077168L1C001R00301013949/1_A_92_100	6FAM-CGTGCTCTGAGTGAACAAGG	gtgtctt-TGTTGCATATGGTGAAGTGAGA	59.616	59.199	108	A	9	TTCGAACCACGAAAGTCTTAGTTACCAGTCTATCGTGCTCTGAGTGAACAAGGCTCTGAAATCAGCTACAAGGTTCGGTCCGGGGTTTTTTTTTGCCACTACTGTACACTGCTTTCATGTCTCACTTCACCATATGCAACATT
E100077168L1C011R03600011730/1_A_68_75	6FAM-TTTAAGAGGTGATAGTATGCATCAAA	gtgtctt-CATTGAGCACCTCCTATGAACA	58.421	60.132	112	A	8	TATAATCTGTGTAAAAACTACAGTATAAAAGCACAAAAAAAATTCTGTTCCAACAGATATTTTTCTTATCAGAACGTATTATTTTTGTATTCTTCGCTTCCACTGTCATTACTATCTTTGTTGGTGG
E100077168L1C001R00301028674/1_A_82_89	6FAM-TGTTGCAGTGCTTCAGTGTG	gtgtctt-CCATTCCATGAATTGCCTTT	59.642	59.762	113	A	8	TCCAATCTGTTGCAGTGCTTCAGTGTGGAGGGGGAAAAGTTCTTGGCGAAAATTGTGACTCGAGATGAGACTTGGGTTCATTTTTTTTAACCTGAGTTCAAAAGGCAATTCATGGAATGGCATCACACAACGTTGCCAAAGAATAAAG
E100077168L1C001R00301058204/1_A_82_92	6FAM-AGGAAATATCCCGTGTGCAG	gtgtctt-GCAGGTCGGGACAAAGAAT	59.955	60.065	139	A	11	AGGAAATATCCCGTGTGCAGCTTCCATTGAAGGAAAAAGCCTTTGGCTCCGTATACTAATTACTACATATAGAAGTGTTCTTTTTTTTTTTGGTCAGTAATAAAGATCACTAAAAGCAGAATTCTTTGTCCCGACCTGCCATTACTCC
E100077168L1C011R03600194534/1_A_104_114	6FAM-GGAAGAAACTTTGTGTTCTGGA	gtgtctt-GCATATTTAACTGCTAACATTGTGG	58.344	59.092	124	A	9	ATCAGGTTCCGAGGACGCTGCACATGAAACAGAAAGTAAATAGGAAGTCAAAAAGTTTTTTTTTCTCCAGGTCAGCGTTGCAAATTTTGTTTTTCTTCTGTAATATTTGTCATTCCTCTTTCACAAATATTTGGTAGAAACAATAGGA
E100077168L1C011R03600251799/1_A_53_61	6FAM-GCTCAAACAAATGCATCGAA	gtgtctt-TCACCTACAGTCTTCTCCACACA	59.816	59.818	113	ATG	8	TTGACAGGATGATGATGATGATGATGATGATGGTGATGATGATATTAACCTGCTGTATACTATAGGATACTTTGTGAATTTAAGAATCAACATCTGATATTTGGAAATTGTTAGTGA
E100077168L1C001R00301103576/1_A_98_106	6FAM-TGTTGCGATTAATAATAGAATGGAT	gtgtctt-AGTGTCAGGCATTCAATAGCA	58.156	58.393	124	A	9	TGTTGCGATTAATAATAGAATGGATTATAATATAAGAAATAGGACTTAGCTACTACAGTCGTGCATAACTGGTTATGGAAAATAGAAAAAAAAATCATATAATTGCTATTGAATGCCTGACACTGTAGTCAGTATGC
E100077168L1C011R03600318907/1_T_91_98	6FAM-CCTCCCACATTTCAAGCTCT	gtgtctt-TCAGGTCATTGTGGATTGTAGG	59.284	59.853	123	A	10	TCCATTATGTAATTACTGTACTGTACGTCACATTTACAATATGTACTGTACTTAATTCTTTCGAAAAAAAAAATCATTCATAGTTGTTTGCCGCGTGTGTGTTCTCCAAGTCCTCATGTTTACCACACTTCAGTTTCTGCGATTACAT
E100077168L1C001R00301127912/1_AAT_41_73	6FAM-ACACTGGATGTTCGACACTACAT	gtgtctt-CTTTACTGAACGCCCACGAT	58.521	60.132	119	AAT	11	ACACTGGATGTTCGACACTACATAGAAGTTACTTGTTATATTATTATTATTATTATTATTATTATTATTATTAATAAAAACAAATAAGTGTGTCGCGATATCGTGGGCGTTCAGTAAAGTGTGTCATCAGTCGAAAAAGGTTGGGAAC
E100077168L1C001R00301151563/1_A_83_90	6FAM-TTGACTCCGAAATCTATTCACAA	gtgtctt-TCTTGTGTAAACCGCGCC	58.753	60.812	108	A	8	AACATTGACTCCGAAATCTATTCACAATTTTTCGACAATAAACGTAAACAAAAGAAAGATTACAATACCTTTCCCACAGGTAAAAAAAATCTGTGGCGCGGTTTACACAAGAAACAATTATTCTTTTCATTTGAAATAGCACGTGTTG
E100077168L1C001R00301180213/1_A_49_60	6FAM-TGGTACTCCATTTATCGGTCTG	gtgtctt-TCTGTCACGGTATCAAGGTCA	58.973	59.15	102	A	12	TGGTACTCCATTTATCGGTCTGATTTTAAAGACATAGACATTCATGTAAAAAAAAAAAACTCTGTATAAGAGATACGCGGGTGACCTTGATACCGTGACAGATATCCAGATGAAGGGAGGGGGCGAAAGTCACTCTTTCGGACC
E100077168L1C001R00301191721/1_A_79_86	6FAM-TCTTTACATAACCTTACCGTTTGTTT	gtgtctt-TGTGTTTACTATACTCCAGCAGGC	58.66	59.749	100	A	8	GTTAAAATATTAAAATGAAAAATAAATCTTTACATAACCTTACCGTTTGTTTTAAGTTCGCATTTATAGACTGGGGGAAAAAAAAGACAGACGTATATCACGGCCTGCTGGAGTATAGTAAACACAGAAAACATTTTAAAGCAACAAT
E100077168L1C001R00301207473/1_A_118_125	6FAM-AAACATCCCATGTAGCTTACAATTT	gtgtctt-TTCACTGAATCTGGACAATAGCA	59.299	59.761	117	A	8	AAACATCCCATGTAGCTTACAATTTTCTACTTCTGCCACATGTTTCCATTTACGAGCATGTGACAATTTAATTATTTGTCGTAAATTTTTTTTCTGCTATTGTCCAGATTCAGTGAA
E100077168L1C001R00301221088/1_A_94_102	6FAM-GGTGACCAGATGCCCTCTT	gtgtctt-AAATATCAGGCATACAAGTTACGAA	60.064	58.311	124	A	9	CTGCCTATAGTAGGGTGACCAGATGCCCTCTTTTGTCCGGACATGTCCTCCTTTTTAGGCCTTTGTCCGGGGTCCAGGCGGATTTAAAAAAAAATCAAGAAATGTCCTCCTTTTCGTAACTTGTATGCCTGATATTTTGAA
E100077168L1C011R03600524418/1_A_83_90	6FAM-TTGCAGTACAGGAACCGTCA	gtgtctt-ATGCATCTAATGTCCAGTTTGC	60.301	59.118	100	A	12	GACGAGAGAATTTTTTTTTTTTATTAACTAAGTAAAAATTAAACCTACTCTACGCAGTAAGAAAATTCTTAATAAGTTTGCTTTTGAACGCTACTAAATTCCGACAG
E100077168L1C001R00301232671/1_A_110_120	6FAM-CGGTGAAATTTATGGCTTGC	gtgtctt-GTTCACGAGTTCGGCCAC	60.456	60.255	100	A	11	ATTAAATATTTTGTCGGTGAAATTTATGGCTTGCAATCCTTCTCAAGGCCAGTTGAGTGTTCATCCTCCTAGCCTGTACAGTTGTAAAAAAAAAAAGTGGCCGAACTCGTGAACAGCGAATATTT
E100077168L1C001R00301267695/1_A_48_57	6FAM-TGCGGATGACGTGAATATGT	gtgtctt-CGGGATTTACTTGCAAACCT	59.955	59.087	107	A	10	TCAGCTTCTTGTCTATGCGGATGACGTGAATATGTTAGGAGAAAATAAAAAAAAAACGATTAGGGAAAACACGGCAATTTTACCTGAAGCAAGAAAAGCGATAGGTTTGCAAGTAAATCCCGAAAACACAAAGTATATGGT
E100077168L1C001R00301289743/1_A_61_70	6FAM-CATGCTGTTGAACCTCTACTTCA	gtgtctt-TGCGTAGATTTATGGACACCTT	59.434	58.653	113	A	10	CTTCTTATTTATGAAAACATGCTGTTGAACCTCTACTTCAGTTACTTATTACGCTGCGCTTTTTTTTTTCTCTGATAGTAGGTATACTGAAAACGATACAAGATTTTGAAGGTGTCCATAAATCTACGCATTAATTGTATTTCCAAAC
E100077168L1C011R03600683996/1_C_35_47	6FAM-ACTACCCGCTGGGTGGAG	gtgtctt-CCGACAATAGTGGCGACG	61.092	61.256	103	A	13	TTAAGAACACGATTACCTTGTTTATACCTACCACGAGATACTGTGGAGAATTAGAGGTACAGGATGAGAGTTAACAGTTACACAATTTTTTTTTTTTTGGCGAGATTAAATACACATTGGG
E100077168L1C011R03600753238/1_T_113_120	6FAM-GAACTCTTCTTTGGTTGTTGGG	gtgtctt-CATTCAGAATAGCGACCACG	60.012	59.297	100	C	10	AAGTGTTTAAAACAATTTAAATAAAAGGGCCTCCTTAAGTAATTAACTGTCACGTGATTCCCCCCCCCCTTTCTACAACCCTGCGACACAACCACTTGAACGGACAGTAGATAGCATTTCTGAGTGATTTTATCTTTTCGGATCGGGC
E100077168L1C011R03600789234/1_G_81_91	6FAM-GGCCTCCCAACTGACACTCT	gtgtctt-AACATGTAGTTGCGGCATGA	61.646	60.142	100	A	11	ATAACAATAATGTCCATTTCTGTGTACAGCTGTCAAAAAAAAAAAGTGGCCGCACTCATGAACAGCGAATATTTTCAAAGTCCACTTCGGGTCGCGGCGATGTTACACGATGCATGTGCTTGTACAAGCA
E100077168L1C011R03600839107/1_A_104_112	6FAM-ATTGTCAATTGTGTTTATCGCTTG	gtgtctt-CACACACACAGCATAACTCGG	60.289	60.229	100	C	10	CGTGATTGTGTTCTCCGTTTATAATAATTACATTTACATCCAATAACGTCTATCAGATATGGCAAAAACAAAATCACTCCTGTGTGGGGGGGGGGAGGGGAGAACATTTACCTACAACATTTATATTACATTTTAAAGCAAGTT
E100077168L1C001R00301391719/1_A_108_115	6FAM-TGATGCGTTAATGGCTTCTG	gtgtctt-TTTGTTGATTTGTGTTCAGTTTGA	59.833	59.575	120	A	8	TTTTGTGATGCGTTAATGGCTTCTGAAGTTCACGTCTTTTTCTATATTTTTCCATGAGGTACTACATCGTTCATAAATTCTGCCATTTTTTTTATTTAACTTCAAACTGAACACAAATCAACAAATA
E100077168L1C011R03600932617/1_ATC_73_96	6FAM-TCTGCATCATCTTCGTCGTC	gtgtctt-CCTCTCAGTCAATCAGAACCG	59.95	59.852	133	A	8	AGCAACAGGCCTACCACGCTATGTGACATTTAGTTGTTTTTCCGATCGCAACGCTCCTGTCATGTCCCATCTTTCAAAAAAAACAACTATAGGTTATAAAATCTCTTTTCAAAATAATATAAATAATAATGATATAAATTGTATCAGT
E100077168L1C011R03600944082/1_T_30_37	6FAM-ACTTTCCGCAAACCACAGAA	gtgtctt-TGCAGTTGCAGTTGCAGTTT	60.668	60.64	100	A	9	TTTTAATCAAAATTACCAATTTTTCACTTTGATGCTAGAAAATACTCCAATGTTTTTTTTTCTTCTTTCACAAAATATAATCCATTTTATCCTACAGCCGTTTTTAGGCCCCTATATAGTGCTAAAATCAATACACGGTGTCATGT
E100077168L1C001R00301469595/1_A_77_91	6FAM-TCAGTTGGGTTATTCCTCGTG	gtgtctt-GACGCGAAATTCAGTTGATG	59.978	59.276	119	A	15	CTTCAGTTGGGTTATTCCTCGTGGGCACAAGCCAGTTATATAGGACTACATATTCCCACCTATTTCGATAAACACTTTTTTTTTTTTTTTCGATGGAGGATCATCAACTGAATTTCGCGTCTCGAAATATTTAGACACTATAATTAAA
E100077168L1C011R03601044877/1_G_86_95	6FAM-CCCTCTTCAGGGAGTAGTAGTAGAC	gtgtctt-CCAGAGCTGTGGAATTCAATCTA	58.165	60.617	118	A	9	TCATATTTTTATCTTTAGCTCTTTTTACAAACTTATATTCAACACATTTCTAGTCTTTCTGAACACGATGACACGGTTTTTTTTTACTTGGTTATTTTAACGACGCTGTTTCAACTGTTGATTATTTAGCGTCGATGGAATTGGTGTT
E100077168L1C001R00301492812/1_A_81_91	6FAM-TTTGTATTGTTTGCGTTCTTTAATAC	gtgtctt-CGAGAGCGAGTTCGATTCTT	58.02	59.717	117	A	11	TTTGTAATTTTGTATTGTTTGCGTTCTTTAATACTTAATCTCAGAACTTTGTAAAACTCTATTTCAACGTTATTTAGACAAAAAAAAAAAGTCGTTGTGTAAACTAAGAATCGAACTCGCTCTCGTTTATATAACACGCAGAAGTCTC
E100077168L1C001R00301495830/1_A_67_74	6FAM-AGAGCGTCAGCACGTAGAGC	gtgtctt-GGCATGGTCGAGCATAAAGT	60.907	60.103	122	A	8	TTAATGGATAGAGCGTCAGCACGTAGAGCTGAAAACACGGGTTCAAATCCCAGTGCCGGAGAGAATTTTTTTTCTCTGTTCAGCCATTATAGTACGAGTATGTTTTATTTTACTTTATGCTCGACCATGCCGAAATGTAGTAATTATA
E100077168L1C001R00301559000/1_A_88_95	6FAM-TCACCGACATTATCACCTTCA	gtgtctt-ACTATCTTTATTTACCAGACACAGGG	58.987	58.265	137	A	8	TGTCACCGACATTATCACCTTCATATCATTCAGACGCTAAATAACCTATATGTTGATACAGCGTTGTAAAGTAACCCAATAAAATAAAAAAAATAAATACAATCTGTAGATTCCCCTGTGTCTGGTAAATAAAGATAGTTTTTGGAA
E100077168L1C001R00301573684/1_A_73_81	6FAM-TTGCTGTACCTGTTGCCAGT	gtgtctt-TCTCGACATTATACGAGGAGCA	59.365	59.867	101	A	9	GTTATGTTGAAAAATAGCTGAAACATTGCTGTACCTGTTGCCAGTAAATGTTTTCCTGAAAGTGTGTGTTCTTTTTTTTTAAATAGGGAAACTTACTTTCTGGATGCTCCTCGTATAATGTCGAGATGAGACTAAGGATTCACTATAA
E100077168L1C011R03601291794/1_T_93_102	6FAM-AGAGATGGCCAGCACTGATT	gtgtctt-ACGCTCGATCTCGCACA	59.834	60.256	134	AATG	12	ATATGAATGAATGAATGAATGAATGAATGAATGAATGAATGAATGAATGAATGAGTGAATGAATGACTAGATGGAGGCATACAATGGATAGAAAGGTGAATAGACATATTCATGAATAAATAAGTGGATAAGTGTATT
E100077168L1C001R00301610516/1_A_96_104	6FAM-TTCGACTTCAGAAAGTGTGGG	gtgtctt-CAGGGTGATTCACAAGGAAAG	60.275	59.578	100	A	9	AGATTTTCTATAGCAATTTCGACTTCAGAAAGTGTGGGTTCGGGTATAAATGGCTCAGCAAATGGCCTAAGCCATCGTATCCTAATTTTTTTTTACCTTTCCTTGTGAATCACCCTGTATATTGATAATTGAAGTGGAA
E100077168L1C011R03601412706/1_A_99_126	6FAM-AAAGCGTTCCAGTCGGAAA	gtgtctt-TGCTTCAGTGCTGAGACTCG	60.76	60.487	133	A	8	ATGATTATTGTTTCTTGTAACTTTGTAAGGTCTTTAGACCCTACTACTATGTCGTCCGCTTATGAAAATGAGATTATTCCCTTTGTTTTTTTTA
E100077168L1C011R03601470192/1_T_82_89	6FAM-CAAAGAAAGCCAGGGTCTTG	gtgtctt-AGTTGCGAGCGTCGTTAAAT	59.846	59.911	104	A	10	CAGCGTCATAAAATAACCTACTAAAATAAAAAAAAAACCTAAACGGGAAGGAGGTAGGATAGTTGATGTCGTGGTGAAATGTGCATATTTGCACCACACCGCATGATTGAATGCTTTCACTC
E100077168L1C011R03601548008/1_AG_81_120	6FAM-CGTGTCCTCTTCTTGGAAGG	gtgtctt-TGAGCACTCATTCGTCTTGG	59.837	59.984	136	A	8	GTTAATTAAGTAGTAAAATATCGCTGCAATCGAAAAGTACTGGGAATAAATTTGAATAAGAAACAAAAAAAAGTTTCCTTCCCAGGCAGGATTCGAACCACGGAAGTCTTAGTTACCACTCTATCGTGCTCTGGAGTGATCAAGGCTC
E100077168L1C001R00301715099/1_A_58_70	6FAM-TTGTGAACCTCTCCACCCTC	gtgtctt-AATGCTGCCCTGTTATGAGC	60.088	60.243	100	A	13	GAGTTGTGAACCTCTCCACCCTCCCTATAACGCACTCTCGAATTCATAAATTGAACAAAAAAAAAAAAATTCAAGGACTTTCGGCTCATAACAGGGCAGCATTAATGAAACAAGTAACATTAAACTAATGACGATGCAATTAAACTAA
E100077168L1C001R00301716319/1_A_39_47	6FAM-GACGCGCCTCGTACAAA	gtgtctt-AATCCTTCTGGGATATAGCTCG	59.506	58.758	109	A	9	AAAGTTACTTTATGGACGCGCCTCGTACAAAAGACCATTTTTTTTTCAAAACCTCTCTTCTGGGAACAAAGTATTATTAGACTTTCTTGTTTGTCATAATTCGAGCTATATCCCAGAAGGATTGTAAAATG
E100077168L1C001R00301730985/1_A_57_64	6FAM-TGAGTTTGTATGTGATGTTTGTGTG	gtgtctt-CGTTTCACCGAGTTTACCTCTC	59.879	60.165	129	A	8	TTGCATTTTCTGTACTGAGTTTGTATGTGATGTTTGTGTGTTTAGTTTGATAAAGAAAAAAAATCAGTTTTCTGTGGTCTGTGAAAAGTGTAAAATCCATTATGATTGTGATATGAGAATTTGAGAGGTAAACTCGGTGAAACGTTTG
E100077168L1C001R00301735921/1_ATG_72_104	6FAM-TCGTGTACTCGGGTGAATGT	gtgtctt-CCTTCTCCCTTCCTCACCTT	59.01	59.671	116	ATG	11	AGTTATGTCGTGTACTCGGGTGAATGTATGTTAAGTGTTCGTGTAAGTGTAGTGTAGAGAATGAGTGAGGATGATGATGATGATGATGATGATGATGATGATGAAGGTGAGGAAGGGAGAAGGGGAAGCCCGGTATCGGCACGTAGCT
E100077168L1C001R00301742537/1_C_65_73	6FAM-TTCTGTGTTTACTATATTGCAGCAGG	gtgtctt-TCATTACATAACCTTACCGTTTGTTT	60.873	59.251	100	C	9	TTGTTGCTATAAAATGTTTTCTGTGTTTACTATATTGCAGCAGGCCGTGATATACGTCTGTCTCCCCCCCCCAGTCTATAAATGCGAACTTAAAACAAACGGTAAGGTTATGTAATGATTTATTTTTCATTTTAATATTTTAACAATA
E100077168L1C001R00301806668/1_A_39_51	6FAM-TCACGCATTGAGATATCAAAGTTA	gtgtctt-TCCACAGGAGCAGGCTAAGT	58.831	60.012	111	A	13	CTCCATCACGCATTGAGATATCAAAGTTATACTGTGGAAAAAAAAAAAAACACAAATATATGCAACATTACAAACACAAAAACTTAACACTAACGTACTTAGCCTGCTCCTGTGGAGAAAGAGACAAACATGATA
E100077168L1C001R00301817278/1_A_98_105	6FAM-CAGAGGAGGAATACTGGGCT	gtgtctt-CGTGTGGTAATTTCATTCGG	58.35	58.892	104	A	8	ATCTGTTTAGAAATGTACAGAGGAGGAATACTGGGCTAATGAAACTAAACAAGAGTATTGATATGCAGTTTCCCAATACAAGTAGTTTTTTTTATCATGGTCCGAATGAAATTACCACACGAGCATATAATTTATTT
E100077168L1C001R00301822303/1_A_109_123	6FAM-GGAGGATGTCACCTTGTTTCA	gtgtctt-CTATGGCAAATTTCCTCCCA	59.958	59.894	103	A	15	AGCTGATTAGTCATAAGTAGGGGGAGGATGTCACCTTGTTTCAATGACCGCCCTACAAATCTCGGAGTACAAAAGCAAGTACAATAAAAAAAAAAAAAAATTGAATGGGAGGAAATTTGCCATAGT
E100077168L1C011R03601901616/1_T_80_87	6FAM-CCCTTCGTTCTCCTTGTGTAGA	gtgtctt-TGCTTCCTACACGATAGCATCA	60.652	60.792	108	A	8	GGTTAGGTAATTTCGTGATACAAACAAAGTAAAAAGATAAATAAATAATAAAAAAAATAGTAGATGAATATGAAACAAATTATATAAGCATTCGTTTTTCCTACGTATACCATATTGATAAACTGCACAGAAAACAAGTTAT
E100077168L1C001R00301869293/1_ATC_40_93	6FAM-TCTAATTCGCACTCGTCGTC	gtgtctt-CCCAATGATTGTGATGTTTCTT	59.028	58.812	120	ATC	18	CACCCTCATCAGAAATCTAATTCGCACTCGTCGTCGTCATCATCATCATCATCATCATCATCATCATCATCATCATCATCATCATCATCATCATAATGCACAAGAAGGAAAATAAGAAACATCACAATCATTGGGGTGATTAACTTTT
E100077168L1C001R00301894377/1_A_87_95	6FAM-CCACAGGTGTGGACTCCC	gtgtctt-TTGGGTCCCTCTTCCATACA	59.922	60.309	113	A	9	TTACTCCACAGGTGTGGACTCCCCAGAAATGTAATTCATTACTTGATTATAGAATGAATATGTAAAGTATTCCATTTTAAGGGTGTTTTTTTTTCTCTTGTATGGAAGAGGGACCCAAAGACTAGCACTGCAGCCAGAGGCTTATTGT
E100077168L1C001R00301901694/1_A_27_34	6FAM-TCCAGCGTAGAAATTGTTTATTGA	gtgtctt-AATGCGTAAGATTTGCTGATGA	60.025	59.748	101	A	8	TCCAGCGTAGAAATTGTTTATTGAATTTTTTTTAAGTTACTTCTCACTTCCTCTTAGTCTCAACGCTAACAACGCCATATCATCAGCAAATCTTACGCATTTTATTTTCTTTCTCCTA
E100077168L1C011R03602091394/1_A_54_61	6FAM-ACATCGTATCGCACTCATCG	gtgtctt-GAGAAACGTGGACGGATTTG	59.704	60.495	127	A	8	TATAATTTTACTAAAAAAAATGGCATATAAATAGCCTATAAGTCCTACAGTATACAGTATAAAGATTTCTTTGTGCAACGTAAACAAGAGCATTCTGTGTAAACG
E100077168L1C011R03602227454/1_A_86_94	6FAM-GTCAAATATCGCTGCAATCG	gtgtctt-GGTAACTAAGACTTTCGTGGTTCG	59.285	60.429	103	A	10	GAAATTAGACAAATCCCACGGAATTTGTAGATTTTATTGATACTTATATAGTTAAAATCTCGCAAAAACGAAATTCTTTGAAGGATTTTTTTTTTGTGGGGAAAATCGAAACCAGTGATATAATACAGTTCAATTATGT
E100077168L1C011R03602234604/1_A_80_88	6FAM-AAAGACTGGGTTTCTCCTGACT	gtgtctt-GTAAATTCTAAGGAAGTTGGTCCG	58.393	59.479	100	A	10	CGAACATGAAAAAGCTAACAAGTTTATGAGTTATGAGGGAAACTCTTCATCACTGCACAGTGAACTGCCACCATTTTTAATTTTGAAAAAAAAAAGTATAAGCAATT
E100077168L1C011R03602252571/1_T_60_67	6FAM-TGTTTGAATAGTGATGCTGGC	gtgtctt-ACCTGCAATTAGCCCAGAAA	58.787	59.708	109	A	11	ATGAAATTATGCGTTATAGTCTTTTTTTTTTTATCGTACCCTGAGCCTGATTTATTAGGGAGGAAGACGACAAATATCTTGCTTTGAACTTACAAAATGGAAGGGGATGATAATAGC
E100077168L1C001R00302001370/1_A_63_70	6FAM-CAATTTGTGCGAATTCAATATG	gtgtctt-CCCTTAAATAGTGTACAGGTGTTACC	58.112	58.523	104	A	8	TTACGAATAATACAATTTGTGCGAATTCAATATGGCAGTTTCAGTACTATGAATTATATTTAAAAAAAATTAAACATCGGATATCGCACAGGTAACACCTGTACACTATTTAAGGGGGTATGTAACATCTTTTGATAGTAGGCCTATA
E100077168L1C011R03602285409/1_A_86_93	6FAM-GATCTGTATAGCGCTAAATGCG	gtgtctt-GGGCTACGAGCGTGCTAAAT	59.072	61.629	104	A	8	TGTTCGCACATACAGATGTGCTCTACAATATTCTTCAGACAAAAAGTCTAGACATAGCATACTACTTGCAAGAGGTATCAAAGTTAAAAAAAATATATATATACTATATCCGAGTTCAGACGTAGCGGGTTTCTGTCCATATG
E100077168L1C011R03602295729/1_A_56_63	6FAM-GCATTTGCTCTTAATGGGTTG	gtgtctt-TTATTGCGAAGTTGAGTGCC	59.6	58.92	103	A	8	TGTTGCCAATAAATGTTTTCCTGAAAGTGTGTGTTCTTTGTTTTAAAAAAAATAGGGAAACTTACTTTCTGGATGCGCCTCGTATTATGTAAAAATACAGCATGTTTGTGTTTACACTTGTGATTTGATAATTCTGA
E100077168L1C011R03602301435/1_T_38_47	6FAM-GTGGGATCGAGAATGAGTCC	gtgtctt-TGTACGAGGAAATTGGGTGC	59.466	60.894	104	A	11	AATAATGAGATGGAAGCAGTAGAGGATAGCAGAGTTATATGGAACAGTAGCGGGCTATGAAATATCACCAAATCATCACTATTTGTTTTTTTTTTTCATTTC
E100077168L1C001R00302028869/1_A_47_56	6FAM-AAGGCCTTCTCTTCCATGCT	gtgtctt-CCGGATGTTCTCTATGGTTG	60.349	58.02	125	A	10	ATAAGGCCTTCTCTTCCATGCTACCAGATAGCACATATAAATAATAAAAAAAAAAGAAATACAGACGCTGATGAAAATAAAGCATCATAGTGAGAGTCCAAGTTTGACAACCATAGAGAACATCCGGTAATATAACTGTT
E100077168L1C011R03602383876/1_A_106_114	6FAM-CGTCTCATTCCAACATGCAG	gtgtctt-AACCTGTTCAAGACGGAAGTG	60.263	59.243	126	A	8	TATCGCCAAATACCATCTCACTATCACAAATCCAATCGACGCTAAATAACCTCGCAGTTGATACAGTGTCGTTGAATAACCAAGTAAAAAAAAGATAGCACTTTCCCGCCGGAAATT
E100077168L1C001R00302084382/1_A_64_74	6FAM-ATGAAATTTGAACGAACGGC	gtgtctt-TGTCAAAGTGTGATCGTTGC	59.945	58.246	146	A	11	ATGAAATTTGAACGAACGGCACTTAAAAATTATAAGACCGTTTTTGCAAAACTTGCTAACAGAAAAAAAAAAACTAAATTTTACATGAGAGAGAAAAAACTGAATGGAGACAAGTAGGTTATAGGTGCAACGATCACACTTTGACACA
E100077168L1C011R03602515722/1_A_68_78	6FAM-ATCCAAGTGTGCAGACAATCA	gtgtctt-AAATGCAGGTTACACCGAAA	59.154	58.147	100	A	11	CAATTTTTGACAAAAAAAAAAATGTACTCATGTCTGTCACTCATATTTTGTCTCATCGCCTACCTGTGTAAATTTGTCATTTTGTGTGCAAGTTCTTACGAGAACGG
E100077168L1C011R03602656096/1_T_43_50	6FAM-TTATGACCACATGACACACATTATT	gtgtctt-TTTGAAATACAGCAGACCATGC	58.249	60.138	100	C	8	GCTGCAAATCTGCAATTTTCCGAAATTTTCCCGTCAGAGCTCCATTCCTCGTGGAATCAATTTTCATCACGGCAATTTCGTACGCGGGGGGGGTGATAGTTTCCGGTAACCCCGATTTGGAATTCA
E100077168L1C001R00302214676/1_A_77_85	6FAM-TGCATTCGTGATGCATGTAA	gtgtctt-ACTATACTCCAGCAGGCCGT	59.673	58.842	109	A	9	AAAAGTTACTGCATTCGTGATGCATGTAACATTAAGGAAGCTGTTTGTTTTAAGTTCGCATTTATAGACTAGGGGAAAAAAAAAGACAGACATATATCACGGCCTGCTGGAGTATAGTAAACACAGAAAACATTTTAAAGCAACAATG
E100077168L1C011R03602678372/1_T_116_126	6FAM-TACTTCGCTGCAAGTTCTGG	gtgtctt-CACCATGCATGCCTTGAA	59.22	60.207	116	A	8	CCATCGACGCTAAATAACCTAGTGGTTGATATAGCGTCGTTAAATAACCAACTAAAAAAAACTTTCGATGCTGGACCCCGGACTCACTTCGCCGGCATTATCACCTTCAACTCATTCAGACGCTAAATAACCTAAGATGTTGATAA
E100077168L1C001R00302249424/1_C_93_102	6FAM-AAATCCGTTCAGCCGTTT	gtgtctt-AACTTCATCCACAGCATCATTG	58.145	60	101	C	10	TTCCACTCTTCAAAATGAGGGGTCACTCATTAAAATCCGTTCAGCCGTTTTCCCGTAATTTCCATTACCAGTTCAAATTATACTACCCCCCCCCCGTAAATGATTCACTCACAATGATGCTGTGGATGAAGTTTTGGCATTC
E100077168L1C011R03602778608/1_A_97_105	6FAM-CTTCATCTCATTCGGACGCT	gtgtctt-ATACGTCGCAAAGAATACTGAAA	60.362	58.044	121	ACT	15	ATTTCGTAAAATTGGAAAATATAGGTTCAAACAATGTGGCGTGCTATGAAAGAAATTATTATTTATATATCGAATTAAATAAGCCTACTACTACTACTACTACTACTACTACTACTACTACTACTACTACT
E100077168L1C011R03602859991/1_T_37_44	6FAM-TGCGTATCACAAATTGAAACTG	gtgtctt-TTTCAAGAGGAGTTACTAGCGGA	58.749	59.569	103	ACC	11	CAGCTCTATTGTCGTATCAAATTACAGAGGTAAGCTATTCATTTAAGAGCATTGTGGCATTGTGTAAGTGTGTACCACCACCATCACCACCACCACCACCACCACCACCACCACCACC
E100077168L1C011R03602904215/1_T_58_65	6FAM-TCCGTGCATAGGCTACACAG	gtgtctt-CATTTGTACACTTTCAGATGTGGTT	59.888	59.399	108	A	8	TGGATTCAATTACTTAGGCTCTCCGGACTTCACCGAAATTCACAGCAAGACTTAAATATCAGTTCTATCGGTTTTTTTTAACATATCAGAGAACGTCAAGGATGCCCTTTATCACCTACCCTATTCTACATTGACTTGGAGGGTTTAG
E100077168L1C001R00302340410/1_A_94_107	6FAM-GACCCACGATTTGCAGAGAG	gtgtctt-AGATGCTATAGAGTTACCAACAACG	60.801	58.097	116	A	14	GAACTCGGGACCCACGATTTGCAGAGAGTAAGTATTAATTTTGTAACATTTGCTATATTTATAATCTCTAGACTGAATTTGTTTGTTTTTTTTTTTTTTCGTTGTTGGTAACTCTATAGCATCTACTAGATGCTTTATGGT
E100077168L1C001R00302380857/1_A_91_102	6FAM-TTGCTTTCAGAAACACCTGC	gtgtctt-CAGAAAGTCTGGTGCCATTG	59.05	59.288	108	A	12	TTTTCCCTGCACTAAGATCTTGCTTTCAGAAACACCTGCATTAGAAGCAAACTACTTCTAAATCCAACAATGTCAAATTTTAAGCTTTTTTTTTTTTGTTTGTTTTGCAATGGCACCAGACTTTCTGTTTTAAGTCATACAGCT
E100077168L1C011R03603043422/1_A_40_50	6FAM-CCTTTATCATATGTACAGTTGTGGC	gtgtctt-TTACCAGTCTATCGTGGCTCTG	58.938	59.401	100	A	8	TAATCCAGTCCCTAACATCATATTCCACCTCCCTCACAGCCATTTTAATATTATCCTCCCATCTACGTCTCGACCTCCCCAAAGGTTTTTTTTCCTCACGCATCCCAACTAAAATAATACATTTCTGGATTCGCCCATACGTGCTA
E100077168L1C011R03603144390/1_A_91_100	6FAM-CAGACGGGCTAACCGTTACT	gtgtctt-GAAATGCAAATTTATTTGAGAATGG	59.262	60.089	100	AAT	11	TATTGTATTGATTAAGGCTGGTTGAGTGGAAGAGAAGGCCTTATGGCCTTAACTCTGCCAGCGAAAATAAAACATTATTATTATTATTATTATTATTATTATTATTTGTTCTCGGTAATTTTTAAATTGCGTCGTGCGTTCGGTAGTG
E100077168L1C001R00302440747/1_A_87_94	6FAM-TGATAATGCCGGTGAAATGA	gtgtctt-GGGCAAGTTACCTGGTTGAG	59.891	59.592	113	A	8	GTGATAATGCCGGTGAAATGAGTCCGAGGTCCAGCACCGCAAGTTACCCAGCATTTGCTCATATTGGGTTGAGGGAAAACCCCAGAAAAAAAACCTCAACCAGGTAACTTGCCCCGACCGGGAATCGAACCCGGGCCACCTGTTTTCA
E100077168L1C001R00302460830/1_A_75_82	6FAM-CTGGCTTTGTACGGGTGAAT	gtgtctt-GTCGTGTTCCACACCCTCTT	59.993	60.009	131	A	8	AATTGTTCTATACAACTGGCTTTGTACGGGTGAATGACGAACAATCAGCAAGTATACCCGTCATTAGTAAAAGAAAAAAAACGATGACAAAGATTGAAACCATGATGCAAGGACAGATAGGAAGAGAAGAGGGTGTGGAACACGACAA
E100077168L1C001R00302484531/1_A_38_52	6FAM-TTCGTTACATTAAGATTCGAGAACA	gtgtctt-ATTCAGAAGTCAGACCCGGC	59.262	61.566	102	A	15	TTTCTTTCGTTACATTAAGATTCGAGAACATAGATCTTTTTTTTTTTTTTTGCAGTAAACTTTGTTCCTGAGGCCAGAATCGCTCGTGCCGGGTCTGACTTCTGAATTTCCTGTATTTTCGCGGGCTTTGAGCTTG
E100077168L1C011R03603290335/1_A_38_45	6FAM-TGTCATCATATCAAGATGCCAAA	gtgtctt-TCAATGGTGTCAACAGAGCC	60.337	59.682	101	AAT	29	TATCCTGAGCAATAATAATAATAATAATAATAATAATAATAATAATAATAATAATAATAATAATAATAATAATAATAATAATAATAATAATAATAATAGCTTTATCTTCCCTGGCATAACTAAGGCCATCAGGCCTTCTCTTTCACTC
E100077168L1C001R00302558273/1_A_57_64	6FAM-TGTACTAAATGGATGAAACACATCA	gtgtctt-AAAGGTACCATCAATATAAATTCCAA	58.492	58.356	104	A	8	AACTATACTGTACTAAATGGATGAAACACATCATTCGTAAAGAAAGTGATATCCCAAAAAAAAGAGATTGAGTATGACATGATAAGTTGGAATTTATATTGATGGTACCTTTAGCCTTATAAAGTAATCAATAAACTAATCAAAACAA
E100077168L1C001R00302563338/1_A_91_98	6FAM-GCATCCTTTAATAAATCACTCCAAA	gtgtctt-TGACCACAGATGTTAAGGCG	59.783	59.716	132	A	8	TGAATGCATCCTTTAATAAATCACTCCAAATTAAGAGAGTTGATTGTGTACGAAGATAATTTTTATGTTAACCTTACTGTGCATCTTTTTTTTCTTTTGTTAAGTTTATTTTATTCACGCCTTAACATCTGTGGTCATGTCGCG
E100077168L1C001R00302578922/1_A_91_99	6FAM-CAGGAGAACGCAAATTCGAT	gtgtctt-GAAGAGTAATTTGGCGGCTG	60.214	59.845	103	A	9	GGGACACACTCATGGACAGGAGAACGCAAATTCGATTGTGCGCAATGATCAAAACATACAGAGGTGAGCCTGCCTGGAGAGAAATAAAAAAAAAGGTTGCAGCCGCCAAATTACTCTTCAAGGAACGACCACTCATATAAATTG
E100077168L1C001R00302586300/1_A_61_72	6FAM-CCTCTCGTGCAGAGTTCCTT	gtgtctt-TGTGGTTTAGATCTTCGTCGG	59.598	60.118	142	A	12	TAGCCTCTCGTGCAGAGTTCCTTTTTCCATGTGAAGCTTATAACCGGCATGTATGCATGTTTTTTTTTTTTGGGAGATACGAGTAACATTGTAATCGTTGATAACCTGCCTGTATTTCTTAAAACCGACGAAGATCTAAACCACACAT
E100077168L1C011R03603562375/1_T_30_58	6FAM-GAAATCCGTGCAGCCATAA	gtgtctt-GCAACAACACTTTGAACGCA	59.637	60.887	103	AC	20	ACAGAAATAATTAAAATGTGTGTGTGTGTGTGTGTGTGTGTGTGTGTGTGTGTGTGTCTAATGCCTACCAACTTCACTTTGCGTGATTCAGGTTCCGCATACTGCGGATAGATGGCAGGACTATGACCAATTTTCAAATTG
E100077168L1C001R00302608279/1_C_110_117	6FAM-TGTCAGAGAAAGAACAACTCTCTGT	gtgtctt-GGCCAGGAGATAATGGAGTAGA	58.776	59.576	120	C	8	ATGTGTCAGAGAAAGAACAACTCTCTGTATACATTTGAAGTCTAATTAGTGTAATATGTATCTAGTCAGCGATATATGCAATGCAGGGGGGGGAAAGGAACTCTACTCCATTATCTCCTGGCCTA
E100077168L1C001R00302611532/1_C_68_78	6FAM-TATTCAGTGTGCTTGCGGAC	gtgtctt-TCACCCTCTAGTGCAGGGAT	59.871	59.679	135	C	11	AAAATGTATATTCAGTGTGCTTGCGGACGTCACAGATACGTAATTCAAGACCGGGGGATTGTGGACGGGGGGGGGGGACAAATTCTCTCCCCATACTTCCACTCCTCTCTTCTCCAGCTCTGCATCCCTGCACTAGAGGGTGAAAATG
E100077168L1C011R03603605295/1_T_63_72	6FAM-ATGTCCAGGTTTCAGAACCG	gtgtctt-TTTGGAAAGCAAACTCTGCC	59.966	60.365	120	AAT	23	ATAGTGCATCTCCCTGCTTTAGCCCGCAGTGAATTGGAAAAGCATCAGATAGAAACTGATTATTATTATTATTATTATTATTATTATTATTATTATTATTATTATTATTATTATTATTATTATTATTCTGTTGGTTTAACTAAGCGAG
E100077168L1C011R03603684141/1_A_54_62	6FAM-TGGAGTCAATTCCAGTGGTG	gtgtctt-GGATAGGGAGAGCCAGACCT	59.52	59.659	115	A	8	AATTAGTTACAAAGTTTTCACGATTACATACGAAGAAGTTTATTAATGAAAAGATATACTGACAAGCCATGGGCATTATTTGTAGTTTTTTTTAATAGCCCTCCACGATTCCCTAGATTTGGTACCTACTATTATTCTAA
E100077168L1C011R03603691987/1_A_42_50	6FAM-CAAATAAGAGAACTCTGAGACAAACA	gtgtctt-TCAATGTTTCCTTAATCAGTGTCA	58.281	58.676	115	A	12	GGGATTTTCATCAGCCCACACATGCTGATTACAAAAATTCACAACATCATCTCTGCTGAACCCCGCTGATATCCGCAACGAAACATTTTTTTTTTTTCAGTATTCCTTGCGATG
E100077168L1C001R00302722492/1_A_84_93	6FAM-TGAATGGGAAATTACTTTCTGTTAAA	gtgtctt-ATGAATGACCAAGTAACGAACTG	59.401	58.188	105	A	10	ATTTACGTAATGAATGGGAAATTACTTTCTGTTAAAATAAACATGAATCAACAAATTCGAGCGTATAATATTTTTACAGACCTTTTTTTTTTCAGTTCGTTACTTGGTCATTCATAAGTCATCAATTTTATATGCTGATAAGAGATCT
E100077168L1C011R03603903878/1_AAT_32_73	6FAM-AGGCTTAAACCATGTGGCTG	gtgtctt-TGGCAACCAGTGCATTATGT	60.132	59.995	121	AAT	21	GCCTTAACTCTGCCAGCTAAAATAAATCATTATTATTATTATTATTATTATTATTATTATTATTATTATTATTATTATTATTATTATTATTAAAAGTAGAAAAGTTGTAAACAGAGAACTACAAACAAAGTATTGAAAGAAGCGAAAA
E100077168L1C011R03603966277/1_T_49_57	6FAM-GTCGCACCCTGCATCATAG	gtgtctt-TGCAAAGTGCCTGGAACTAA	60.241	59.464	131	A	8	TTTGTGTCACGATCATCAAAAATAGTACTGCATAAATGTAGACCGAAGCTAACTATTAATAAAAGCCATTTGAGTTGCAGTTTTCTTTTTTTTATGTCTACGTAC
E100077168L1C001R00302781909/1_ACT_45_92	6FAM-CCACTACTACCAGTACCACTACCACT	gtgtctt-TGATGGAGGTGGTCGCA	59.068	60.838	108	ACT	16	CCACTACTACCAGTACCACTACCACTACCACTACGAGTACCAGTACTACTACTACTACTACTACTACTACTACTACTACTACTACTACTACTGCGACCACCTCCATCACTACCACTACTACCAGTACCACTACCACTACCACTACGAG
E100077168L1C011R03604034292/1_A_77_84	6FAM-ATACCCGAACGCACACTTTC	gtgtctt-GCGCTTCCACCATCTTGTAT	60	60.103	115	A	10	AATTTAGTTTTTTTTTTCAGTTAGCAAGTTTTGCAAAAACGGTCCTCAATTCAGCCGTTTTTGAAAATAAGTTCAAAGTGTCTTTGCATTTCACTCCCAAAA
E100077168L1C001R00302817802/1_A_38_45	6FAM-AAATTCCGTGGGATTTGTCT	gtgtctt-CAAACAAACCCATATTCTTCTGC	58.36	59.891	111	A	8	TAATCTACAAATTCCGTGGGATTTGTCTAATTTCTTAAAAAAAATGTTAAATTCATGTGGAGTCACCTGTATATAACAACAATTTCACGTTCGCATGCAGAAGAATATGGGTTTGTTTGTGTAAATCGT
E100077168L1C011R03604187322/1_T_55_62	6FAM-TGTGAGGTGTGCATTAACAGAA	gtgtctt-CGGGAGACAATACATTTCCAA	59.245	59.809	101	A	8	TTATTAACTTCATTTTTGAAAATTCAATTTCTCCACTACACTTTAACATTATAAATAGGGTTATCAACTCGTCTATTTGAGCTAATTTTTTTTGGATCTTCCCGGCTTCCATACTGATATCCTAA
E100077168L1C001R00302873431/1_A_73_80	6FAM-TCGGATAATAGGTAATACCGACATAA	gtgtctt-TTCTCCCAATTTCCTGGTTG	59.186	59.903	112	A	8	CACCTAAATAAAAATATCGGATAATAGGTAATACCGACATAATTTGTTTAAATAATAATCTGTAAAATCGGTTTTTTTTGTCAATCCCGACTCGCTTTAATGGGGACTCAACCAGGAAATTGGGAGAATCCCGCCTAAATTGGGATAC
E100077168L1C001R00302876736/1_A_102_110	6FAM-TGCAATAGAGCAATTTAATGAGC	gtgtctt-TGTGAGTCTTGCATTGATTTAACA	58.605	59.69	128	A	9	TGCAATAGAGCAATTTAATGAGCTTGATTCATGATAGTGTTAATTTTGATTTTCTTTCTTACTGTAACTATGACTGCAAAAATTATTTTTTTTTCTCACTATAATGTTAAATCAATGCAAGACTCACAAAACT
E100077168L1C011R03604217539/1_A_23_33	6FAM-GAGGGCACAGGTGGATTTA	gtgtctt-GTCAATCAAACCTTTCAATTGTG	58.502	58.528	104	A	9	AGAGGTCAAATGACTTTATTGTTAAATGCCTGACATTATGAAACAACAACAACAACTTTTTTTTTAAGTTCTTCAATAAATAGAAAATGTATACGGTAATGTAAGAATATCCACTGTAAGATCTCGAAATTAATGTGCCTAATAAAAC
E100077168L1C011R03604243105/1_T_73_80	6FAM-CGTATTCAGCTTACAGCTATTTCAA	gtgtctt-AAGAGAGAAATCGGTCAAATCG	59.109	59.725	115	AC	11	ATGAAGTTGATAACGACCGTTCAATTAATATGCATCATGTGTCTACATGATGCGCCGTCTTGAACGTCATCTTCACTACACAAACACACACACACACACACACACGCACGCACACAGACAGATATATATGAATTAATATTAAATATCA
E100077168L1C001R00302909071/1_AAT_69_107	6FAM-TGCTATCATGGCTTCCTGTG	gtgtctt-GTTGTTATTGGTGATGGTGATTATT	59.823	58.211	139	AAT	13	CCTGATTGATGCTATCATGGCTTCCTGTGCTCATGTCACTTGTACTGCGAACCTTTTCTGGCTCTGTAATAATAATAATAATAATAATAATAATAATAATAATAATACCGGTAAAATAATAATAATAATCACCATCACCAATAACAAC
E100077168L1C011R03604297957/1_A_35_43	6FAM-CGAGCTCTTCCTTGTCATCG	gtgtctt-TCAAGGCAATCTTTATGATGGA	61.075	59.547	107	A	11	TATATCTGACAAGTATAGGAATAGATAAAGTTACAGGATATTTTCAATTCCGCATTTCGAAACAATCGCAGAAATCGCTTTTGTCAAAAAAAAAAATGTAAA
E100077168L1C001R00302922156/1_A_35_45	6FAM-TGGAATGTGAGGTTAACAGCATT	gtgtctt-TCCTACTTATGTGGAGGTCAGTATTT	60.764	58.656	118	A	11	TAGTATGTTTGGAATGTGAGGTTAACAGCATTTAAAAAAAAAAATTCTCCAGTAACATGAACGTAAATATATACATTTTTAATTCTAGGTTGCACTTATATAAATACTGACCTCCACATAAGTAGGATC
E100077168L1C001R00302927231/1_A_113_120	6FAM-TGATAATGAACGATTGAAAGAATTT	gtgtctt-GAAATTTGATGCGAACATTTCA	58.222	59.95	114	A	8	ATGATAATGAACGATTGAAAGAATTTTAGTTTTGTCCGTTAAATCGACAGAATTTTGATCCGAACAAATGTAACTTACCGTTCTGAAAAAAAATGAAATGTTCGCATCAAATTTCTACATAT
E100077168L1C001R00302927651/1_A_104_111	6FAM-CGTGGCTGATTACAATATCGC	gtgtctt-CGTTGTTACCATATTCAAGACAAA	60.491	58.188	111	A	8	CTGTTGATGTACGTGGCTGATTACAATATCGCTTTCCAAACCATGTAAGCACCTCAAGATAAAGTAAATTTCATGCACAGTGGGGAAAAAAAAGTGTTTTTGTCTTGAATATGGTAACAACGTATAATGTT
E100077168L1C011R03604345227/1_T_100_109	6FAM-AGAATTTCCCTCCATTCGGT	gtgtctt-CGTATGTAACTTATAGGCCTAGGTGA	59.766	59.156	101	A	9	CTTTTTGTCCGTCGGAGGGTTAATGAATGTCGGAGAATGTGAAATAGGAGAAAACAGACAAAAAAAAAGTGGGGTAAGGTATAGAAAGTATAGTGCGCTTATATTGTAAATGCTCACTTAATTATGGAGTTATTGAGATAATGAGTAC
E100077168L1C011R03604366457/1_A_99_108	6FAM-TTGAAACTGCACCTTTCACAG	gtgtctt-ATTAATTTAGGCGCCCGAGA	58.96	60.885	121	A	14	GCTGGTATTCTGAAGCTAAAAGTGTGTTGTTAATTCGTACAGATTTTTTTTTTTTTTCAATTTTTAACTACAAAGTTATATTTTTCTTGCGCATTTATCACAATTGTTACAAATCACGCCACTCTTGTAAATTCTTTAAGAC
E100077168L1C001R00302948079/1_A_77_84	6FAM-AAATCTACAAATTCCGTGGGA	gtgtctt-AATCCCTCTGCATGCGAAC	58.43	61.176	106	A	8	TTCGTTTTTGCGAGATTTTTAACTATATAAATATTAATAAAATCTACAAATTCCGTGGGATTTGCCTAATTTCTTAAAAAAAAGTTAAATTCATGTGGATTCACCTATATATAACAACAATTTCACGTTCGCATGCAGAGGGATTTGG
E100077168L1C001R00302949597/1_A_103_111	6FAM-TCCAGGGAACATTCGTGTTT	gtgtctt-AATGAGTGGTCTCTGGATCAAA	60.353	58.646	107	A	9	ACATAATAAAAATAGGACATTTGATCCAGGGAACATTCGTGTTTGATAGAAGGATAAATCGTTTGTTATGTTACTTAAATTGTTTAAAAAAAAATTAAAATGCGATCATTTTGATCCAGAGACCACTCATTT
E100077168L1C011R03604422137/1_A_53_61	6FAM-CCAAGTTTAGTAGAGAAAGATTCCAG	gtgtctt-TTCAGCTGCTCTTAATCTGTTGA	58.265	59.303	127	A	10	AGATCAACAAATGAAAGCTGTATGGTTGGTGAATCCCTGTCCCCCAAAATTTTATTTCTAAAATATTTCTGTAATTTAATCAATCTTTTTTTTTTAATTGGGTTATTTCACCATGCTTTATCAACATCTAGGTTATTTAGCTTC
E100077168L1C011R03700092885/1_T_28_35	6FAM-GCATCCAGAAAGTAAGTTTCCC	gtgtctt-TTGATGGTGGCTATGTTGAGA	59.136	59.138	115	A	14	ATTTTCAGTGGGCTTATGTACATTCACATACTACATTAGCAACATGACAAAAGTATCATTGAATTGCTTATTGATATGTGTAAAATTTTTTTTTTTTTT
E100077168L1C001R00303006233/1_A_29_37	6FAM-TTTCGAAACATGTACTGAGGTGA	gtgtctt-CCGTCGAAGTTAATGTCAACAA	59.663	60.032	102	A	9	CTGTTTCGAAACATGTACTGAGGTGAGTTTTTTTTTCTTACTGTCGGGATATGTGGAGAGGGTTAAGACGATTACTTACGTATTTGTTGACATTAACTTCGACGGTCGACATGGACACGGA
E100077168L1C001R00303039541/1_A_98_105	6FAM-GAAATACCATTGCTGCAGTGTAAC	gtgtctt-TGAATGTGATTGCGGTACTGT	59.965	59.065	110	A	8	AGTTATTGAAATCCTCATTCACTTGAAGAAATACCATTGCTGCAGTGTAACAATAAATGACAGACCAGTCACAGTTGTCTCTGTGAAAAAAAAGGGATCATACAACTTTGATTTAGACAGTACCGCAATCACATTCA
E100077168L1C001R00303045781/1_A_28_35	6FAM-GTGCCATATCCGCCTGTTTA	gtgtctt-TGATTCGTAAATCTCCGTGG	60.857	58.572	102	A	8	TTGTGCCATATCCGCCTGTTTACTCGTTTTTTTTACTGCATTGCAATAAGTGACGTCTTTGTCCACAACAAATTCTACTTTTATCCACGGAGATTTACGAATCATAAATTCACCACCTT
E100077168L1C011R03700237287/1_A_72_79	6FAM-CCATCTGATTCAACAATACAGAATTT	gtgtctt-TTGTCCAGTTATAACGCGAATTT	59.702	59.917	102	A	8	TTTCAAGAGAAAGCGTTCTGACGTCTTCCCTTCATTTTTGAAGCGTCCTCTTTTCTCAATATTTTTTTTCACTCGAGTGGCAGTCCTCCCCTCGTGCACGGCCAATTTAATATGCAATGCGATCTTGTGCAAAGCTCGATAAGTCAGG
E100077168L1C001R00303061730/1_A_44_51	6FAM-ACGGTAGATATTGACCGGCTA	gtgtctt-CGCACTGTCCGATAATACCC	58.618	60.352	105	A	8	GTAACGATTTCTACGGTAGATATTGACCGGCTAAATAAATCTAAAAAAAAGTGCAGACAAATTAATATTAGGGGAGAGTCAGGTAGTATCGGGCATCGGGTATTATCGGACAGTGCGTTTCTTTCATCTACCACC
E100077168L1C001R00303128298/1_A_72_82	6FAM-ATCCAGCTGTTTGCTGACAA	gtgtctt-TCTGGCTACTAACAACAGGCA	59.445	58.592	135	A	11	CTTAATGTATCCAGCTGTTTGCTGACAACATAAAGTCCACTATAGTCCACTGTAGTCTATTCAGTTGTTGTTTTTTTTTTTCACGAGAAATGAAGGGTATTTTGATCGGTGTTCATTATAGATGCCTGTTGTTAGTAGCCAGAGTGGG
E100077168L1C001R00303146125/1_A_98_106	6FAM-GCAATGTTGCCAACTCGTACT	gtgtctt-TGACCCAGTATAGAAAGGTTGC	60.19	58.264	115	A	9	AAAAGAAACTAGGCCCGACCGCAATGTTGCCAACTCGTACTTGATAAAATCCCTCTAATTTGATGAAAATTTCCCTTCCTTCTACAAAAAAAAATCCTTTTATTAATAAATAAGCAACCTTTCTATACTGGGTCATA
E100077168L1C011R03700523843/1_A_60_67	6FAM-TCAGATCATTATGGATTGTAGGTGA	gtgtctt-TTACGAAACATGCAGCAGCTA	59.75	59.662	105	AT	14	TTAAATCATATATATATATATATATATATATATATTTAGTAGGTTATTTTACGACGCTTTATCAACACCTTAGGTTATTTAGCGTCTGAATGAGATGAAGGTGATAATACCGGTGAAATG
E100077168L1C001R00303237992/1_A_37_44	6FAM-CCATATTCTTGACACACCCAAA	gtgtctt-GGAACATTGGATTGGACGAG	59.724	60.317	102	A	8	AGTTACGTAGACCATATTCTTGACACACCCAAAAGAAAAAAAAGTCAAGGGGCGTTAAATCGGGTGAACATGCTGGTCACGTAACAGGTCCTACTCGTCCAATCCAATGTTCCTCATTAGTTGTACTC
E100077168L1C001R00303269733/1_A_93_103	6FAM-AATTTGGATGATTGTGCGAA	gtgtctt-CTGAAACAAGAGTCACGAACAA	58.968	58.065	119	A	11	ACAAACTCTCGAAATGAAGCTAAATTTGGATGATTGTGCGAAATATGTCAATAATCACGAAGTATAGGCTAACCCTATCTATTGCAAAAAAAAAAATATGAAATATTCAATGTTAAAAATTGTTCGTGACTCTTGTTTCAGT
E100077168L1C001R00303273629/1_A_113_120	6FAM-AACAACCATTGCCCACAGTT	gtgtctt-GAAATCAGCTACGAGGGTCG	60.277	59.836	113	A	8	TCTTAAAACAACCATTGCCCACAGTTACCTGTATTTACACATGCATTTCTATGAGACAATTTAAGTTATAAATGTATAGTAGTGGAAAAAAAACAGGAGCGACCCTCGTAGCTGATTTCAGA
E100077168L1C001R00303286497/1_A_44_52	6FAM-CCTCTTCTACCACCGGATCA	gtgtctt-ATGCAGTGGTGTCTCTGTGC	60.065	59.905	104	A	9	TCTACCTCTTCTACCACCGGATCATACTTGCTCGTGCAAACATTTTTTTTTATTCATTAAGACAGGCCCAGGTTTGTTAACTATGTGGGCACAGAGACACCACTGCATAATCTGTGGGTGAGAAAACTTTTTCCAT
E100077168L1C011R03700778901/1_T_73_80	6FAM-AATTGAGTGGCCTAGTTGGAAA	gtgtctt-TAAATTCGGATTACACGTACAATTT	60.001	58.123	100	A	8	TAGGACGTTTGATCCAGGGAACAACTTTTACAACAGCGCAAGATAATCTGCTTCGCTCATTACCCAATTTTTTTTGCGTTGCATTTATTGCATATATATTTTATGTATTTTAACATGATTCAATTGAGCATAGTTACAATTTGAATTA
E100077168L1C011R03700817665/1_A_87_95	6FAM-ATGCGGTCTCGCATTCC	gtgtctt-AAGGTCGGCGAACTAGTGGT	60.766	61.066	123	A	12	TATTGATAGAAGGTCCCTTCTCCAGTGTTTGCCATATGTTTTTTTTTTTTCTGCAAACTCATGGGAGTAGATGTTGTGGGCAACTTCTTTGATGTACAATTTTATTGTCTGGAAGGGTGTTGGTTTAGGAGATGT
E100077168L1C001R00303336020/1_A_102_109	6FAM-AAAGGTGCCAGAATGCTGTT	gtgtctt-TTTGTTCCAAATAACCGGG	59.74	58.321	109	A	8	TTCCATGATGAAAAATGCAACAAAAGGTGCCAGAATGCTGTTCAGCACATTCCGCTAGAAAGAAAACTCTCTCTCACTCAGTGTGTTTTTTTTCTTCTTCACGAAGTTCTCCCCCGGTTATTTGGAACAAAAA
E100077168L1C001R00303385894/1_A_61_70	6FAM-TTATCACTGCTCGTCCCACA	gtgtctt-TCTTTGCATTCACAGTTGGG	60.263	59.691	106	A	10	TGCCGTCAGATGTCCAGTTTTATCACTGCTCGTCCCACATACATAAACAACATTAGTCCAAAAAAAAAAGTAAGTTTTACAGGAGAGACATAAAACAATTTTTCACCCAACTGTGAATGCAAAGATGTCTTCAACTGATGCATATTGA
E100077168L1C001R00303398300/1_A_77_85	6FAM-TTCAACAAGCTGTTACATTCAGTG	gtgtctt-TTTGTTAATCTTCATCAGATGGTGT	59.376	58.986	129	A	9	TTTTCAACAAGCTGTTACATTCAGTGATTCTAAAGCAACTATTACTGCTATAACAACCAATCTTTACCTAAATGTAAAAAAAAATAACTGATTGTTGGAAAATTATACACCATCTGATGAAGATTAACAAAAGGATAGTTTTTCAGTG
E100077168L1C001R00303419367/1_A_65_72	6FAM-CACAGCGTCCGATTTATATAATGA	gtgtctt-CGTTTCGATTCCTACTCCCTC	60.235	60.082	120	A	8	ACACAGCGTCCGATTTATATAATGAGGGTGTAGGAATCGAAAACTGAAAACCGGTTTGAGTAGTTTTTTTTCATATAACACAACGTCCGATTCATATAAAGAGGGAGTAGGAATCGAAACGTGAAAACCGGTTTGAGTACTTTTCTTT
E100077168L1C001R00303439599/1_A_80_87	6FAM-ACGTGCTCCATCAAAGATCC	gtgtctt-ACAAATCTCGCTCTCAGATACTGT	60.081	58.632	103	A	8	AATTCCTGAGTAGCTCAGTTGGTATAGGTTGACGTGCTCCATCAAAGATCCCCGGTTCGATACCCGATACACGAACAATTTTTTTTCAAGTCAGCTTCACAGGAAGATATACAGTATCTGAGAGCGAGATTTGTATAATACACGTCAC
E100077168L1C011R03701088454/1_G_97_107	6FAM-CTGGTAAATGCGCCTTGAAT	gtgtctt-GGCCTACAGTATTTGGGAAGTG	60.096	59.892	118	A	10	CTAAAATAACCTAATAAAATAAAAAAAAAATTAATATTACGTAAACGTGCAATTCCTAACACAAATTAATGTTTTCAGAAAACACCTAAGACAGCCCACCTTTTACAGACGGGCG
E100077168L1C011R03701150790/1_T_43_50	6FAM-TGCCATTGATGTGACACAGA	gtgtctt-TTGAAAGTAAGACGAACTGGCTC	59.658	59.941	129	A	10	TTTTGCTCGTTTTTGCTTTTTTTTTTCGAGAAAAAATTGTTTTATATGAAACATTTCATAGCGTAATAGTACATTATGCAACGAGCCTATAATGATAGTAATTAAGAAGCG
E100077168L1C001R00303485934/1_A_95_102	6FAM-TGTAAATTTGTTTCACTTGCACA	gtgtctt-ACTGATGGTTGTGGCTGTTT	58.327	58.058	113	A	8	TGTGTAAATTTGTTTCACTTGCACATATTAACATATCATTTTTACTATTGTTTGCTTGTTCTGATTCAATACTACTGTTATCAGATTTTTTTTCTAAACAGCCACAACCATCAGTATTCACTTCTAAGCATGAACTGTCT
E100077168L1C001R00303502434/1_A_41_52	6FAM-AGGGTTCCTTGAAAGCCAGT	gtgtctt-AAGTTGGGTTCAAAGTAGTTATTTCC	60.11	59.353	130	A	12	TGAGGGTTCCTTGAAAGCCAGTAAGTAAGGCAGGCATTTAAAAAAAAAAAAGTGAAATGTCCAGGATTTCGCATTTCAACTAGAATTTAATCAGTGAGTGGAAAAAGGAAATAACTACTTTGAACCCAACTTTTCA
E100077168L1C011R03701316407/1_AATG_33_92	6FAM-GCTGACCGTTACTCCACAGG	gtgtctt-TCGACATGGACTGGATGTGT	60.711	59.962	114	A	8	GCGGCAATGAAACTTCGGGTTCCTTAAAAGCCATTTGTAAGTAAGTAAGTAAGTAATAGAGCTAGGATTTTGATGAAATTGCATCTTTTTTTTCTAGTAAGCCAGATACATAGCTTCTTTAATACGTTATGTGATAAACTGAGTGTTT
E100077168L1C001R00303558819/1_A_83_92	6FAM-TGTACATGTAGACCTGGCCG	gtgtctt-TGTATAGCAAGTTTGCTGGTCG	59.591	60.318	104	A	10	GAGCTTATTACCTGGCTAAGTGCAGTGTACATGTAGACCTGGCCGTAGACACTGTATTGCTGTGACTAAAGGAAACACTGCTTTTTTTTTTAATGTTTAGTATTGGTCGACCAGCAAACTTGCTATACAGACCACTGTTAAATTATGG
E100077168L1C001R00303563519/1_A_96_105	6FAM-AAAGTGACCTGCAATTTCGC	gtgtctt-TCGGCTCTAACGAATAGGACA	60.257	59.853	124	A	10	AGCGACAAAGTGACCTGCAATTTCGCCGCATTGATTCTTGGGTCAATAACTTTTCGAAAATTGGTTCTATTTTCGACTTCAGGTGAAAAAAAAAATAGGATTAAAAGGGTGTCCTATTCGTTAGAGCCGATACAAACAG
E100077168L1C001R00303569604/1_A_58_67	6FAM-GAAGGATCGACAGAGTTGCTG	gtgtctt-AGTTCGTAAGTTGACGGATGG	60.005	59.111	101	A	10	GCAGTAGTGTATAAATAGAAGGATCGACAGAGTTGCTGTCATCTCTTGTCAGTGATAAAAAAAAAACACTAGAAAGGCTATCGTTCGGTACTGGCCGCCATCCGTCAACTTACGAACTTCCCCTATTGGTTATTTCAATTCATATCTA
E100077168L1C011R03701395135/1_A_115_123	6FAM-CAGGTTATATCGAATTGCACGA	gtgtctt-GTACCGGAAGGTGTAGCTGG	59.985	59.615	107	A	9	TACTATTTAGTTTTTTTTTCAATTGAAATGTCCTTAACTTGCCGTTATTCGACCCGACTCTATGATTGGGCTCATAGACATCGCTAGTTTCGAGAAGCGTAGAG
E100077168L1C011R03701407646/1_A_115_122	6FAM-CATAGTTATCTAGCGTTCACGAGTC	gtgtctt-TCTCCCTTACACTGATTCTGACTTC	58.628	60.175	101	A	12	GAATTCCCGGGAAAGTTCCTGTAGGCTACTCAATTTGACAGGAAGCTGAGTGAACTTCAGATCCTTTCTGGAAATCTCCGGAACGAAAAAAAAAAAATG
E100077168L1C011R03701426347/1_A_90_117	6FAM-CTTGATGATGTTTGCGTTGC	gtgtctt-TCTACTAATCGCATTGTCCTGC	60.265	59.388	139	ATC	11	ATCATCCTTGTGCCAAAAGAGAATGCTCCCTGGACCAAATTATCGTATTTTGCAGTGGTCGTCAGTACTCGCTGAAATGGGTAATATCATCATCATCATCATCATCATCATCATCATC
E100077168L1C001R00303585046/1_AAT_77_124	6FAM-AATGGATGGCAGAGGAATTG	gtgtctt-TCTGCCAGGTTAAATAAAGCC	59.894	58.397	143	AAT	16	AAATGGATGGCAGAGGAATTGCGAACAAAATTATAAAATACTCCTAAGAGTATAGGAAGACCATCGTGAAGAGTTAATAATAATAATAATAATAATAATAATAATAATAATAATAATAATAATGGCTTTATTTAACCTGGCAGAGTTA
E100077168L1C011R03701446999/1_A_87_95	6FAM-CAGGGCATGTAGCACGTATG	gtgtctt-TTCCCATCTACGTCTCGACC	60.157	60.073	109	AAT	15	TTTAATAGTGGTACTAGGCCTGTGTGATGAAGATGATCTTCGTAAACAACAGAAGCAAGAACAAATTGTTATTTTAATAATAATAATAATAATAATAATAATAATAATAATAATAATAATATTAATATTAATATTAATACCAATCTTT
E100077168L1C001R00303605869/1_A_58_66	6FAM-TTGGGCTGATTACCTGGTTG	gtgtctt-TGAGATGGTATTTGGCGAGA	60.883	59.226	111	A	9	TCTGAAGTTGTGCTCGGGCCGAAGTCGATTCCCGCTTGGGCTGATTACCTGGTTGGTTTTTTTTTCCTAGGTTTTCCCCAACCGTAAGGTGAATGCCAGGTAATCTATGGCGAATCCTCGGCCTCATCTCGCCAAATACCATCTCACT
E100077168L1C011R03701564985/1_T_24_33	6FAM-CCAACGAAATGTCCCAGATA	gtgtctt-TTTCTTTGCTGGAAAGCTATCAT	58.422	59.428	114	C	10	AGAAGGGGGAGGGGGGAGGGAGGGAGAGACAGAGACACAGAGAGACAGAAAGAGAGTGATTGGGGGGGGGGAAGAACAATCTCGACGTGGAGGAGGATGTCTCAATCCTTAAGACAAAATCTGTACTTAGCAGGGTCATGTACTGTGT
E100077168L1C001R00303655083/1_C_27_35	6FAM-ACACGCCATGAAGGCAGTTA	gtgtctt-AAGGCAGTCAGAGTGTGGTG	61.631	58.887	110	C	9	CTGTAACACGCCATGAAGGCAGTTAGGGGGGGGGCATGGAGGTAGAGCCCCATGCTTTCCATGACCTTGGCACTAGAATGAGGTGGTGTGGTCGGCACCACACTCTGACTGCCTTTTAC
E100077168L1C001R00303682827/1_A_45_52	6FAM-TGTAATGACAACGACCTGCG	gtgtctt-CACTTCAACATGTAGCCGGA	60.72	59.716	105	A	8	GTCATTTTGAACATCTTGTGTAATGACAACGACCTGCGGAAAGAAAAAAAACGTTCCAGTGAATTTCAATGTTGTGAAGGCCATAACTCGAAAATGTAGCATCTCCGGCTACATGTTGAAGTGAACTATTTTCTAA
E100077168L1C001R00303683769/1_A_43_52	6FAM-CCAAGCGGCTAGCAACTATC	gtgtctt-CTGTACGCCTACATAGAAGCTATTG	60.003	58.691	126	A	10	TCACAGCGCTCCAAGCGGCTAGCAACTATCGCGAGATTTGCAAAAAAAAAACGCCCCAAGCTTCGTGACTGTATATAGTAAACTCTGATAAGACTATGATGATGAAAATTACAATAGCTTCTATGTAGGCGTACAG
E100077168L1C001R00303686507/1_A_69_78	6FAM-CCGAATTAAGTGCCGCTCTA	gtgtctt-TGAACGATCGTGGAGAAGTG	60.356	59.831	101	A	10	TGCTCCGAATTAAGTGCCGCTCTACGTTTAGTAACAATGTTTCCTGCATCACTAAACATGAAAATTCTTTTTTTTTTCTGTCAAGCACTTCTCCACGATCGTTCAATTCAAATCCAAAAGTTTCACCGAGTTTACCTCTCAAATTCTC
E100077168L1C011R03701721840/1_A_41_53	6FAM-CGCAATAGTTACCGAATAAGAGG	gtgtctt-CAGAGCGAATAGCTCATGTTG	59.241	58.689	134	A	24	TTTAAAAATGATATGGCGTTCATATCCACAAATCTAACTTTATTGTGCGACACAAAAAAAAAAAAAAAAAAAAAAAACTGGAAATGTCTTTACCAAACGGCCGCTTAGGTGGAGGCCAATGAAGAAAGCTGAACTCAGTATCAGGGTT
E100077168L1C011R03701911482/1_A_88_97	6FAM-GGGTGTCGATAGATGAAGCC	gtgtctt-CAGCAGACGAATAATTGACCA	59.513	58.785	114	A	8	AATTCAGTTTATTAAGCCGTTAGGCAATCAGTGATAGGCTTCGTCACAAATACAGAAGGTGAAAAAAAATAGTACAAATACACGTAATTTAAAAGAGTAAAGTTTAATTAGAACAATGAAAATACAAAATATTTTGAACTATAAAAAT
E100077168L1C011R03701925905/1_ATG_52_81	6FAM-TACTTAATCCGCGGGAGCTA	gtgtctt-GCCATATGTCAGGTCGGAAG	59.832	60.483	113	C	11	AATGTCCCCCCCCCCCTAGTCAGTAGCGAGCTTCAGTCCATTCGTAGTAGCCGCCGGTGCAAGAAGTGAATTGAAGTTTGTGTGAAGTTCCGTAGTATGGG
E100077168L1C011R03701975550/1_T_53_75	6FAM-CCCGATTTAAATTAGTCTGCCA	gtgtctt-GAACGGAGTTCCGCAATAAT	60.317	59.046	106	A	9	CTCGGTACAAAATATACTACAGTTTCCTTAAGTCATTGGGTAAAACTATCTTTACTATTCATTCCTCGCAGCCTTGATGATTTAATTTTTTTTT
E100077168L1C011R03702077769/1_AAT_48_77	6FAM-TCTCCTGCCTTCTACTCCCA	gtgtctt-GATAATTCCCAGCGCATGAC	59.943	60.444	116	A	9	CACGATTTAAACAACCATGCAACTTAAAATCTGCATATATGCCATTTGCACCTTGCGCAATTTTTAAGTTACTTGCGATTTAAAAAAAAATCCATAAAAGCGCAGAATTACGCCATTTGAAAGTGACTTGAGAAGCTTAATTGTTGCG
E100077168L1C001R00303846307/1_C_93_100	6FAM-GGTACCAACGTAAACAATGGG	gtgtctt-TCATGTCACTACAGTGAGGTTGC	59.121	60.23	100	C	8	TATAACAGCACGGTTACCATGGTAGCATGGTACCAACGTAAACAATGGGGTACCAACATTCACAAAGTAAGTGAAATAAGAATACGGGGGGGGTACGTCCACTTTGCAACCTCACTGTAGTGACATGAAAAATAAACGATAA
E100077168L1C001R00303853945/1_A_108_115	6FAM-CTTCCATATCTCTCGCTCGC	gtgtctt-ACTATGGCCGCTATGACGAA	60.081	60.626	112	A	8	TCCCCATTCTTCCATATCTCTCGCTCGCAAACACAAACTGCACCTAAATCGCTAACTTAACGATAACTCTATTGTTTGTTTGCAATTTTTTTTCTAGAACTTCGTCATAGCGGCCATAGTTGAAAAA
E100077168L1C011R03702161817/1_A_49_56	6FAM-TATTAGGCCGTAGTGCTGGG	gtgtctt-TGGAAACATGCAACATCAGAA	60.11	60.104	134	A	8	AATAAATCTAAACTACGATGATTTTTCCACTCACCTTTTCTGTTTCCACATTAGGAATAATAATGTTTTAAAGTATTAATTTCATAAAAAAAACCAAAAGCAGTACTTATAGA
E100077168L1C001R00303872515/1_A_83_94	6FAM-TGGGAGTCCATTACTCAGGA	gtgtctt-GCTCAGTGAACAGTCCTTTCATTAC	58.071	60.564	139	A	12	GAAGAGTGGGAGTCCATTACTCAGGAATACATTTTCAGACTCAGTTAGATAGTTTTGGTAGACGTGTGTTGCAGTGTTTTGAAAAAAAAAAAAGGATGTAATACCGACTACTGAAGAACAGTAATGAAAGGACTGTTCACTGAGCTAT
E100077168L1C001R00303897746/1_C_104_113	6FAM-GTCTAAGACGCATTACTAGGGAAA	gtgtctt-GACACCTGTTTATTCTAATGCACTGT	58.142	59.902	129	C	10	GTCTAAGACGCATTACTAGGGAAAATGATCATTTTCCTAGTAATTCGTTCTGGACCTCTCGCATGTCATGTTGGTAATTAGTAATGGGGGGGGGGAGGTTACAACAGTGCATTAGAATAAACAGGTGTCAA
E100077168L1C011R03702285715/1_A_78_87	6FAM-TGATGCCTCAAACTTTGCAC	gtgtctt-CCATCTCAAATCGACCGAAA	59.847	60.972	119	ATATC	14	CCCCGGCTATCGAGTGATTAGTTGTACAGGATTCATATCATATATATCATATCATATAGCCTATATCATATCATATCATATCATATCATATCATATCATATCATATCATATCATATCATATCATATCATATCATATATGTCATATCAT
E100077168L1C001R00303970011/1_A_46_55	6FAM-TGTGTTGTGAATTCCATAGTTGC	gtgtctt-TGAAGAATTTACAAGAGTGTCGTGA	59.919	60.208	128	A	10	AAACTAAACATGTGTTGTGAATTCCATAGTTGCTTTGTACACAATTTTTTTTTTCGATTTTTAACAGCAAAATTACATTTTTATTACTCATTTATCACAACAATTGTTACAAATCACGACACTCTTGTAAATTCTTCAA
E100077168L1C001R00303981623/1_A_82_91	6FAM-CAGTCTTCGTGTGCCCAAC	gtgtctt-TTATGATTATGGAGAGTGCTTGTTT	60.302	58.36	117	A	10	GTGCTGCAGTCTTCGTGTGCCCAACGATGACATTTTGAACACTGAATCTATTTCTCTCCCCTGGGCCCTGGTGTCGTCTGAAAAAAAAAATCAGTGCAAAACAAGCACTCTCCATAATCATAATTTTCTCCACATTCCGAGTAACTAG
E100077168L1C001R00304047320/1_A_101_114	6FAM-CGTTTCGACGAACTTGTCAT	gtgtctt-TGGAGGTGTTACAGTTCCTCAC	58.775	59.112	118	A	14	AGCAACTGAGCCCGTTTCGACGAACTTGTCATAAATGCGATAAATGGTTAAGGTAGTTGGCGAATCACTGTTGAAGTAGGATTCATTTTTTTTTTTTTTCCAGACATTGTGAGGAACTGTAACACCTCCATTCT
E100077168L1C011R03702653017/1_A_63_70	6FAM-CACACTCTATGGCACAGGAAA	gtgtctt-GAACCTCGGTGATTAAATATCATTG	58.787	59.991	109	A	9	CACTACTTTATTTTTAATGGAGTAAATCTACCTAAGTTTATGATAATGAAATTTATAAATTGAGTAACTTTATGTCAATTTTTACTTTTTTTTTATGTTACTAACAATGAAACCATATGTAACAAAAGCGGCTTACAAA
E100077168L1C001R00304067247/1_A_91_104	6FAM-TCTGTAATGCGCTTCCTGAG	gtgtctt-TCACAGTGGCCTCTTAGATCC	59.174	59.298	134	A	14	ATACATCTGTAATGCGCTTCCTGAGCGCGACCAAAGTTGCTGGTAATGGTAACACGTACACTATATCTTTTACACATCCTCAGACAAAAAAAAAAAAAATCACACACTGTTAGTCAGGGGATCTAAGAGGCCACTGTGACAATG
E100077168L1C001R00304106045/1_A_79_86	6FAM-TGACGATACCCAGAGATTTGA	gtgtctt-ATTACACGGAGGAAACGCAG	58.159	60.132	100	A	8	TTTTGTCTATGACGATACCCAGAGATTTGATTTTGTCGACTTGTTCCAGTTTTCTCCAGTTGAAGTAGGTGTGTATGTTTTTTTTCTCTCTGCGTTTCCTCCGTGTAATTAGCATTGCTTTAGACTTTTGCTCGTTAAATCTGGCTTT
E100077168L1C011R03702817539/1_T_43_50	6FAM-GGCATGGAAATGCTATTCGT	gtgtctt-GTCCACGCTGCCCTGTAT	59.929	59.663	100	A	10	TTTTCGCAGGGCTTGGCTTCGAGCCACACAAGGAAAGAAATAATTGGTTCCTTCACTGTTCTTGTGTCTCTTCTGCACATTCTCATTTTTTTTTTAGAGATAATACAATC
E100077168L1C011R03702834960/1_A_113_123	6FAM-TGGGACAGAGAGATGCTTGA	gtgtctt-CGTGGAGCCCATTGTTATTC	59.499	60.331	111	A	10	CAAAGTCTTTCAAAACGTCGTTTTTTTTTTATTTCCTTTTATTATGTTGATGTCAATGCCACTGTTTCAATCGGCGTATGATCTCCTTTCCTTTTCTTATTCTGTTGGGATCTAG
E100077168L1C001R00304165903/1_ACT_55_93	6FAM-TTTAGTAGCATTAGCAGTAGCAGCA	gtgtctt-ACTACCACCACTGCTTCGC	59.814	58.897	122	ACT	13	AGAAATGGTGGAAATTATTGTAACTTTAGTAGCATTAGCAGTAGCAGCAGCAGTAGTAGTAGTAGTAGTAGTAGTAGTAGTAGTAGTAGTAGCAATAGTAGTACAAGCAGCAGTAGCAGTAATAGTAGCGAAGCAGTGGTGGTAGTAG
E100077168L1C011R03702857846/1_G_103_116	6FAM-AGCGAAACGGAAATATCGTC	gtgtctt-TGAAAGACATGGTTGAGCGA	59.186	60.39	124	A	11	TAACTTTCATATAGGAACCGTGTCCAGAAACATTTCATTGGGTAATTACAGAACCTATCTAAGTGCAACTGGAGGATCATGGTAATTTTTTTTTTTCAATA
E100077168L1C001R00304200977/1_A_88_103	6FAM-TGGGATTTGGAGGTGTCAGT	gtgtctt-GAGCACCAGTAGTCGACATGTTA	60.363	59.323	119	A	16	TTAACAAATATGTTGATTAAAGTTGGGATTTGGAGGTGTCAGTTTTTGAAATTGTTTCTTACAGTAAAGTACAGTTGGAGGATTGAAAAAAAAAAAAAAAACAACAGTACATGTTTTCTTAACATGTCGACTACTGGTGCTCTTACC
E100077168L1C001R00304206172/1_A_110_117	6FAM-TCGGATTTCGCTACTCACTG	gtgtctt-TGGTACGACTAATCTTGAGGGAA	59.024	60.008	116	A	8	TCGGATTTCGCTACTCACTGTAGCTCCCCAAATTCATCACGATGCTGGGTGGCCACTGGTCCCATACAGTGGTCGAGATTTTGTGAAAAAAAATTCCCTCAAGATTAGTCGTACCAGCACTCATT
E100077168L1C001R00304208140/1_A_92_99	6FAM-TGTGTTTCAACTTACAGGAGCG	gtgtctt-TGCTTTACAGGTCTATTAAGGATGG	60.339	59.937	116	A	8	CATGTGTTTCAACTTACAGGAGCGTATGTTCCATGGTACACGAACCTATTGTACTTTCGAACACTTTACATATCCCTTAATTTCATTTTTTTTCCATCCTTAATAGACCTGTAAAGCAGGAAAATACATACAGGAAGTTGTAA
E100077168L1C011R03703008920/1_A_50_59	6FAM-GGGCTTGCTTATTAGGTAACAGTC	gtgtctt-AGTGAGGTGGGCAACAGTTT	59.622	59.622	109	A	10	ACGAAACATGCAGCAGCTATATCAAGATCCTAAGTCTAATGTTCGAAAGCATAGCAAACCTGACATTTTTTTTTTAAATTTCACCTACAATCGCAATGACCTGAAATAGCTATTGCTTTACTCTCACATGAAAAACCGACTGATCGTC
E100077168L1C001R00304266101/1_A_30_37	6FAM-TGGTGAAAGAATCATAGGACCA	gtgtctt-CACGATCCCTGCCAGTTAAT	59.429	59.955	110	A	8	ATCAGTGGTGAAAGAATCATAGGACCAATTTTTTTTGAGAATACAATTGATTCCGTTACTTATGTGAATACCATACTAACACCTTTTCTCAGAGAATTAACTGGCAGGGATCGTGATCATG
E100077168L1C001R00304303103/1_C_95_103	6FAM-CTTGGCGCCATTCAGTATTA	gtgtctt-CCCGTTCTATGGGAATTCTTT	58.794	59.32	109	C	9	CATGCACTTTTACTTTAGCTTGGCGCCATTCAGTATTACGTCCACTGCCTTCCCATAGGAGGGGAGAGAAAACAGTTTCCTTGGAGGGGGGGGGCAAAGCAAAATTAAAGAATTCCCATAGAACGGGGTTATGGGGGACA
E100077168L1C011R03703238393/1_A_61_68	6FAM-ACCGCCTTTACTTCGGGTTA	gtgtctt-CATTGCAGTAAAGCGAAAGG	60.84	58.582	119	AC	12	ATCAATTTCAGTACACACACACACACACACACACACTATTTGACTCCACTCTTCAACACCTTTCAACAATCAAACGCACCCACAAAACAGGCAGAGAAGTTCAAGATGACGCCGAGATCTA
E100077168L1C011R03703238857/1_A_49_56	6FAM-ACCTGCTCTTTAAGCGTTGC	gtgtctt-CACGACGTCAAGGTCAGAAA	59.66	59.873	110	AAT	9	AAATATATAAACCATAAACATAAGAATATTATATTGTAAAAATGTTCCCTACAAGAGATGATGATGATATTATTATTATTATTATTATTATTATTATCATTATTATCATAATTATACTTTCCTCGCTAATAAAGACATCGTAAGATCA
E100077168L1C011R03703298515/1_T_55_69	6FAM-TGACGGGTGTTATTTGTCTGA	gtgtctt-GCCTATGTGGTGGACTACAGAAA	59.036	60.419	106	A	9	AAATTAAAAAAAAATAAAATAAAATGTGGAAAGGGTTTAAAGGTACAACAGTCTCCCGTATACCTCACGCCTCATACACGTCTCAATAATTTTTGTAGC
E100077168L1C011R03703356829/1_A_46_53	6FAM-TGAACTGTATTATATCACTGGTTTCG	gtgtctt-GAAATTAGACAAATCCCACGGA	58.639	60.184	129	A	8	TTCTGATTGCACTTTGTAATTAGCTATATTCTTTATCATTCTTGTGTAAGGTTTCCAGACGTATTGAAAAAAAATTACGGGACACTTATCAGTTTTCATTGAGTAAGTTTATTATGCGCACCCATGAAAATCCAATCTTTCAGTTTAG
E100077168L1C001R00304409073/1_ATC_66_113	6FAM-GAGTACTTTCGGCGTTGGAG	gtgtctt-GAACAAGACCGAAATATGGGA	59.875	58.893	134	ATC	16	TTGAGTACTTTCGGCGTTGGAGCTCGGAATCATTTCATTATCATAATTACACTTCCCCTCTTTCATCATCATCATCATCATCATCATCATCATCATCATCATCATCATCATCCTTTCCCATATTTCGGTCTTGTTCTGATGTAAAGTC
E100077168L1C001R00304430531/1_A_52_74	6FAM-TTGTTGGAATTCTCCACATTAAA	gtgtctt-TTTAATTGGTTTCGTGCGTG	58.531	59.603	104	A	23	GTAATTGTTGGAATTCTCCACATTAAATAGACGACATCGCAGATGGCCGATTTTTTTTTTTTTTTTTTTTTTTCCCAAGAAATACTAACACGCACGAAACCAATTAAAATATAAAAACAAACGAAGATGAATCAAGTGATATATTAAA
E100077168L1C001R00400015238/1_A_48_55	6FAM-GCTCTCTCATTTCCATCTTCG	gtgtctt-GACGTGTGCTCTTCCGATCT	59.02	60.418	108	A	8	TCTATAGATACCGTTCACTGTAACAGCTCTCTCATTTCCATCTTCGAAAAAAAATAGGGACCAATTATGACTGCAGCAGAAAAAGCACACCATAGTCACCCTCAAAGCAAGAGAGATCGGAAGAGCACACGTCTGAACT
E100077168L1C011R03703529662/1_A_74_81	6FAM-CATAGGTCTACTGCCGAGCG	gtgtctt-CTCCAAATTCCGTTCCCTAA	60.944	59.016	111	A	10	TTTACCTCATATGAAAAATATAATTATTTTAGTAGATCTAGCAATTATATGAATGTAATTGAATTTTCATGGAACTTTCATTAAGAAAAAAAAAAGAACAAGCATGGGTATCTTTAATCC
E100077168L1C001R00400051066/1_A_88_97	6FAM-CGTAATATCCGTGTTTCTGCC	gtgtctt-CAGCTTCTGCGGACCTCT	59.488	59.234	101	A	10	TCTCTTCACTTTGTCGTAATATCCGTGTTTCTGCCCCGTACAATGCCTCACTCCACACAAAGCACTTCGCTAGTCTCTCCCTTAGTTTTTTTTTTCCAGAGGTCCGCAGAAGCTGCTCCTTTTTCTATTAAAAGGTTCCTTTGCCAT
E100077168L1C001R00400100605/1_A_77_87	6FAM-TTCAATGCTTCACACCCGTA	gtgtctt-TCATCACTTAATGTTAATGCCACA	60.111	59.429	110	A	11	CTTCAAACATTTTCAATGCTTCACACCCGTATACTGTCGTAGCTAAACAGAGCGCAAGTGTAGTGATTTCCAGGTAAAAAAAAAAAGATGCATAAAATGTGGCATTAACATTAAGTGATGAAGTAAAAGTTATCGAGATAAAGGAAAA
E100077168L1C001R00400138725/1_A_104_111	6FAM-CAAACGCCTGGCATTAGAAA	gtgtctt-TGTCAACAACTTAGAAATTTGGTCC	61.12	60.625	120	A	8	TCAAACGCCTGGCATTAGAAAACAACAACAACATCCTTTCTAAATGTCATGGTCTTCGTCTTGCCTCATCATCAATATGACGAGATTTTTTTTATTGGACCAAATTTCTAAGTTGTTGACAACTTGCTGTA
E100077168L1C001R00400164828/1_A_66_73	6FAM-CAGAATGATGTTGTACGAGATAAGC	gtgtctt-AGCTGGTCTTGATAGTGCCA	59.261	58.47	113	A	8	ACAGAATGATGTTGTACGAGATAAGCTACATATAACTGATTTAAATAGTATGATTCGAGAAAATAAAAAAAATGGTTGCAACATATACAAAGAATGGCACTATCAAGACCAGCTAGATGTCTTTATGAATACAAACTAAAAGGAAAAC
E100077168L1C001R00400168516/1_A_40_47	6FAM-TTTGATGCATACTATCACCTCGT	gtgtctt-TTCCTCATATTAACACGGTAAAGAA	58.666	58.288	129	A	8	TTTTGATGCATACTATCACCTCGTAAAATATTGGCTACTTTTTTTTAACACCATGTAGGGCCTATATTGTCCAAAACAAAATGTATCTCTAATTAACTTCGTAACTTCTTTACCGTGTTAATATGAGGAAT
E100077168L1C001R00400201366/1_AAT_59_85	6FAM-GGTTCGACGTACAGAGATGATG	gtgtctt-AACGGCATTATACTACATGTTACTCA	59.621	58.266	105	AAT	9	CGCATTATTCGTACATTTGCTGAAAAAGGTTCGACGTACAGAGATGATGATGATGATATTATTATTATTATTATTATTATTATTAACAGCTAAATTTTAATGTTTATGAGTAACATGTAGTATAATGCCGTTTTATGTTATACAGCCG
E100077168L1C001R00400228219/1_A_59_66	6FAM-GCTCATATTGGGTTGAGGGA	gtgtctt-CCACACCTGTGGAGTAACCA	59.894	59.435	105	A	8	GTTCAACACCGAAAGTTACCCACCATTTGCTCATATTGGGTTGAGGGAAACCCCCGGAAAAAAAACCTCAATCAGGTAACTTGCCTCGACCGGGAATCGAACCCGGGCTCACATGGTTACTCCACAGGTGTGGACCAACCCACTATAA
E100077168L1C001R00400229168/1_A_100_107	6FAM-CATATTCCTCTGCATGCGAAC	gtgtctt-AAATTCCGTGGGATTTGTCT	60.621	58.36	101	A	8	ACGATTTACACAAACAAACCCATATTCCTCTGCATGCGAACGTGAAATTGTTGTTATATACAGGTGAATCCACATGAATTTAACATTTTTTTTAAGAAATTAGACAAATCCCACGGAATTTGTAGATTATATTGA
E100077168L1C001R00400244426/1_AAG_43_81	6FAM-GCCCATATCCTAATTCCATCAA	gtgtctt-CGGCATTGTTTCTCTTCACA	60.008	59.84	127	AAG	13	TGTGTATGGTTTAGTGCCCATATCCTAATTCCATCAAGTAGAAGAAGAAGAAGAAGAAGAAGAAGAAGAAGAAGAAGAAGAGGAAGAAAAAGAAGTATTGTATTAGTTGCATTTCATAGCAGTGTGAAGAGAAACAATGCCGAAAGAC
E100077168L1C011R03703928971/1_T_94_101	6FAM-GAATCTCAGATGCTCCCTCG	gtgtctt-TGGTATAAGTCGCACGTAGGC	59.91	60.166	110	ATTC	16	TTAGGTTGTGATGGTATCTTATGGAAACGAGGAAGATGTCCAAACCAAATATTAAAAACAAAATTACAATATGCCTCTATATATGATTCATTCATTCATTCATTCATTCATTCATTCATTCATTCATTCATTCATTCATTCATTCATTC
E100077168L1C001R00400254748/1_A_67_74	6FAM-GCGAAGAAAGAAGTAGTGCGA	gtgtctt-GCCTTTATCTTCCTCTCTCCC	59.783	58.428	103	A	8	TCCAACCCCAGGTCTGGGGAATCAGGATTAAGTGTCTACGAGCGAAGAAAGAAGTAGTGCGAGGTAAAAAAAAGTTGTGGGGGAACGAGATAGAATCGAAATGAAAGGTTCGTGAAATTGGAGGGGAGAGAGGAAGATAAAGGCACAA
E100077168L1C001R00400254852/1_C_23_32	6FAM-TTCTCTAGTTGCCATTCCTCC	gtgtctt-ATGGCGGGCTTATGTGAG	58.398	59.629	101	C	10	TTCTCTAGTTGCCATTCCTCCGGGGGGGGGGAAACCCACTTGCTTACAAATGGCTTTAAGGAACCCGGATGTTCATTGCCGACCTCACATAAGCCCGCCATCGGTCCCTATCCTGA
E100077168L1C001R00400275159/1_A_117_125	6FAM-CCAACCCACTTGCAAGGAC	gtgtctt-CCTCAGAGCAGTGGATAAGGA	61.51	59.439	104	A	9	GTTTTGTACAGCCCCCAACCCACTTGCAAGGACGCGTTTTGCGTACCTTTTAAATTTTCCTCCCAATTCTCCTTCGATTTTTCGATTTTTTTTTATTTCCTTATCCACTGCTCTGAGG
E100077168L1C001R00400309898/1_A_114_121	6FAM-TTCACCAATAGTGGGAGATTCA	gtgtctt-TGTTGCTACAATGGGTTTGC	59.429	59.59	104	A	8	CAGTGAAATAGATTCACCAATAGTGGGAGATTCAGTTGAGATGGATATGTGGAGTGTGCAAGATCGTGTTCACGCGATGGAGCTGTTTTTTTTAGAGCAAACCCATTGTAGCAACACAACA
E100077168L1C011R03704100459/1_A_81_88	6FAM-CCTCAGCTGTTCACCAATCA	gtgtctt-CAGCTGTTCTTACATTACATGTTTCA	59.831	59.672	100	A	8	CAAGTGGGAAACTGCCTTAGAGCTCACGTACATATTCCATCTGCTCCGAGACACTTTGTAAGGTTGCAAAATTACACTTAACGTGTTTTTTTT
E100077168L1C011R03704164001/1_AAT_73_99	6FAM-CGTTTGCACACTACCATATTCA	gtgtctt-ACAGTCCAGGCCTCACTACC	58.632	59.179	118	A	8	TGGACGATTTACACAAACAAACCCATATTCCTCTGCATGCGAACGTGAAATTGTTATATATAGGTGAATCCACATGAATTTAACATTTTTTTTAAGAAATTAGACAAATCCCACGGAATTTGTAGATTT
E100077168L1C001R00400363350/1_A_89_96	6FAM-CCTTCTGCTGCCTTCTTCAT	gtgtctt-TGAAATGGAAAGGCTGCTATCT	59.574	60.224	105	A	8	TCACGTTTGGGAAAATAACAGAAAGGCCTTCTGCTGCCTTCTTCATATGTGGAGCTTGATTCCAAAAGGTAGGCCTACCAAATCCAAAAAAAATTGAAAAATGAGTTACAGATAGCAGCCTTTCCATTTCAGTTATTAGAAGCTGC
E100077168L1C011R03704218361/1_A_44_53	6FAM-CCCTATTTAAGCAGGTAACTTCG	gtgtctt-TCCTTCACTTATGAAGACACGC	58.482	59.383	103	A	9	TCGCCCATCAATGGTTTTCCTGTAGCGGAATCCCAACCGATTCAATAATAATCTTTTATTGGAAGAAACTGAACCTGAGTAATTATTTTTTTTTCTAAGCAGTA
E100077168L1C011R03704273922/1_A_43_50	6FAM-TGTCTACAAACCTTCGCGTATT	gtgtctt-CAGTAACTACTTGTGCGTGCG	58.834	59.61	124	A	12	ACGTAGTAATAATTTTAAACCAGTTAGTTCTTCTGTCTTATAGCTTATTATTTAAGTGCTTAATAAAAACACAAACACCAAACACAAAAAAAAAAAACTAAACTATG
E100077168L1C001R00400397592/1_A_90_97	6FAM-GACCGAAGACACTGCCATCT	gtgtctt-TGTATTAGGTGTTTGGTGTTCGT	60.269	58.487	125	A	8	TCTGACCGAAGACACTGCCATCTGTCGGAAGAAAAGGGATATATGTATGGGGGCAAACGGCGTAAAAACGCGGAAACTTCGTGAGAAAAAAAATTAAACTATAAAACGAACACCAAACACCTAATACATAACAATGACTTCTGCT
E100077168L1C011R03704290157/1_T_92_101	6FAM-TCCAGTGCTTCCTTCAGTGG	gtgtctt-CTGTACTGGAAAGAGCGGATG	61.39	59.883	116	A	8	ACATATCACTTTCGGAAATTGGTGTTTTTTTTCTTTCAGTATTCAGCGATAAAATTAAACTCAAACTTTGGGGTACAAATAATCCAAACCTATAGAACTTTGGATATAGGAATGTTA
E100077168L1C001R00400423822/1_ATG_72_95	6FAM-ATCATGTTGCACGTGTCGTT	gtgtctt-TTGCAACAGTACATCGCACA	60.04	59.902	110	ATG	8	ACTCAATTTCTTTAGAGAAATATTTGCACTGAGCATCATGTTGCACGTGTCGTTAGACCCGCACAACTAAATGATGATGATGATGATGATGATGATTCCTCAGATTTCATTTGAACGCATTTCCTGTGCGATGTACTGTTGCAATGTT
E100077168L1C011R03704373332/1_T_77_84	6FAM-AGCACAATCGGTTGGAATTT	gtgtctt-TTCATGTTCGCTTCCAGAAA	59.434	59.395	136	A	8	GATCGAAACAGATGGTAATCTGAAGGCACAAGATCAGGACTATGTGCCGAGTGTGGTATTAGTTCGATTCTTACCGATTCCTGGATTTTTTTTCCATAGTTGTTCGAGCATTATGGGGTCTTGCATTGTCCTGTTGTAATA
E100077168L1C001R00400477986/1_A_60_79	6FAM-GTTAGTGACCCTGCGTGGAC	gtgtctt-TCGACCTTACCCAGCATTTC	60.577	60.074	111	A	20	AATGTTAGTGACCCTGCGTGGACTTCAAATGGTGTTTCGGACATAAAACATCTAGGTGAAAAAAAAAAAAAAAAAAAATGCTGGTATTGAGTTCGAAATGCTGGGTAAGGTCGATATCAGATGTTAGTTAAACAGTGCGTACAGGTTA
E100077168L1C011R03800042754/1_T_45_52	6FAM-AACACGAATGGTTCGCTTATT	gtgtctt-TTTGCCGTTTCTCAAAGTTGT	58.642	59.777	123	A	8	TGGGGGAAAAAAAAGACAGACGTATATCACGGCCTGCTGGAGTATAGTAAACACAGAAAACATTTTATAGCAACAATGTTGAAGAAAGATATTTTGGTT
E100077168L1C011R03800091541/1_T_31_39	6FAM-TGCTTATTATGCTATCCCGTGT	gtgtctt-GGACTTGAGCGCAACAAAC	58.678	59.435	104	A	9	CATTATCTGTCCGTATGGTGAAACTAGAGACATCTTCTGGTCACTAAATTAAATTGGCAACATTATGGTTCGCCAGATTTTTAAGAAAAAAAAAGAGGAGGCATACTTTCGTAGC
E100077168L1C011R03800180342/1_A_88_95	6FAM-GCACATAAGTTACTCAATAAAGCTGA	gtgtctt-TGCGGCATAATCTAACCACA	58.266	60.096	111	A	8	TCCAACCGATTGTGCTAATTCTTTCACAGAGTGTTTAATATACATGATTGCACTGTATTATATCACTGGTTTCGATTTTCCCCACAAAAAAAATCCATCTAAAAATTTCGTTTTTGCGAGATTTTTAAC
E100077168L1C001R00400632543/1_A_78_86	6FAM-CTCCATCTGTTAGCACAACCA	gtgtctt-CGAGAGGCGATTCGTTTATG	58.787	60.732	103	A	9	GCGTCACATTGTTGACAAGTAACTCCATCTGTTAGCACAACCATAAAGCACTAATAGATGCTATAGAGTTACCAACAAAAAAAAAGAAAGAAAGAAAAAAGCAAACATAAACGAATCGCCTCTCGCAGGAAATAAATAGTAATAATAC
E100077168L1C001R00400632954/1_A_80_90	6FAM-TATATCGCCACTACGGACGG	gtgtctt-CAGCGTTTAGTAAGTCTGCAGGT	60.866	60.016	105	A	11	AAAGGAATAGACTGGCAGTTTTCTCACATTTTTCACTTATATATCGCCACTACGGACGGACGAACAGACACAGGAAAGTTTTTTTTTTTCTCAATCGTACTATCAGGAACTGGAATGCTTTACCTGCAGACTTACTAAACGCTGTACC
E100077168L1C001R00400635276/1_A_63_70	6FAM-GAGGACGAATGTGATATCGTG	gtgtctt-GCACTCTCTTTCTCTCTCCGTC	58.033	59.768	109	A	8	ATCGAGGACGAATGTGATATCGTGTTCAGAAGATTGACTCGATTATTTTTTTGCTCTGTGTAAAAAAAAGTTTAGACAGAGAGGATTGTAGACGGAGAGAGAAAGAGAGTGCTTGCATTTTCGACACGCACATAGAAATTTATGAGTA
E100077168L1C011R03800408405/1_AAT_32_82	6FAM-TGGGCAGAACACTGAGAATG	gtgtctt-TGACGTCACTTGTACCACGAA	59.831	60.206	103	A	9	TTAACAGCGCGTTTCTCTTCATGTACTTGCTTTGGTTGATTTTCATTAATTTCGAACCTTACAGTGGGGTCAAGAATGAGACCAGTTTTTTTTTATCTCGGTCAGTTATTATGATGTCAGCACGCCGTGTAGATCCTTCCGT
E100077168L1C011R03800448270/1_T_55_65	6FAM-TTATGGCGGGTAGAATGTCG	gtgtctt-TTACAGGATAGCGTCAAACCG	60.846	60.138	106	A	14	ATAGAATAAAACTTATCAGAAATCATTTTTAAAGAAACTTTTGCTATGTAACATTTTTCACAAAAAAAAAAAAAACAATAATAAGCGAGATATTTCGATTTAATTCAAGCCCCCTTAAATGAAGTATTTTGAATGCCATATAGCCTAA
E100077168L1C011R03800455337/1_T_43_52	6FAM-AGACCCACTACTGGACATGAAA	gtgtctt-TTGTGTTTATATGAACGCCTAATACA	58.576	59.013	112	A	11	ATAGCCTCAAACCGGGAATCGCGAACACAAGCTGATTTTCGAAAAAAAAAAACACTATTCCTCCCACATTCTAGCCGCCATAACGCCGCAGTGCGTGGAGAGACAACAAAGCAGAAGAGTGCGTTCAATTCAGCACC
E100077168L1C011R03800495817/1_T_81_95	6FAM-TGAGATTACTGTTGACAATCCCA	gtgtctt-GCTCAGTTAGCAATTTGTAGATGC	59.485	59.503	117	A	9	TTGTCATCACTTCGAACCAGAATCGAAACGAAAAAGTCTGCAATGGAAGCATCCAGGGTCACCACCACCAAAAAAAAATCCGACGCCATCCATACAAGTGCAGGAAAGGTTATGTTGATGTTCTTCTTTGACCAAGACGGCCCCTTCT
E100077168L1C001R00400670298/1_A_47_54	6FAM-TACTTCTTCAGCTGCGGGAT	gtgtctt-GAAAGAGTGATATGAATATGGGCA	59.978	59.382	103	A	8	AATTGCATTATTAAGATACATATTACTTCTTCAGCTGCGGGATAATTTTTTTTATTTTATTTTTTTTTATTATTCTTTATACAGTCATGAAAATGTCAACTCTGCCCATATTCATATCACTCTTTCTTTAAGACAAAA
E100077168L1C011R03800582067/1_T_52_61	6FAM-TAAGGTCCATGTTTCTGCCC	gtgtctt-GGTGCTGTCAGGAAGTCAAA	59.933	58.854	145	A	8	TTTTTTTTATCTGACCCCATCAGAATAATTGCTTAGCTCCAGTAGCATATCCATTAATATCATCCACATCTGTGGTGTAACGGTTAGCGCGTC
E100077168L1C011R03800666291/1_AAT_84_110	6FAM-GCTGAGACCGAAACGGATTA	gtgtctt-TGGAATTTGATCGATACCTGG	60.214	59.77	112	A	10	GAAAAAAAAAATTTTTGCACTCAAAGTTACAGTGTGAAAGAAAATCAAAATTAACACTATTATGAATCAAGCTCATTAAATTGCTTTATTATATCA
E100077168L1C001R00400721203/1_A_96_105	6FAM-TGCCTTTAGAGAGAATCGTTTG	gtgtctt-AAATTGAACATTAAGTGTGGTCACTA	58.652	58.211	113	A	10	ATTTACGGCTTTGTTTTATGTGACATGCCTTTAGAGAGAATCGTTTGTATCGAATTGGACTAAATCGAATTTTGTGCTATTTATTAAAAAAAAAATGTTAATTTTCGGACAATAGTGACCACACTTAATGTTCAATTTA
E100077168L1C001R00400722487/1_A_98_105	6FAM-GATGTTGATAAAGCGTCGCA	gtgtctt-CACTGTGGTGAAATAATGCTGAA	59.839	60.046	102	A	8	ACCTTCATCTCATTCAGACGCTAAATCACCTAAGATGTTGATAAAGCGTCGCAAAATAACCTACTACTACTACTAAAACAATCATAAAAAAAATTGTTAATTTTCATAATTTTTCAGCATTATTTCACCACAGTGTC
E100077168L1C011R03800724866/1_T_51_65	6FAM-AAGAACCAAATTCACAAATCCA	gtgtctt-AACTGAGGGAGGAAACATCG	58.467	59.137	106	A	12	TTAGTACACGGTGCATAAACACACAATAAACAAGTGAAATCTGAAAGTGATTTTCCTGCAATAATAAACAACTACACTCACACGCAAAAAAAAAAAACCGGGATACCTGGAGTTTCACAAATTTTTATGAGGTGAGAATCAGAAAAC
E100077168L1C011R03800747139/1_A_72_82	6FAM-CTCGCTATAACCAATCTCATCG	gtgtctt-TATCTTCCGTCTCGCGTAAA	58.878	58.532	147	A	8	ATTCATTTAAAAATGTAAGTATGTGTTACTATTTTCTGTGACATTATACAATTTACAATATGTATGATGCTACACCGTTTTTTTTCCAGAACGTCTATTATGATAACTGATGTACATGGTTTCCAAGAAGCTTGGATAAACAACTGCA
E100077168L1C001R00400738324/1_A_34_41	6FAM-GGAGACGCTTGATGTAATTTCC	gtgtctt-TTGAATTTCGGGACTCATGTT	59.972	59.42	115	A	8	TCATAGGAGACGCTTGATGTAATTTCCATATGAAAAAAAAGAGCATTCAGTATTTCGAGAGGGGGCAATATTCATAAAAACAAGAAAGAGAAGTCAGTAAACATGAGTCCCGAAATTCAATTCTT
E100077168L1C011R03800771391/1_A_50_61	6FAM-CGGGTCTCCTTATTTGATGTC	gtgtctt-TCATTCCACGTCAAATCGC	58.516	60.624	100	AAT	13	GACGGTAAATCACTGTAATGTAGAAAACGCCTACCTATTATTAGTATTATTATTATTATTATTATTATTATTATTATTATTATTAGCCTAGCCTATACAGTTATTAGGTGATTTTAATTTCTGAAATCTTTACCGAAATTGAGATGAA
E100077168L1C001R00400771715/1_A_93_101	6FAM-AAACATGCCTCATTGGTCAG	gtgtctt-GCCTCTAAATAATCGCTGTGC	58.57	59.005	100	A	9	ACAAATCTGAATTATTTCAATAAATGTACTAAATAAACATGCCTCATTGGTCAGCAGAACATCGCTCATTTACTATTGAAAGAATAAAAAAAAACAGAGACTCAGTGTTAACAGCACAGCGATTATTTAGAGGCATTTCAAC
E100077168L1C011R03800885422/1_ATT_48_95	6FAM-TTACGGCCTTAACTCTGCCA	gtgtctt-CCGCGAACCAGACTAGACC	60.762	60.807	133	A	8	ATATAACACTTTACTATGTCATACTACTTTTGATAAAAAAAACTGTACGAAAGGATGTGTTTCAACCAATCATGGCTGTTTATCGCTACAATTTTATCATTTCCCTACCATTTGTTTATTTTTATCA
E100077168L1C001R00400876947/1_AC_47_62	6FAM-CACACACACGCACGCAC	gtgtctt-ATGCAGGAGCGCATATTAAA	60.575	58.421	108	AC	8	CGCACGCACGCACGCACACACACGCACGCACGCACGCACGCACGCACACACACACACACACTTACTTTAAAGAAACTGTTGTTGAATATGGCCATAAAGTTATTTAATATGCGCTCCTGCATATATATGACGTGTATCGTCTTAAA
E100077168L1C001R00400879092/1_A_57_64	6FAM-TCAGGTCATTGTGGATTGTAGG	gtgtctt-TTACTCTCTACATGCAGCAGCTATAC	59.853	58.481	101	A	8	ATGTGGGAGAAAAGAAATAGCTATTTCAGGTCATTGTGGATTGTAGGTGAAAGTTAAAAAAAATATCAGGTTTGCTATGCTTCCGAACAATAGCATCTTAGTATAGCTGCTGCATGTAGAGAGTAAAATCATTTTATCCTGCTAAGAG
E100077168L1C001R00400882249/1_AAT_63_98	6FAM-AGCCGGCTGATCGGTCT	gtgtctt-TTCGCCGAATTCGAAGATAC	61.961	60.175	107	AAT	12	TGGGCGTGAGGCCAGCAGCCGGCTGATCGGTCTGGGGCCTTCACGGACTGTAGCGCCACGGATTATTATTATTATTATTATTATTATTATTATTATTAATTCTGTATCTTCGAATTCGGCGAACAATTTTATTATTCATGTATGCACT
E100077168L1C001R00400883403/1_A_75_97	6FAM-TGTGTGGGTAGAAGAATTGAAAG	gtgtctt-GCCATGTTTACTGAGATTTGTCC	58.301	59.891	120	A	23	ATTAATGTGTGGGTAGAAGAATTGAAAGTTAACTCAGGTTTACTTGTAATGCACAGCCTGTTAAATATGTCGTAAAAAAAAAAAAAAAAAAAAAAACTAGTTGGACAAATCTCAGTAAACATGGCAATTAAAAGAATGCTAACGTATT
E100077168L1C011R03801108172/1_T_32_39	6FAM-AAGAAGCAAATTTATGAACCAACA	gtgtctt-TTATAATTTCCCGGCTTCCA	59.131	59.389	100	A	9	CCTGCTTTTGTTGGTGGTGGATTTAAATAAATAAATAAATCATCGTAGTCGTCAGCAGCAATAACACTGCGTAACAAATTTTAACTTTTTTTTTGCGCTGGGCATGTGATACGTGTTTTCTATATAATTTGAGGCTCCTGAATAC
E100077168L1C011R03801148586/1_A_53_60	6FAM-AACCAGTAGAACAAGTAATGAGCTTT	gtgtctt-TTAGCTTTAATCATCCGTTCCC	58.21	59.483	100	A	8	GAAATTAGACAAATCCCACGGAATTTGTAGATTTTATTGATATTTATATAGTTAAAATCTCGCAAAAACGAAATTTATTGAAGGATTTTTTTT
E100077168L1C001R00400926912/1_A_80_100	6FAM-TCCTCAGGAAACACACTCAAA	gtgtctt-CCGTATATTATCGCATAATTCTCTCC	58.328	60.408	100	A	21	TGTGTAGTACCTAACTAAGGACAAATAGTTGTTTTATAAATCTTCCTCAGGAAACACACTCAAATTACTTCCCCAATGTTTTTTTTTTTTTTTTTTTTTCAAAATTTCAGGAAAAAGGGAGAGAATTATGCGATAATATACGGTAGGA
E100077168L1C011R03801204759/1_T_43_54	6FAM-TGTTGTTCACGGAAGCAATAAT	gtgtctt-CATGTTACCGCTGGCAAGT	59.519	59.731	125	C	11	ATCGCTTGTTTTCCCCCCCCCCCTATAAATATATTACGGCTATGAAAAGCATCCGGTTAATAATGAGCTTTCTATAAATAGAAGAAACAATTTCAAAAGAGTAACTAA
E100077168L1C011R03801224594/1_G_107_116	6FAM-CAGGAGACTAACTTCAACTCTCCA	gtgtctt-CCACATGTCAATCTATGTCTGC	59.098	58.104	100	A	8	TTGGTGACAGAGCTGGTTATAGGTTTAAATATCATTATCGGTATTGGAATAAAGTAAAAATGAGTGATTCTGGAGGAGCCACTATAAAAAAAA
E100077168L1C011R03801245475/1_T_33_41	6FAM-AAAGCGTCATTAAATTACAGGATAAA	gtgtctt-TACCAAGTCCAAACGTGCTG	58.734	59.758	103	C	11	TGTGCCCCCCCCCCCGAGCAGGTAACCAACATGAAGCGAGGTAAGTCTGGTAGTGGGGGTGCTACCTTACTGCATCCAGACGTGTGCAGGATTTTGTTCA
E100077168L1C001R00400962875/1_A_58_66	6FAM-GGCCTATATGATGCGCGTAG	gtgtctt-GCGACAAGATAGTAAACAAATACCC	60.597	59.416	117	A	9	TTTTGATAATTTTTCACCGTGTTTTCTTAGGCCTATATGATGCGCGTAGATAAAACTTTTTTTTTATTACTATTTTGTTCATTCAATCTTGACGAAAGAATCTTGTCGTATTTAATACGTTGGGTATTTGTTTACTATCTTGTCGCAC
E100077168L1C001R00400969059/1_A_95_102	6FAM-CACGGCGACTACTTCTTTGA	gtgtctt-TCTTCTCTTAAGATGACCTTGTCAG	59.072	58.296	100	A	8	TTACTCGTATATGATGTACACGGCGACTACTTCTTTGAGAAAGGAGACTCAACACTTGTCTATCAAAATGAGGCATTTGGCTTAGTTTTTTTTCTGACAAGGTCATCTTAAGAGAAGATTTTAATGAAAACAGATAAATT
E100077168L1C001R00400999920/1_A_81_88	6FAM-CAGCGTACAGCGATTTCAAC	gtgtctt-TCGCTGTAGGACGAATACGA	59.493	59.444	128	A	8	AATTTCTTCAGTTTTCAGCGTACAGCGATTTCAACGATCTTATTTCGTACTCGACCTACAGCGATTTCCACGAGTTCTATTTTTTTTCGTATTCAGCGTACAGAGATTTCAACGATTTTTCTTTCGTATTCGTCCTACAGCGATTTCC
E100077168L1C011R03801413472/1_A_98_106	6FAM-CGTGGAAGGGAGTAGCAAAC	gtgtctt-AAGCTTGTACCGGGACATCA	59.734	60.517	112	AAAT	9	AACATTCACTCATGCCATAATCATCAAGATAATATACTAAATAAATAAATAAATAAATAAATAAATAAATAAATTTAGCTTTCCTTATGAAAAGGTTGCCAGATTTGACAAAGCGTATTACATATAATTTGGAAACACACCTAAAAGG
E100077168L1C001R00401018936/1_A_49_58	6FAM-TGTGTCCCGTAAATTAAATTGTCA	gtgtctt-TCTGAACATCCGATAAGGGC	60.488	60.036	114	A	10	ATCACTCGCCCACTTTTATTGTTGTGTCCCGTAAATTAAATTGTCAATTTTTTTTTTCTTTAAAATACTCTTTTATATGTGTGGAATGCATTGCACAACATTTTGTGGGTATTAGTGCCCTTATCGGATGTTCAGACGTCAT
E100077168L1C001R00401020074/1_AAT_59_100	6FAM-TCCAATGTTTGTTCTCGTGG	gtgtctt-ACGGACCGGAATAGTAATCG	59.541	58.928	109	AAT	14	CGTGTACCGAAACTTGTAAATATCCAATGTTTGTTCTCGTGGATGTTTGTGGTATTGAATAATAATAATAATAATAATAATAATAATAATAATAATAATCTTCATCATCATCGATTACTATTCCGGTCCGTTCCGACTCAGAGGTCGT
E100077168L1C001R00401020674/1_A_100_107	6FAM-CGGAGAGCAATGGATAAGGA	gtgtctt-TGTGTGAAATCGAGTGGTGTATT	60.17	59.415	123	A	8	GAACAACATCTACGGAGAGCAATGGATAAGGAAAGCCGGAACTGTTGCGTGGCCAGCGTGATCACCCGACTTTACGCCCTTAATCTTTTTTTTCTTTTGACACATGTCAAGAAATACACCACTCGATTTCACACA
E100077168L1C011R03801441140/1_A_53_63	6FAM-CGCTTTCCCATATTACGAACA	gtgtctt-TCCGTTTAAACAACATTAACTACGTC	59.971	59.795	144	A	8	AGTGGTATGTTTTCTTTCAATTCTCGGAAATTAAAAAAAACTCAACTACGTTTCGCTTTTTCAAACTTTTCCTCGAACATGAAAACTTCAACATACCGCTCTTGTAACGCATATTACTATTATTG
E100077168L1C011R03801484358/1_T_50_57	6FAM-TTTGTGAGTGAATACACCATCCG	gtgtctt-ATGTCAGTACTTACCATTGGAAACA	62.04	58.921	100	A	11	ATTTATATAGTTAAAAATCTCGCAAAAACGAAATTTTTAGAAGGATTTTTTTTTTTGTCGGGAAAATCGAAACCAGTGACATAATACAGTTCAGTTATGGATATTAAACACTCTGTGCAAGAATTAGCACAATCGGTTGGA
E100077168L1C011R03801487253/1_C_110_117	6FAM-CACAAGTTATAGCGAGTGATGGA	gtgtctt-TCGGAGCTTACAACTCTGACA	59.303	58.662	122	A	8	GCCACAGACGGTTCAACAACCTGTAGTCCGCACTTCATTTTAATATTTTATTGATATAACAGCTTATATAAGCATTTTATTGTTGTTTTTTTT
E100077168L1C001R00401051770/1_AAT_93_125	6FAM-TTTAAGTGGCCTTCCCAGTG	gtgtctt-CGTCAGAGGCTGAAGAAGAAG	60.103	59.362	108	AAT	11	AGGCCAATGGCCTGTTATGGTATCTCGCCAGCGTTTAAGTGGCCTTCCCAGTGATCTGCCATTAGAGCGATAATTCATTATTATAATTATTATTATTATTATTATTATTATTATTATTTTCTTCTTCTTCAGCCTCTGACGT
E100077168L1C001R00401059833/1_A_91_99	6FAM-TCTCTGACGTGTGACTCACCTA	gtgtctt-GTCTCGTGCCTTTCTTGGAT	58.519	59.288	103	A	9	ATGCATATTAGAACTGGTTTATCTCTGACGTGTGACTCACCTATACGAGAATAGCCTATATCAGCGTGTTCATTACCAATATATATTTTTTTTTGTGAACACCCATCCAAGAAAGGCACGAGACGCCACTGGTTTTTGTTATAG
E100077168L1C001R00401067740/1_A_87_94	6FAM-TCATCAATGTCATCGACGCT	gtgtctt-TTCGGTGGCATTATCACCTT	60.233	60.331	122	A	8	TCTCGCCAAATACCATCTCGCTATCATCAATGTCATCGACGCTAAATAACCTCGTAGTTGATACAGCGTCGTTAAATAACCAACTAAAAAAAACTAAGATGGTTATCTAGCATCTGAATGAAATGAAGGTGATAATGCCACCGAAATG
E100077168L1C001R00401151217/1_A_87_95	6FAM-GAAGATGTGTGTTCTAAATTTCATGC	gtgtctt-TTTCTCGGTCTCCAATAACTTCA	60.288	60.116	109	A	9	AATACTCTGAAGATGTGTGTTCTAAATTTCATGCATATATCTTTAATAGTTCAGAAATTATATCCATTTTGTCTGGCAATGTAGTAAAAAAAAATGAAGTTATTGGAGACCGAGAAAAGAGATCGGGTGATTTAAAAATCCATAGCGC
E100077168L1C011R03801794992/1_A_94_102	6FAM-CCACCTCTGGTGCCATGTAT	gtgtctt-CTGTCCCAAGCACTTCTACATATT	60.801	58.783	118	A	10	GCTGTCTGATATCTGGCTAAATGATGCTGATATTAAAAAAAAAAGTGTCAAACTTTGGTTTCCAGCATCCCTGACAAAATTAACGTGTTAACAAAGAATAAGGGAATGTTCACAAAATATTAGTAACCT
E100077168L1C001R00401194621/1_A_51_58	6FAM-ACATGGAGAAGTGAAAGAAATCTG	gtgtctt-CCAGTCTATCGTGCTGTCACTG	58.827	60.906	108	A	8	TTACTACTTTACATGGAGAAGTGAAAGAAATCTGTTATACAGTAGTGGCAAAAAAAACCGGACCGACCCTTGTACCTGATTTCAGAGCGTTGTTCACAGTGACAGCACGATAGACTGGTAACTAAGACTTTCGTGGTTCGAA
E100077168L1C011R03801932833/1_A_97_105	6FAM-AATGTCGCCAACTATACGCC	gtgtctt-AATGAATGTGAATGGTTATGTTCA	59.988	58.299	128	C	9	TTGAAGGTTAAAGTGTGACGTCATGGACATGTGCAGGTATGTAATTGAAGTTGTGGCATGACATGTTCATACAAGTTTGTATATTGGGGGGGGGAAATACA
E100077168L1C011R03802009075/1_A_92_103	6FAM-AACGAACCCATTCTCCAGTG	gtgtctt-CGCGACTATAGTTGGGATTG	59.966	58.267	106	AG	18	ATTACAGTACATTAGCTGCAGCTCGCGACTCGTCACGTGTCAATCAAAGTTGCCACAGTTTATGGGTGTTGGAGCAGTAGCATTGAGAGAGAGAGAGAGAGAGAGAGAGAGAGAGAGAGAGGGATCT
E100077168L1C001R00401309907/1_A_102_112	6FAM-CCTTTCATCTGACCACTGGG	gtgtctt-TCCAAACTTTGTTGTATAAGTGTCAA	60.501	59.107	107	A	11	TTCTACTGATAGTCTTTTCCTTTCATCTGACCACTGGGTATTGATTAGTGAAAATACACTTTCGACATTGGCATTATGTGCAATTAAAAAAAAAAAGAATTGACACTTATACAACAAAGTTTGGAGTGTATCA
E100077168L1C001R00401313146/1_A_66_74	6FAM-TCGTGTGAGTGAGTGTGGGT	gtgtctt-CGTTTGTACGCTTTCACGAT	60.207	58.847	138	A	9	TTTCGTGTGAGTGAGTGTGGGTGTATGAGTGTGTGAACTTGTAATCATTCGGACGCAGCACTAGAAAAAAAAATCCCATCTTCATAACTGAATTTAAGTCGTTGTACCTAATAACATTTAATCGTGAAAGCGTACAAACGCTTTAACG
E100077168L1C001R00401314349/1_A_97_106	6FAM-CACAGACATAAAGTCAAACATCCTTT	gtgtctt-AGGTGCAGGAGAAGTTGCC	59.878	60.402	125	A	10	CACATATACACAGACATAAAGTCAAACATCCTTTATTGTCAGTAGTTACAAAAAGAGAATGACATCCCGAAGTTTTACGGGGGCGAAAAAAAAAACAACAGAAATCACGGCATCGGCAACTTCTCCTGCACCTGCGAT
E100077168L1C011R03802168196/1_A_113_120	6FAM-AAACATGTGGACTTAGGAGGAAA	gtgtctt-GACCTTCATATTCCTGTTTGCG	59.056	60.849	100	A	8	GAATATATTGAATAAGCAGTCGCTGCCGATGAGGGGTGGTCCTCCAGCTTGGGGGTTGAGCGAAGGGCTAACAACCCATCACCGTAAAAAAAACAGCTTGTTACAAATCCTTCAAATAA
E100077168L1C011R03802194593/1_ATT_46_105	6FAM-GCAATGAACCTTCGAGTTCC	gtgtctt-CCCTGCTTCTTATAAAGAAACGATA	59.676	59.299	125	ACT	13	GATTCCATATTTGGAGGTTCTGGGTTCGATTCTTGTGCTCGGTTCTCAGGGAATTTTCCTGAAAAAGAAATGTTCTCTGGGTGTATACTACTACTACTACTACTACTACTACTACTACTACTAC
E100077168L1C011R03802235503/1_T_51_67	6FAM-TAATAGCATTCACGGCCGAC	gtgtctt-AATCTGAAATGCAACACGCC	60.991	61.043	103	A	8	ATTTATTCAATCGGTACATTATACACTGGAGATGAAAATTTGGGGATTACACCACGCTTAGTAAGTGAAATTACAAGAAAAAGCGAAAAAAAA
E100077168L1C001R00401399055/1_ATC_28_60	6FAM-ATCCTCAGCTGTTGAATGGC	gtgtctt-TTTCATTGTGAATGGGCCTT	60.226	60.309	121	ATC	11	ATCCTCAGCTGTTGAATGGCATCATTATCATCATCATCATCATCATCATCATCATCATCAACATCATCGTCACTATAAAAATTTTTGACATAACAGCCGTTAAGGCCCATTCACAATGAAAATTAAACATAACGTAAACATTAA
E100077168L1C011R03802317471/1_T_83_91	6FAM-CACAGAAGACGGTGATATTCAAG	gtgtctt-CCAAAGCTGTTGATAAAGCG	58.778	58.582	131	A	8	GTAATTACATAATTAAAATAGAAAGTTTGATCCAGGGAACAACTTATACAACAGCGCAAAATAATCTGCTTCGCTCATTACCCAATTTTTTTTGCATTGCATTTGTTGCATATATATTTTATGTATTTTAACACGATTC
E100077168L1C001R00401413293/1_A_90_97	6FAM-TAGGAATTTGTCCTGGACCC	gtgtctt-CCTTTGTAAATGAGCAGTTCTCC	58.836	59.317	100	A	8	TAATTGTTATTATACGCAAGGTAATACTGAGGATGTAATACTAGGAATTTGTCCTGGACCCCTCGATAAGCCCAAGAAAGAGAATAAAAAAAAGTGCTACCTGTGGTACCGTTAATTTGGAGAACTGCTCATTTACAAAGGATGA
E100077168L1C001R00401418330/1_A_28_36	6FAM-ATTGCTGCTGTTATCGTTCG	gtgtctt-GTGTGCTTAAATGCGACAGG	58.945	59.347	100	A	9	TTGATTATTGCTGCTGTTATCGTTCGAAAAAAAAATTCAATTATGGTTTATTTAACGACGATCGCCATTAAATCTACTGACTTGTGCCTGTCGCATTTAAGCACACTTAAATGTAATCGA
E100077168L1C011R03802347448/1_T_94_101	6FAM-TCACTAGACAGTAGATGCGGGA	gtgtctt-AAACCTGTTCAGCCAATGGT	59.898	59.454	100	AAT	21	AGACCTTATTGAAGCAGTGGTGTATGGCAAACCAGTTTAATGTAGCGTTTACAGTACCTAATAATAATAATAATAATAATAATAATAATAATAATAATAATAATAATAATAATAATAATAATAACATATTAATGTCTTAGGAACGAGA
E100077168L1C011R03802348472/1_T_27_35	6FAM-TCTAGCTCACAAATTACGAAACAA	gtgtctt-CTCATCTCGCAAACAGGTCA	58.212	59.984	109	A	8	AGCTGTGGAATAATGGTTATCATGGCTGACTGTGTAATGAGAGGGCCTGGATTCAAATCCTGGTTGGACAAGTTACCTGGCTGAGTTTTTTTTCGGGAGTTTTCCCTCAACCCACTAAAGGCAAAT
E100077168L1C011R03802417306/1_T_73_81	6FAM-TTGCTCCCGTAACGTCTTGT	gtgtctt-GCCTTATTACACCAAATAACAGTGAA	60.689	59.764	126	A	9	TCCCATTACAATAATACATACAGAAGAAAATCAAGACGACATAAACCAGAGTGAAGAGAGTTTTTTTTTCTTCTCCCTTAAAATTAACATTTTTAACTTGTGCCTCTTTTCCCGAGCATTACAGAATTACACCTAAGCCCAAATGTTG
E100077168L1C001R00401572682/1_AAT_29_73	6FAM-TTCATAAGGAAGGACAGCCC	gtgtctt-TGCTCGAATTGGGTGGATA	59.126	60.018	141	AAT	15	AATGTTCATAAGGAAGGACAGCCCTCAATTATTATTATTATTATTATTATTATTATTATTATTATTATTATTTTGCAGTTAAATTATATAATTTAAATATGTCGTCAGGAAAGACAAACTGAGAGATATCCACCCAATTCGAGCAACA
E100077168L1C001R00401601923/1_A_70_77	6FAM-TGCTCATTGATTTACGTGGAA	gtgtctt-TCACAATAATTTCTGCAGCTCG	59.172	60.397	103	A	8	TCGTACTTTATTTAGTACAATGGATTCATGCTCATTGATTTACGTGGAAACAATTGGCGGCACTGACTAAAAAAAAGAACGACCGTGCGATAAATTGATAGTGATAAATCGAGCTGCAGAAATTATTGTGATGTATGGCTGAGATTGG
E100077168L1C011R03802748822/1_ATGG_27_78	6FAM-ATGGATGGATGAATGGTTGG	gtgtctt-CATCCGCCGGTCTATCTAAC	60.404	59.551	119	A	9	AAAAGAAGTGCTTATAGAGAATTTGGCCACTCCACCACAATTAAAGAGGGCCATAAAAAAAAATTAGTCAGACGCTGTTAACAGAAAGAAAACACAATTCCATTGGAAAAATTTATTGGAACAGACACAGGAATTGTTGAGCTATTTT
E100077168L1C001R00401623248/1_A_97_105	6FAM-AGCTAGTATGTGAATAAACTGGCATT	gtgtctt-GGTCAGAATGATTAAGTAGCGTAAGT	58.836	58.504	117	A	9	CGTTAGATCTTTTGAATGCTAAGCTAGTATGTGAATAAACTGGCATTATTAAGTAAAAATTGTTCAATCAAAATGTCTAAAAAGATTTTTTTTTACTCTTTTTCACTTGAGAACTTACGCTACTTAATCATTCTGACC
E100077168L1C001R00401640290/1_A_65_79	6FAM-GCCAGGAGAGAAGACCAGAA	gtgtctt-GTTGGTATTCATCCGCGTTC	59.53	60.339	102	A	15	AACTAAGCCATGGCCAGGAGAGAAGACCAGAAATGTCGAAAAGACAACCTGGTGGCATTGGATAAAAAAAAAAAAAAATTTTGTTATGTACTGTGAACGCGGATGAATACCAACAGTAATACCGAGGTAGTCTTTTCTTGTAACAAGC
E100077168L1C011R03802929196/1_T_96_105	6FAM-GATACCTTCCCTGAGTACGGG	gtgtctt-CCTTTAAGGAAGCAAAGTAATGAA	59.835	58.177	127	A	9	ACGAAAAAAAAACAAATCGTTGAAAGAGCACGCAGAATATGAAAGGAAATCGGTGAAATAACTGTACGCTGAATAGCGAAAAATTTCTTTGAAATAC
E100077168L1C001R00401712337/1_A_77_86	6FAM-TTTACTGCGCTAGAGAAGGACC	gtgtctt-ACTGAGCGAGAGGAAGATCG	60.042	59.703	101	A	10	TAATTTTACTGCGCTAGAGAAGGACCGGTTTTGAGCGGCAACTTGTCCACGAACATTCCCTTAATACGTTGACGGAAAAAAAAAACGATCTTCCTCTCGCTCAGTAAAATTGTAATACATTCTCAAAAAGAATTATCACAATATTACT
E100077168L1C011R03803039826/1_A_75_82	6FAM-CGAGCATCTTCTTGAACCAA	gtgtctt-AGGTGATCTGATCTGGGCCT	58.999	61.023	100	A	8	GAAGATTGTGTTGGTGAATATGCTGATATTGCCAATGGAAACTTAAAGTTAAAAGCAAGCAATATCACAGTCTTTTCCTCGAGTATTTTTTTTACACAAAAAGTACATTTTAAAAATTCTGTTAACTTTACACAAACTTTTCA
E100077168L1C001R00401786759/1_A_99_106	6FAM-GCTAGTACGGCGTTCATTCTG	gtgtctt-TCTCTTCCCATATCCCGACA	59.919	60.417	118	A	8	GCTAGTACGGCGTTCATTCTGAAAAGTACTTACCGATACGTAGTGGCAGGAATGTGAACTGTTTGGAAACACGTACTGAGGTCAGTTTTTTTTCTTACTGTCGGGATATGGGAAGAGAGTTAAGACGATTACTTAC
E100077168L1C001R00401807407/1_A_59_66	6FAM-GGAACAGTGATTCAGATCTTGC	gtgtctt-GTAGCCCTCGTAATTGCGCT	58.794	61.629	136	A	8	AAAGGAACAGTGATTCAGATCTTGCAATTAAACTTTCTCATGGTAGCAGGTAAGTTATTTTTTTTCTTCCACCATGTTAATAATGTCAGAATAAGTGCTTATACAAATTTGACGACTCGAGCGCAATTACGAGGGCTACTAGAAAGTA
E100077168L1C001R00401820742/1_A_88_96	6FAM-AACCTGCTGTTTCACTTTAGTTATTT	gtgtctt-GGCCTACGTAGAATGGTACAAA	58.146	58.212	133	A	9	TTTGTTTTCAAAACCTGCTGTTTCACTTTAGTTATTTTTACAGGAAGGAGAAAAGTTACTTGTCTTGAAATATTTGAACCAGTTTAAAAAAAAATGCGTGTTTATTCTTATCTTAGCGATATTTTGTACCATTCTACGTAGGCCTAC
E100077168L1C001R00401827774/1_A_61_72	6FAM-TTACCGAAATGATTCACGTACA	gtgtctt-AATTGCCACAGTTTGACACAA	58.097	59.087	109	A	12	GATAGCATATAATTCCGTTACCTATAATTTTACCGAAATGATTCACGTACAGTAGTGGCAAAAAAAAAAAACCGGACCTACCCTTGTAGCTGATGCAAAAGAATCCTGTGGTGTGTATTGTGTCAAACTGTGGCAATTTCAATATGGA
E100077168L1C001R00401832918/1_A_67_92	6FAM-CACAGTTATACGGTAAGGACTTGAAA	gtgtctt-AGGTGGATTCCAAAGTGTCC	59.897	58.842	110	A	26	ACACAGTTATACGGTAAGGACTTGAAAAGGTTAAATTAAAATGTGAACAAAACGAGTTAAAATCTAAAAAAAAAAAAAAAAAAAAAAAAAAGGACACTTTGGAATCCACCTTTTCAATTAAATTTGAAAGTAAGATGTTAAGGAAAAA
E100077168L1C001R00401841729/1_A_26_39	6FAM-CCGTAGCACGACCACATTC	gtgtctt-AGCATTGGCATAGTCTCCTTG	60.128	59.35	119	A	14	AAAGCCGTAGCACGACCACATTCGAAAAAAAAAAAAAACCACACACGGGTATTTTAACTCAACTTATGATACCGGAAACAACACAGTCCTAAACGATTTCTCCAAGGAGACTATGCCAATGCT
E100077168L1C011R03803356856/1_T_58_65	6FAM-AGCAGAAGCTTAACCCAGGC	gtgtctt-GCACATGTACTCATGAGCCG	60.894	60.296	102	A	16	AGAGATAGCTGCTTCTCGTACTGGGTTTCGCCTGCGACCTCCTGCATGTTTTTTTTTTTTTTTTAAGCACAGAACCTCTTTCTATAAATGTTCGATACCACAACAATATGGAATCGTATTTAGGTACATTACGCACACCATACGTTGA
E100077168L1C001R00401904691/1_A_88_95	6FAM-TTTCAGTGGCGGCTCCT	gtgtctt-CTCTGACGTGTGACTCAGCTATAC	60.503	58.239	102	A	8	TATAATTTTCTTATATCTTATTTTTAAATTTCTGAATAAAATTATTTTCAGTGGCGGCTCCTGCCTTTCTTGGATGGGTGTTCACAAAAAAAATATTTGTCATGAACACACTGATATATTCTCGTATAGCTGAGTCACACGTCAGAG
E100077168L1C001R00401921664/1_A_65_72	6FAM-ACCTGACTTCGAATAAAGTGCC	gtgtctt-CCAGTCGTGTTGTGGATCTG	59.658	60.154	100	A	8	ATAGAAGCCGTTTATTCTTTATTAACGATGTCATAAACCTGACTTCGAATAAAGTGCCATATTAAAAAAAATCTATTAACGTATGCATACTGAAATTCTATCTGTAGGGATCCCTTCAGATCCACAACACGACTGGGGACACAGCCTA
E100077168L1C011R03803457350/1_T_98_108	6FAM-TACGACTGATGCACAAAGCC	gtgtctt-TCCTCCATTCTCACTCCTGTG	59.871	60.245	125	A	9	CACATTAAGTTAAAAATATTTGGCTTGCTTCTGAGAAAACGGCGTAGGTTAAAGGTTGGTAATATTATGACAGTACTTTTTGATATTTTTTTTTACAATTTTACTGAGCGAGAGAAGGACC
E100077168L1C001R00401954927/1_A_105_118	6FAM-TCCTATGACCTCCATAAGGGAA	gtgtctt-AATATCAGTAAGAGGTGGGACAAA	59.793	58.164	129	A	14	GTCCTATGACCTCCATAAGGGAAGGTTTAACAATATAAAACAGCCACTGACCCCACGAACAAAAATCAACCGAAGAGCGTGACTTAAAAAAAAAAAAAACTCATGTTTTGTCCCACCTCTTACTGATATT
E100077168L1C001R00401957863/1_A_104_111	6FAM-TTTCGCCGAGTTTACCTCTC	gtgtctt-ATGAAGGTTGTGTGTTTAGTTTGAT	59.452	58.141	112	A	8	AATCCAAACGTTTCGCCGAGTTTACCTCTCAAATTCTCATATGATATAATGGAGTTTACACTTTTCACAAACCACAGAAAACTGATTTTTTTTCTTTATCAAACTAAACACACAACCTTCATATATAAACT
E100077168L1C011R03803540061/1_T_53_60	6FAM-TGGCGTGTGCAGCAAAT	gtgtctt-TGTTTCATTATCATGGAAGCAAAT	61.038	59.753	131	AC	13	GCAATCCTGCAGGTCATGGCCTCCGTGTGATATTGTTTATTGTAGTGTGTGTGTGTGTGTGTGTGTGTGTGTTTTGTTCTATTCTGAAAAACCACCATTCTTTCTGAAAACTGACGAAAGATGAATTTTGGAAAATAGGAAAATTATG
E100077168L1C011R03803595979/1_T_68_77	6FAM-GGGCACTCAGAAGCAAAGTAA	gtgtctt-TTTATCTCTGGACAGAAGTGACG	59.508	58.523	101	A	9	CTCAAAACTAGGCGCATGGGGTTTCTCTACAAATAAATCTAGATCTTCAACAACAGCAGTGAATGTGAGTCCTATTAATTATATATTTTTTTTTGTGAACACCCATCCAAGAAAGGCACGAGCCGCCACTGCGA
E100077168L1C011R03803662011/1_T_65_72	6FAM-GTTTCATGTAAACAGCTGGCA	gtgtctt-AAACACAAACGCATATTGTAGCA	58.836	59.609	100	A	8	ACAGAAAAAAAAGAGTTTATTAATTTAAAATCAGTGACTAATATGATGTCCTAATCAATAAAATATTCTGTTTTCCTTTAACAAAAATATCACTACA
E100077168L1C011R03803696774/1_T_45_54	6FAM-GCAACATTATAAATGTGACTCATACG	gtgtctt-GACCATGATATCAACCTACCCA	58.983	58.647	119	A	8	GTAGAATTCTCAAAACTTCATTCATTTACAATATTTACGGAGAGAAAAAAAATAAGGACACCTAGGAAGAAAAATAGCCTCAGAAATCTGAAAATCTGAAATCTGTACGGGTAGAAACCCAAACCGTGAAGGAAGAA
E100077168L1C001R00402033706/1_A_42_49	6FAM-CCTGGTTGTGACAAATTACCTG	gtgtctt-TGATAATGCCAGCGAAATGA	59.397	60.179	121	A	8	AAGGTTCAAATCCTGGTTGTGACAAATTACCTGGTTGAGGTTTTTTTTGAAAGTTTCCCCCTCAATCCAGTAAGAGAAAATACTGGATAGCTTACGATGCTGGACCCTGGACTCATTTCGCTGGCATTATCAC
E100077168L1C001R00402051968/1_C_90_99	6FAM-GAACAGGCAATCCTACCCAA	gtgtctt-GAACGATTATCCAACTTGAATGG	59.933	59.729	100	C	10	CATACACACATATATATGGAAGGTTCACTCAGTATCCAGGTTTCGAACAGGCAATCCTACCCAATGAAAGCCAGCTATAACGGTTGGGGGGGGGGATCATCGTGCTAACTACACGATATCTCCATTCAAGTTGGATAATCGTTCA
E100077168L1C001R00402081002/1_A_48_55	6FAM-TGAGGAGATCTGACCCACTTC	gtgtctt-GACCCTGAAATCGTTTATTTCC	59.243	58.866	124	A	8	AAACAGGGAAAACTTGAGGAGATCTGACCCACTTCTGTAAAATGACTTTTTTTTAACTTTCACATAATATTGCATATAGAGAAAGTAATGTAGATTCTTATCTCAAGATTTTTGTAGGAAATAAACGATTTCAGGGTCA
E100077168L1C001R00402094075/1_A_44_57	6FAM-GAAACCAGCCACTCAATCGT	gtgtctt-CGAGTAGAATTATCGGTCCCA	60.119	59.054	127	A	14	CTGAAACCAGCCACTCAATCGTTCATTTCTTGTTAGTTGCGGAAAAAAAAAAAAAATTTAAAATTGAAGTTACATAAACGTGTGAATCAACTGTTGTGTCGAAAAAGATGGGACCGATAATTCTACTCGTACTCACTGCAC
E100077168L1C001R00402098732/1_A_91_100	6FAM-TCAAGACAACTATCTCTCAGCGAC	gtgtctt-AAGACAGTGACGATTTCTACGG	60.082	58.395	129	A	10	TCCTTGTTGTATATTCAAGACAACTATCTCTCAGCGACTTTTGTGACAGATCTTTCCACTTATTAATTTTAATTTGTCTGGATCCTTTTTTTTTTAGATTTATTTAGTCGGTCAATATCTACCGTAGAAATCGTCACTGTCTTG
E100077168L1C011R03803923233/1_A_104_112	6FAM-CGCGACCTGTACTTGTCCAT	gtgtctt-CCATCACCTCTCAGAATATTGAA	61.116	58.2	101	A	9	ATTTTGATTCAGTGGACTTGAAATTCCTGATTTCAGAACATTCCTACATGCCATGTGATAGGCAATTTGGCATCATAGAGAAAATAAAAAAAAAGATGCAAG
E100077168L1C001R00402126883/1_A_100_109	6FAM-AAATACGACAATATGGACGACTTAAT	gtgtctt-GCGAAGAAATCCACGATGAG	58.487	60.744	121	A	10	AAACATAAAAATACGACAATATGGACGACTTAATATAGAATAAAACACAGTTTACAGATCCGAAATTTTCTTTGGGTAAGGGTGGAAAAAAAAAATAAAGAAAAGAATTCTCATCGTGGATTTCTTCGCCGCGCG
E100077168L1C011R03803929664/1_A_55_63	6FAM-CATTTGTAGAAACAGGTTGCG	gtgtctt-GGGAGTTTGGGAGTCAAGTC	58.358	58.566	103	C	11	TGTAAGGCAAGGGGGGGGGGGAACCAACTATCAATGCCACCTACAAGGCACAGTAGCGTATGCAGAATTTTTGTCAAGGGGAAGTCATTATTAAAATTGTTTACAA
E100077168L1C001R00402142113/1_A_38_48	6FAM-GAGGCCACATAGATTACTGAGGT	gtgtctt-TAGCGTGCAAATTAATCCGA	58.685	59.309	105	A	11	GAGGCCACATAGATTACTGAGGTATGTCTTAGATCCTTTTTTTTTTTATCCAGTTTGAGTGTTTTTGCATAAGTAATTACGTTGTTCGGATTAATTTGCACGCTACTGTATGAGGAGCAGGACAATATGAGA
E100077168L1C001R00402163482/1_A_78_88	6FAM-AAACGCTAATCGAACCATTACTTC	gtgtctt-TGTCAAGCCTTTCAGGAACA	59.936	59.415	100	A	11	TTTAATTTGGTAGCATTTAATGTTTATCGAATATCGAATGCTAAAAACGCTAATCGAACCATTACTTCCGCTGACCTTTTTTTTTTTGCGTATAAAGTGTGATGGGTGGCCCCTATAATGCATCTGTTCCTGAAAGGCTTGACAAAAA
E100077168L1C011R03804048312/1_A_40_55	6FAM-TCAGGTCATTGTGGATTGTAGG	gtgtctt-ACATGCAGCAGCTATACGAAA	59.853	58.622	100	A	9	TAAATAAATCGAAATATCTCACTTATTATTGATTTTTTTTTAATTTTTGTTCCTATATCTGTATGTTTGTTACCTTTTCACACGATAATGACTGAATCGATTTCTACGAAAATTGGTATGTAAAAT
E100077168L1C011R03804063427/1_T_61_74	6FAM-ATGTTTCCGATGACGACACA	gtgtctt-GCTCGGACATGTCAAACAGT	59.967	58.727	114	A	10	CCAGTTCTTCCGGCATTGTCAACTTTAACCTACAAATTAAATATAAAACGACACTAATTTATGAATTAGATCAAATGTAAAATTGAAAAAAAAAATAGCGAATTCTTCATCAAGTCATGAGCTGCATTCGTGTCGGCAGTAGACTC
E100077168L1C001R00402211446/1_A_55_64	6FAM-CGAACATTTGTAGAAACAAGTTCTGT	gtgtctt-GAGGACCAAGCCAGGAGATA	60.027	59.239	102	A	10	ACGATTCCATAATGTTGTGTATCGAACATTTGTAGAAACAAGTTCTGTGTTAGAAAAAAAAAATATGCAGGAGGTCGCAGGCGAAACCCAGTACGAGAAGCAGCTATCTCCTGGCTTGGTCCTCAAAATATTCAGATCTAACCCCTCC
E100077168L1C001R00402230434/1_A_44_57	6FAM-TGTTGGTTTCGTTTGAATTCTC	gtgtctt-CTTCATATGGAGCGGAAATG	59.111	58.187	106	A	14	TCTCAGGAAGACATAGATCTGTTGGTTTCGTTTGAATTCTCATTTTTTTTTTTTTTGTTTACAAATTGTAATTGTAGTACAGTATTTAATGAAGGGCATGCAATACATTTCCGCTCCATATGAAGCGATATTCCGAAATTA
E100077168L1C011R03804183610/1_A_34_43	6FAM-ACATACACATTATTCTGCAAGGG	gtgtctt-ACAGTTTCGTGTGATCGGAA	58.089	59.139	100	A	10	TTGATTTGTGTTTTTTTTTTACTCCAGATTAAAATCGCAAGTTTCTTGTTTATGTTAGTTAATTAGGATACAATTAATTATACTTAATCACTCATTTAAAGTTTC
E100077168L1C011R03804270004/1_ATG_58_84	6FAM-TCCTACGCCATGAAATGTTG	gtgtctt-TGTTATCTGGAGCTGAGGTAGG	59.542	58.486	117	A	8	CCAATTTTGTTGCAGTTTCATTCTCAAAGTCTGTTCAGAAAGTTCCAAAATTATTTTTTTTCCGTACATATTTGGGAATTAGTGAATATGGTCACCTTTGAAGTACTCCCCTTCCGTGTTTATTTTTATTTTATTTTATTGGGTTA
E100077168L1C001R00402292907/1_A_60_67	6FAM-TACGCGATTACGCTGTCAGT	gtgtctt-CATTTAAATTGACAGCCAGTTGTT	59.517	59.494	115	A	8	ATTAGATGTATTAAAATCCAGTAGCAATACGCGATTACGCTGTCAGTTCCATGAAGTTAAAAAAAATGATTTTTATCTTGCAAACACCACAAACAAAAGTTACATCACATTAAAAGATAACAACTGGCTGTCAATTTAAATGTAAATA
E100077168L1C001R00402302120/1_A_97_104	6FAM-TTACACGATAGCCTCAAACCG	gtgtctt-AGCACTGAGGAATTATGGCG	60.138	60.235	100	A	8	ACGGGATACGGTCCTGTATTCCCCCTTGACTTACTTGTTACACGATAGCCTCAAACCGGGAATCGCGAACACAAGTTGATTTTCGAAAAAAAACCACTATTCTGCCGACATTCTAGCCGCCATAATTCCTCAGTGCTT
E100077168L1C001R00402345675/1_A_53_61	6FAM-AGCATTTGTGGTTACGTGGA	gtgtctt-TCACATCACTCCTAGTCCATGC	59.05	60.142	100	A	9	AGTATAACAATGAAATTTACGCTAAGCATTTGTGGTTACGTGGATGTGAACAAAAAAAAATCTGTATTTTGTTTTCCTTGCCTCCTCTTCGGGGGTGATGCTGCATGGACTAGGAGTGATGTGACAGATTTAGGACATTTGCCCC
E100077168L1C001R00402352053/1_A_91_98	6FAM-ATTATGGCGAAATGAGTCCG	gtgtctt-CACGTCTGGCTATGAAACGA	59.923	59.864	138	A	8	AATTAATTATGGCGAAATGAGTCCGAGGTTCAACGTCGAAAATTATCCAGCAATTCTGCTTCAATTGGTTGAGGGAAAACCCCGGAAAAAAAACCCCCAATCAGGATTTGAACTCTGGCCCGCTCGTTTCATAGCCAGACGTGC
E100077168L1C011R03900152314/1_C_61_70	6FAM-GTGGGCACTGCAAACACTTT	gtgtctt-GACTGTACACAGGGCGGATT	61.136	59.997	116	A	10	GTAAAGACTGTTTGTAATGCTGGAGTACAAAAAAAAAACTTTAAAGTACATTTTGTCATGCATATCGTGTTCGTTACTATAGTAGTGACTTATTCTTAACATTATTTCATTTGTTGATTACTG
E100077168L1C001R00402377122/1_A_70_78	6FAM-TCTTGCCTTTGTCCTTCCAT	gtgtctt-TAGAAGTTGACGAGGCACCA	59.67	59.44	102	A	9	TTTTCACTTCTCTTGCCTTTGTCCTTCCATACATATTAATGTTTAATTTTAATTTATCCGTCATGCCTAAAAAAAAAGGTCTGGTACTATGTTGGTGCCTCGTCAACTTCTAACATGGCACACATACTGTATAATCAATGACACCTAT
E100077168L1C001R00402391879/1_A_44_55	6FAM-TGGTGGGATTATTATTGCTTAGG	gtgtctt-CGTCTCTAGTAAAGGCAACAAATAAA	59.285	59.379	107	A	12	TTTTATTTTCAATTCTGGTGGGATTATTATTGCTTAGGCCTATTTTTTTTTTTTAAGGATATGTTTTTAATAATAGCTGTTAATTTTGTTGTTACTTTTATTTGTTGCCTTTACTAGAGACGTAGTAAAAGTCTGTTAC
E100077168L1C011R03900226495/1_T_110_117	6FAM-CCGTATCTAGCCTACCGGTAATAA	gtgtctt-GTATGGCTGCACAAACAGGT	59.822	58.652	103	ACGAG	11	GAGACGAGACGAGACGAGACGAGACGAGACGAGACGAGACGAGACGAGACGAGACAAATGCAGCGAACACAGCGAGCGAGAGCGGCAGTTAGTTTTGTTCATCTCTAAATCCAGCTATGTGGTTTAAGAGGTTCTGTTTC
E100077168L1C001R00402398646/1_A_57_64	6FAM-CCACACAAGACAATGATGCAC	gtgtctt-TGTTGCAGAATGTTGTGGAC	60.024	58.081	104	A	8	TGTATTCAATCGTTGTGAAGACATCCAGTTTTATCCACACAAGACAATGATGCACAAAAAAAATGTTAGTACCAGTACATTACAGATCCGTGACGGGCTTCTTGTACATAGAACAAATGTCCACAACATTCTGCAACACTTTCAAATA
E100077168L1C001R00402400338/1_A_65_72	6FAM-GAAACTGCTGTGCATCGACT	gtgtctt-TCGCGTCCCTAGAATTTGTT	59.041	59.708	125	A	8	TCATATTTGAAACTGCTGTGCATCGACTGGAGTGGTTTGTAATTATATATATAGACCTATATATTTTTTTTGACGTCCAGACCAGCGCAGTTTCAAATGTTGGCAAACAATGAAACAAATTCTAGGGACGCGATAAAATTAAACAAAT
E100077168L1C001R00402408355/1_A_74_81	6FAM-TGACGTCATGTGCTGTCAAA	gtgtctt-TTGCAATATATGACCAAATGCTT	59.868	58.582	120	A	8	ATCTATGACGTCATGTGCTGTCAAAAGAACCATTTCGTTCTTCAAATGTATTTTGAAAGGCATTAGGCCTACAAAAAAAACTTCTCAGTGGAGAATCTTGAAAAGCATTTGGTCATATATTGCAAATAGGAACAGTATCAGTAAACAA
E100077168L1C011R03900349302/1_A_69_79	6FAM-GCCTTACGATAGTTCCTGCTG	gtgtctt-ACCTTTAAGAGGCTGCGGA	59.01	59.963	122	AAT	18	ACTTTTGAGACTGCTTGTAATACGTAACCTAATTATTATTATTATTATTATTATTATTATTATTATTATTATTATTATTATTATTAGTTCGCTCGTAGACTAATGAATGTTATGTGACAAAAGTATTACTTTCATTCGTGAAGTCTAA
E100077168L1C011R03900456510/1_T_59_66	6FAM-GTAAGGATGGTCCAATCCCA	gtgtctt-TGGTGGTGTCCCATATGACT	59.605	58.643	145	A	9	ATGAATAATTTTTTTTTAGTTGGTTATTTTAACGACGCTCTATCAACTACGAGGTTATTTAGCGTCGATGAGATTGGTGAGAGCGAGATGGTATTTGGCGAC
E100077168L1C001R00402484862/1_A_31_38	6FAM-CAGCACCAGATCGAATCCC	gtgtctt-TTGAATGCGCTCCTTGTATG	61.603	59.833	121	A	8	CAGCACCAGATCGAATCCCCCTCCTCCAGTTTTTTTTCCCTTTGTGGCCTTACTCCATGTTCGACATATATGTTGACATACTATATTAAGTCAACTGCCATCATACAAGGAGCGCATTCAAT
E100077168L1C001R00402509164/1_AC_58_77	6FAM-CAGGGCATGTAGTATTACGCTT	gtgtctt-TGGAAGGGCTAGGACTGTTG	58.371	60.246	124	AC	10	ACAGGGCATGTAGTATTACGCTTATTGTAATGGAATATGCCGTATAATTAGTTAAAACACACACACACACACACACAGACACAGACCAGTCAGCCTCGAACGAAACAACAGTCCTAGCCCTTCCACAATGCGTTAGAATCATGACTGC
E100077168L1C001R00402554595/1_A_89_97	6FAM-ACCCAGAAATTGGGCATAAA	gtgtctt-ACATCTCATGTTCGATCCCG	59.273	60.893	122	A	9	ACCCAGAAATTGGGCATAAATTATTCCATATTTTTCGACAAATTAGACAGTCGAGGAACTCTGAACAAATTAATTACACCTCAATAAAAAAAAAGTTTTACCCGGGATCGAACATGAGATGTTTTGGTCATACAGTGGAACCGACA
E100077168L1C011R03900634239/1_A_34_41	6FAM-CATAACAAACGACGTTAAATGTGA	gtgtctt-ATAGCTCAGTCCCAGCGAAA	59.023	59.978	107	A	8	ACAAATTGAGATTTTTATGTAATGTACAGTAAACTAATTTTAGATGAAGTGTGTTGATGAGAAGCTCCTTGTGTGGATAAAAAAAACGTTCTGCTATTTACAATTTTAACATGAAGAATCACAGTAACTCTGTGTTTGGTAATGAGTT
E100077168L1C001R00402572074/1_C_68_75	6FAM-CCTCGGTGTGAGATCACTGT	gtgtctt-ATGTCCGGTGGTTCTAGCAG	58.67	60.134	103	C	8	GTCCCCTCGGTGTGAGATCACTGTAGCTCCAAAGATCTCTCTCAATTCCCCCAACGACGCTCTTGAGGGGGGGGCAGGTGCTCCATCCTGCTAGAACCACCGGACATCTGCAATACCCCCTTGCCTTAACTCCGGTGCAAGAAATGTC
E100077168L1C001R00402626255/1_AC_94_111	6FAM-ATTGTCCATTCCGTACTGCC	gtgtctt-CACAAGTACACACACGCACG	59.82	59.848	118	AC	9	GCTTTCTTTATTGTCCATTCCGTACTGCCATGAGCCAGAATTCTGCATGCCAGGACTCCGTATAGGCTACTTTCAGTCAAGTGTATGTGTGTGTGTGTGTGTGCGTGCGTGCGTGTGTGTACTTGTGATTTATTAAATCAG
E100077168L1C011R03900741053/1_T_49_56	6FAM-TTATGGCGGCAAGAATGTC	gtgtctt-GATGCGGCCATGTATTCC	59.637	59.848	137	A	8	GTCACAGTAGCGTAAGTCGTTACGGCATTGGTCTATTGAACAAGTTGATAGTAGTAGCTCAAGGTTCGAATCTCCCTCAATCTTCTTTTTTTTAAATTACAAGTTTGCCATCATATGTGTCTCGCAAAGCT
E100077168L1C011R03900818497/1_A_58_67	6FAM-ACTGCGACCTAGTCCGTCAC	gtgtctt-GACCTTCAACAGGCAGTTCG	60.329	60.833	103	A	9	TATTTTAATATTAACTTTTAAATTCGCAAAGTATCCTATAGGATACAATAGGAGGCTATATGCTATAATTTTAATAGAAGAATAGAAAAAAAAAT
E100077168L1C001R00402693359/1_A_60_67	6FAM-ATTTGCTGCACAAGCCACTA	gtgtctt-TCTAATTTGAGGAAGCTCAAGTAAAT	59.493	58.274	125	A	8	TTTGCAGCGGCATTTGCTGCACAAGCCACTAGTTATGCTATAATTTTAATAGAACAATAAAAAAAATTGGTAGGAAAATTAAATAACCAAAATTACACAATACTTCTTTTATTTACTTGAGCTTCCTCAAATTAGAGGCTGCCATTAG
E100077168L1C011R03900861932/1_T_95_102	6FAM-ACCTACATTGAGGTCGTGCG	gtgtctt-AATTTGGGCAATAATAGGTTGAGA	61.116	60.095	100	AAT	9	ATTTCTTGAAATAAATTATATATTATTATTATTATTATTATTATTATTACTATTATTATTACTATTATTACTTTCTTACTTACAAATAGCTTCCAAAGAACACGGAGGTTCATTGCTGCCCACACATAAGCCC
E100077168L1C011R03900890303/1_T_45_52	6FAM-TGATTTCAGCCAATACACGG	gtgtctt-TTCAGAATGACCTGCAGCC	59.542	59.934	112	A	8	ATATACTTTTTTTTCCCTTATGAGCTGTAATATTTTTAGGACTGAAAGAGTTATAAATAAAGTTACTGGTATACATTTTACACTGCTCTTAAAGGAAAA
E100077168L1C001R00402733568/1_A_74_81	6FAM-TCGAGTCCCAAGTGATTGAA	gtgtctt-GTTTGCCTGCTCCTCCTTTC	59.215	61.268	118	A	8	CAATAGTGAAAAATCGAGTCCCAAGTGATTGAAATGAGATTTCTGGAGTGCGTTCAAAAGGGGAGGAAGCAGAAAAAAAATGATGTTGACACAAGAGCAAAGAGAGTGAGTGAAAGGAGGAGCAGGCAAACACCTGCAGGCGGAGATG
E100077168L1C001R00402751199/1_A_80_88	6FAM-CGCTATCACCAATCTCATCG	gtgtctt-TGGCACTTCACCTACTTCACC	59.251	60.164	101	A	9	AAATATCATCTCGCTATCACCAATCTCATCGACGCTAAATAACCTAGTAGTTGATACAGCGTCGTTAAATAACCAACTAAAAAAAAATTCAGGTGAAGTAGGTGAAGTGCCACTTCACCTATTTACACGTATTGTAAAACACAATTAT
E100077168L1C001R00402783056/1_A_35_44	6FAM-CCATTACCAGGGACAGGAAA	gtgtctt-TGGATGAAAGGCCAGTCTCT	59.784	59.803	117	A	10	ATTGGTCCATTACCAGGGACAGGAAATTGCTGCTTTTTTTTTTAAGTAATAAGCCACAATTCCCCTTAAATTTCATCCACTAACTTTCCATGTCTGTGGCTCAAGAGACTGGCCTTTCATCCAGGCGG
E100077168L1C011R03901127050/1_A_73_81	6FAM-TAACGCGCTCAAAGTGTACC	gtgtctt-ATATCCAGACAGTCCCGGC	58.992	59.902	124	A	8	TCCCACTGCACTGCAAACAATGACATTGCAGTTTAAGATCTTCCTAAAAAAAACATATTTTTACATATCTTCAATTTACATGTATTCTATGACCACCACAGCCTAAAGAGATAAATTAAAACTGTTATTACAAGTTTT
E100077168L1C001R00402819382/1_A_25_32	6FAM-TGGAAAGTAGCGCACAACAA	gtgtctt-AGCCATTGCTGTCTGTAGCA	60.436	59.621	106	A	8	GATTGGAAAGTAGCGCACAACAATTTTTTTTACAGAATTGTATTTTGGTTAAGACGGTCAAAGTTGGCAGATAGTTAGTTTGAATCTTGTGCTACAGACAGCAATGGCTCGATCAG
E100077168L1C001R00402825059/1_A_30_38	6FAM-TTAGTCCCAAATGAATACTTTCTCA	gtgtctt-TCAGCTTCTCCAATTGTAAGAGTAAA	58.337	59.865	117	A	9	TATTAGTCCCAAATGAATACTTTCTCAGAAAAAAAAATCCCTTAAATGTTAACACTGTTTTACTCGATAAGTACTATCCGTACGATTCTGATTTTTACTCTTACAATTGGAGAAGCTGATAA
E100077168L1C001R00402828570/1_A_53_65	6FAM-TGGCTGACAAGCAAACATTC	gtgtctt-CACTTTCTGGACAGCCTCGT	59.847	60.444	141	A	13	TTACTGGCTGACAAGCAAACATTCTGATGGGAGCAGATAAAAAGCTAAATGTTTTTTTTTTTTTCCACCTTGTTAATAGTGTCAAAAGAAGTGCTTATACAAATTTTGTCCACTCGATTGCAATTACGAGGCTGTCCAGAAAGTGATT
E100077168L1C001R00402829698/1_ACT_51_80	6FAM-GAACCTCCGGGTTCCTTAAA	gtgtctt-CGCTGTCGGGATCTACAAAG	60.291	60.786	129	ACT	10	TGAGGGCGGCAATGAACCTCCGGGTTCCTTAAAAGCCAGTAAGTAGCAGTAGTAGTAGTAGTAGTAGTAGTAGTAGTAGTAAATTTAAAATCTCCTCTTCCCTGTCAACAATTTCATCAGGTCTTTGTAGATCCCGACAGCGAAATGT
E100077168L1C011R03901238817/1_A_42_49	6FAM-TTCATCAGAGCAACAACTGGA	gtgtctt-TGCCGATAAACTGCATAATGG	59.43	60.836	100	A	8	GCTACACAAAAGTTGCTCGAACCACACAGAAATCTGCATACACAAATAGGGCCATTTTTCTCAAGACTCCCTGATGAAAATTTTATTTTTTTTC
E100077168L1C001R00402851938/1_AC_52_73	6FAM-CACAGAGATCACCCGACCTT	gtgtctt-CCTTGTTTCCACTTTGCGTT	60.112	60.147	103	AC	11	GAGTCATTTCTTGGCCACAGAGATCACCCGACCTTACTCCATTGGATTACTGTGTGTGTGTGTGTGTGTGTGGAGTTGGCTTAAGAGCGAAGTCTACAAACGCAAAGTGGAAACAAGGGAGAAACTTCTCGCAATTTACATGCTTGTG
E100077168L1C001R00402870179/1_A_98_107	6FAM-AAACTGCGGCTGGAAACC	gtgtctt-TATTCGCTGTTCACGAGTGC	61.188	60.019	100	A	10	CTAAACTTTTTCTTCACATGAAAACTGCGGCTGGAAACCAGTATTTCGAAAGTACCTTAAAATACAAACTGATGGTACAGCTGTCAAAAAAAAAAGTGGCCGCACTCGTGAACAGCGAATATTTTCAAACTCCACTT
E100077168L1C001R00402875855/1_A_77_84	6FAM-CCCTTTAAGGTGCAAATTGTTC	gtgtctt-CCGGTAAACTTTCCCAGCTA	59.878	59.221	104	A	8	TAACACAACTTAATAATTACCCCTTTAAGGTGCAAATTGTTCAAGAAACCAAGCCAGCCAACAAATAATAATATATTTTTTTTCTGACAAGGTAACTTTTCATTTAGCTGGGAAAGTTTACCGGCACAATGTCCGAATATAGTGCTCT
E100077168L1C001R00402883003/1_A_96_105	6FAM-ACGATCGTGTTATTTGCTCTAAA	gtgtctt-CGTGAAGGCTGCGACTTT	58.044	60.136	109	A	10	TCTTCCACGATCGTGTTATTTGCTCTAAATTTTCAATGCAAAAACGCTAAATTCCCCACTCATTTCGTCATTTTCATTTTATGTGAAAAAAAAAATTAAAGTCGCAGCCTTCACGGATCATTTTACCTTAAAACACTGT
E100077168L1C001R00402959270/1_A_85_92	6FAM-TGTTTGTGTTGTGTTGGGTG	gtgtctt-GAGTAGGTTAAGAGCAGACCTAGGAA	58.865	59.886	129	A	8	CAGCTTGTTTGTGTTGTGTTGGGTGAGTTTATTTTTGACATTCTGTATAAGAGTAGTCTATTTCTTAAATATGACTTATCAATAAAAAAAACATTCAATTCCATGTAATTCCTAGGTCTGCTCTTAACCTACTCACTTACACACGTGT
E100077168L1C001R00402959557/1_A_81_89	6FAM-TTCACTTTGATTGGAAATGTCTC	gtgtctt-GACGCTAGATAGCCACAGCA	58.226	59.203	129	A	9	TTCACTTTGATTGGAAATGTCTCTTTGTATTTCTGTTGTTTGGTCCTAGTAATAAATAGTAAATCCGAAGTAATCGGTGTTTTTTTTTATTTTACGACGCTTTATTAACTGCTGTGGCTATCTAGCGTCTGAATGAGATGAAGGTGAT
E100077168L1C001R00402961325/1_A_46_58	6FAM-GCGGATACTTCTCAATAATGGAC	gtgtctt-TCTTCCATACACATACTGGCAAA	59.031	59.527	112	A	13	ATACTAACGATTTTCTAAATAGCGGATACTTCTCAATAATGGACTTTTTTTTTTTTTCTCCCGAAGGTGTCCGCTATTGGGAAGTTTCACTGTACAGGTTTCTATTTTGTTTTGCCAGTATGTGTATGGAAGATTGAATTTC
E100077168L1C001R00402976992/1_A_85_92	6FAM-TGGCAGCATGGTAGTCCATA	gtgtctt-TTTGCTAAGAACGGGATGCT	60.096	59.845	135	A	8	TCAGCTGGCAGCATGGTAGTCCATATTGGTAACATGGCAGTGTAGTTCCAAGCTCGGCCGCTTAACTGTCATGTCCCATCTTTAAAAAAAACAAGTATAGCTGCGAAACGATAATAATTAAGCATCCCGTTCTTAGCAAAGATGATCA
E100077168L1C001R00402989344/1_A_44_53	6FAM-GGGTCATGCTGATTTCAGTG	gtgtctt-TGGCTTCAAATTGTTGTCTCC	59.09	60.103	113	A	10	TTTGGGGGTCATGCTGATTTCAGTGACATTCTATAATACAAGAAAAAAAAAATTGTGCTGCTGTCATCACCAGCAACGTGGTATGCCTTGTTCAAAGGGAGACAACAATTTGAAGCCAAAGATAATACTCGACTGTA
E100077168L1C011R03901590215/1_T_33_44	6FAM-AAAGGTGAATGCTAAACCCG	gtgtctt-TTGATCACCGTTGGTCTAGATG	59.087	59.993	114	A	8	TTTCCAGGTTAATATCAGAGTAATGTTCATTCTTATCCTGTGCCAACATCAATTACATTCGGCCTCGGAAAAAAAATCAATCAAGGTCAGATACAAATAAAATGAATAATATCAAGTTAGAAATATGGTCGAGCATAAAAAGTCGTAT
E100077168L1C001R00402995610/1_A_45_53	6FAM-TTACATCGTACATAAATTCTGCCA	gtgtctt-TCGTCCTCATGTTATTCCGA	58.637	59.075	116	A	9	TATATTTTTCCATGAGGTATTACATCGTACATAAATTCTGCCATTTTTTTTTATTTAACTTTAAACTGAACACAAATCAACAAATATTCAGAATTGAGCCTGCTACAAACCATACTCGGAATAACATGAGGACGAAC
E100077168L1C011R03901608264/1_T_54_62	6FAM-CAGCGCAAGATAATCTGCTTC	gtgtctt-AACTATGCTCAATTGAATCGTGTTA	60.131	59.164	101	A	8	ACAAGGTGGCAAGATGCGTTCACATGAGGACAGAACAAACCGTTGGGCCTAATCCCCGAACAGAAGAAGAAAAAGTTTTTGCTAGAAAAAAAATCTGCAGATCAATTTGTCA
E100077168L1C001R00403015813/1_AAG_65_88	6FAM-GCCTCCTCCTGTCTATGTCG	gtgtctt-TCTAGTCGCAGAACTGGCAA	59.827	59.74	102	AAG	8	TAATCTACAGGAATTGAACTTAATAGGCCTCCTCCTGTCTATGTCGGATTTAAAATAATCGTGTTCTTCTTCTTCTTCTTCTTCTTCCCTTTCGCAGTTTTGGATGATTTGCCAGTTCTGCGACTAGACAAATAGGTCCTTCCATTTG
E100077168L1C001R00403020955/1_A_55_62	6FAM-GACCATGATATCAAACTAGCCATC	gtgtctt-GGGATAACATCTCCGCTCAT	58.914	58.962	127	A	8	TAGCAACCTCTTTTTCATAGACCATGATATCAAACTAGCCATCATTACATACCTTTTTTTTAACACATGCCACATTTACAATCTCTCTACAAGAGATAATAAGTAAATATTATAAAAGAATATGACATGAGCGGAGATGTTATCCC
E100077168L1C001R00403033671/1_A_91_98	6FAM-CATATTCCTCTGCATGCGAAC	gtgtctt-AAATTCCGTGGGATTTGTCT	60.621	58.36	101	A	8	ACGATTTACACAAACAAACCCATATTCCTCTGCATGCGAACGAGAAATTGTTGTTATATATAGGTGAATCCACATGAATTTAACATTTTTTTTAAGAAATTAGACAAATCCCACGGAATTTGTAGATTTTATTGATATTTATAT
E100077168L1C011R03901732479/1_A_102_110	6FAM-CATTTAAGGTCTAAGTTTGTGAACCA	gtgtctt-ACTTTGAAATGTTTGCGGCT	59.878	59.752	115	A	10	CAATGTGCATTTACATAGTTGAGCTAAATGTTTTTTTTTTAATTCAAATTATTGTAAAAGTGTTCCAGTACGAGTGATTATGTACTTGTAGTAAGCAATAGAGGTTTTGGGCTCATATTTTCCCG
E100077168L1C011R03901766472/1_T_83_92	6FAM-TGGTTATCTAAGTGAGGAGCGG	gtgtctt-CAATGACATTCGTTCCTCGG	60.623	61.436	100	A	8	AAGAGAGACATTTTTTTTAATTAACTAAGTAAAAATTAAACCTACTCTACGCAGTAAGAAAATGCTTAATAAGTTTGGTTTTGAACGCTACTAAATTCCGACA
E100077168L1C011R03901900231/1_A_103_111	6FAM-TTACTGTGGAATGTGCCCAA	gtgtctt-TATGAGTCTGTATGCGCACG	59.964	58.474	102	A	8	TATTCTAAAAGACAGTAGCATTAAAAGAAACTCTGATTTTGCCGTCATCACCTGTATCAGAAAGACATTTGCCAAGACATAATAGTTTTTTTTATTTATTGTTGCTTTTACATTTCAAATTCTACTC
E100077168L1C001R00403136041/1_A_50_57	6FAM-TCAGATTCTTGGACTTGCCA	gtgtctt-ATAGGCGATGCAATTCTGCT	59.369	59.835	109	A	8	ATCTGGAATCTTATTCCATCTCAGATTCTTGGACTTGCCACTTACCTCTTTTTTTTCAGGTAGTGAAATTAATTTTCTAGGTGTGAAAATTGGAATAGAGTTTCGATGTAGCAGAATTGCATCGCCTATAGTAGGGCTTTG
E100077168L1C001R00403181825/1_AAG_43_66	6FAM-TCATGAAGAAGGAACTGGCA	gtgtctt-CCGTTAAATTCTTTGGCGTG	59.369	60.48	107	AAG	8	AAATCATGAAGAAGGAACTGGCATGGGAAACGAAGTTAGAGAAGAAGAAGAAGAAGAAGAAGAAGATGCTCGCATGGCAGACCAATGTGTCACGCCAAAGAATTTAACGGGAAGTCCTCATGTTCCTCAATATACTTCAACAGGTGGA
E100077168L1C011R03902079928/1_A_69_76	6FAM-CGCTAACATCAATCTCATCGAC	gtgtctt-TTCGTTACATAAAGAACTGGAAGATG	59.736	59.962	108	A	9	TGTTCAGATTTATTTTCAATGAAGAATACCAGACATTTTGAAACTTATTTGCTTCCATAATAGTGAAACATACTCCCTCTGAATGTTTTTTTTT
E100077168L1C011R03902091214/1_G_49_61	6FAM-TCAAATTCGACCTGATACTTATGAA	gtgtctt-GACACCTAGCGGCGAAATAG	59.101	59.867	130	AAT	14	TGTTAACTCTCGCTAGTGGTTTTATATTTTATTTTATCCGTCTTAGTATTTATTTTATTACTGTAAATATTTTTGTTCTATCACTATTATTATTATTATTATTATTATTATTATTATTATTATTATTA
E100077168L1C011R03902217751/1_T_27_35	6FAM-TCCCTCCTCTCATACAAAGCA	gtgtctt-CAATTTGAGTATTTGTGCCACATT	59.822	60.167	111	A	8	TACGTAATTCATTGCAATCGGTGTCCTTGTCTCACGTCAGCAGCATATAGTAACATCTGATTCACATTGGGTCGAGACGTTTAGCAAAAAAAATGCATCT
E100077168L1C011R03902247903/1_T_99_107	6FAM-TTCATTCAGGCCTTTGTTCTTT	gtgtctt-CATGGCTTCATTCGAAGAGTT	60.109	59.326	113	A	10	CGATCAGTAGTGCGACGATCTGCAAGTGAGTCGCCACAGTCCAAGATTAAGCAGTCGCAGACAAAGGCATCAATCCATAGGAAAGAAAAAAAAAAGAGAAGATCGCCTGTGAAGCCACCATCATGATTTAGCTCCTCG
E100077168L1C011R03902312645/1_T_47_55	6FAM-AGCCGTTACTCCAAGGTGTG	gtgtctt-TTTCCACGATAGTAGCATAGGTCT	60.171	58.446	101	A	8	TACTCTGGAAATTGAAATAACACTCCTCTGCCCAGAAGATTCTTCTGAATGGCAATATTGAGTTGTGGAACAGCAGAAAAAAAACTCGCTAATCTTTTTGTGTGTATAATTATCAGCATGGGTAACTAAATCTAAATATTTTGCATTC
E100077168L1C011R03902335734/1_T_105_112	6FAM-CCACAAATTATCGGGAGTCG	gtgtctt-TCCTTGTCCTTTCATCTGTATGTT	60.323	59.069	115	A	8	ACACCTGAAAATACGCCAGAATCCGTCAAAATAAAAAAAATATATCCACTCATATCTATATACAAATAAAAAGCAAATTTTAACGCAACTTACTTACCAATCTTGAATAAAATAATATAATTCGT
E100077168L1C001R00403411741/1_ATC_63_89	6FAM-TCACAATTGTCTTACTTCATCTTCA	gtgtctt-TGCCATATGCCCTAATACTTGA	58.003	59.477	109	ATC	9	GTGATACAGATACTTAACGTATGTATCACAATTGTCTTACTTCATCTTCATCTTCATCTTCATCATCATCATCATCATCATCATCATCATGATGATCTTCTTCTTCTTCCTTTCAAGTATTAGGGCATATGGCATGTTACGATCTCAC
E100077168L1C011R03902553664/1_T_43_52	6FAM-CTGGAACCATGGTCTTGCAT	gtgtctt-CAGTGGACTTGAAATTCCTGG	60.924	59.578	107	A	8	CTCGCCAAATATCATTTCACTATCACCAATCCCATCGAGGCTAAATAACCTAGTAGTTGATACAATATCGTTAAATAATCAATTTAAAAAAAAGACGTCAGATAAGCAGAGGAAGTTACAAAAGCTTGTGGTGA
E100077168L1C011R03902563786/1_T_89_97	6FAM-ACATGCTGTACGAATCCAATCT	gtgtctt-TCGCCTGCTGGTTGTATAAT	58.605	58.268	115	A	8	GAGTTAGATCAAGGGATTGCAGTGGCCATTTGAGAAATTGAGGACAGTTTCTGCAAAACTTGCTAACTGAAAAAAAATAACAGGAGAGAGAAAACACTATAGTAAGTAAGTTTTGCTGTATGTCTCACTTATAGCAGAAAACAAGTTT
E100077168L1C011R03902606606/1_T_80_87	6FAM-CAACGTCCAGAGTTATTTCCG	gtgtctt-ATGATTGTCTCCGAGCGTCT	59.618	59.834	111	A	8	ATTGTTTTACCTGATGATGCCAACTGTGATATGTAACTTGGTTAAAAAAAACCAAGTGTTAAGCCATAAAGATTGAAAATAAAAGCTTTAATGTATTGATATATGTAACCGTAAGACGAATGTCTGGTAATCTATG
E100077168L1C011R03902639934/1_T_63_76	6FAM-TGACATTCCATATTCGTGGTG	gtgtctt-TTTGAAGGAATATCCGGCAG	59.262	60.031	100	A	8	AAAAAAAATTGTAATCTGATAACACTGAACATTACAATACACCGTTCACATCCCAGGAGCAGGAGGCTGTACTAGACACAGCCCCTGACACCT
E100077168L1C011R03902693995/1_A_109_116	6FAM-ACCTTCATCTCATTCGGACG	gtgtctt-ACCTGAAAGAGGCAGCAATG	60.073	60.397	106	AC	8	CATGGGGTATCAGGACGGAAACGGTGATGTAACATTTGCAGGGCAATCCGTTCAAACACTGTAACTTCGTGACGCACGCACGCACACACACACACACACTACGGAGTAAATTTTAATTATGGAACAGACGTTTTACATGATGGTGTCC
E100077168L1C001R00403525398/1_A_47_56	6FAM-TTCGTTCCAATAAATTTGTCCA	gtgtctt-ATTCGACCGCAATTACGAGG	59.341	62.24	100	A	10	ACAATTGCTGTTTTCGTTCCAATAAATTTGTCCAATGAAATTGTGTTTTTTTTTTCTGTTAGCGGCCCCTCGCGAACTTATATTTTTACGGCCCTCGTAATTGCGGTCGAATGGCCAAAATTTGTATAAGCACTTCTTTT
E100077168L1C011R03902728868/1_A_64_71	6FAM-CATTAGGAACCCTATCATCGACA	gtgtctt-GCGTGTTCTCCAATTCATGTT	60.21	59.992	120	A	10	GGGGGAGTCCTGCAGTGTGTGCGTGTGTTCAGTAGAGTTGTGGGTCTAGGCACAATAAGCCTCCGGCTGCGGTGCCGAAATTAGTAAAAAAAAAAGAGCTACCATCTT
E100077168L1C011R03902796665/1_A_51_59	6FAM-ACTAAAGACTGGTTTGCCGC	gtgtctt-TTGTCGTGCTCTTTCCTCG	59.383	60.12	100	A	10	TGTTCTAATTACATTAGTGAACTGAAAAGACGGAGAATTCAACATTTCACTAATAATTTGAAAGTATTAATTTAAGGGCTGCAAGTTTTTTTTTTAATG
E100077168L1C001R00403563310/1_C_53_63	6FAM-CATCAACGTCGATCGAAAGG	gtgtctt-TGGTAGACATTAATACTCTCTGCGTT	61.574	59.675	124	C	11	AACCTTTACATGTCTTAATACATCAACGTCGATCGAAAGGGAAAAGAAGAAGGGGGGGGGGGAGGACACATACGATGAATTTATGAATCGTGATAAAATCTCAATACAAGTTTGTATGAACGCAGAGAGTATTAATGTCTACCACTT
E100077168L1C001R00403567804/1_A_35_42	6FAM-ACATGACGTGACGCATAACC	gtgtctt-TGGAGGCTGTCCTCCTCAT	59.45	60.778	108	A	8	ACACATGACGTGACGCATAACCTAAGTTATGCATTTTTTTTAAGTATCACACCAAAAGAGGTTTTTGTCTTGTCAGGTTTCTAGATAAAACATGAGGAGGACAGCCTCCAATAATACAAAATCATT
E100077168L1C001R00403575128/1_C_31_38	6FAM-TTTAAGTTCGCATTTATGGACTG	gtgtctt-TCTATCTTCAACATTGCTGCTTT	58.39	58.225	113	C	8	TTTGTTTTAAGTTCGCATTTATGGACTGAGGGGGGGGAGGAAAGACAGACGTATATCATGGCCTGCTGGAATATAGTAAACACAGAAAACATTTTAAAGCAGCAATGTTGAAGATAGATATT
E100077168L1C001R00403591706/1_A_42_49	6FAM-AAATTCCGTGGGATTTGTCT	gtgtctt-CATATTCCTCTGCATGCGAAC	58.36	60.621	101	A	8	AATAAAATCTACAAATTCCGTGGGATTTGTCTAATTTCTTAAAAAAAATGTTAAATTCATGTGGATTCACCTATATATAACAACAATTTCACGTTCGCATGCAGAGGAATATGGGTTTGTTTGTGTAAATCGT
E100077168L1C001R00403614594/1_A_90_97	6FAM-CAAACCCATATTCCTCTGCAT	gtgtctt-TCCGTGGGATTTGTCTCATT	58.917	60.317	100	A	8	TGGACGATTTACACAAACAAACCCATATTCCTCTGCATGCGAACGTGAAATTGTTATATATAGGTGAATCCACATGAATTTAACATTTTTTTTAAGAAATGAGACAAATCCCACGGAATTTGTAGATATTGATATTTATATAGTT
E100077168L1C001R00403615926/1_A_59_66	6FAM-ACTGCTGCAGAGAGCTTGAG	gtgtctt-TAATATTGGGAGAGACGCCG	58.65	60.053	107	A	8	TGGTCTGCAGCTGCAGTACTGCTGCAGAGAGCTTGAGCGCTACTACATTTTATTCTATTTTTTTTCCAGCATCTTTTTGACTTGCAAAGGCTTATACTTTGTGTCGGCGTCTCTCCCAATATTACATTCGCGGTCTACGTCATCCACA
E100077168L1C001R00403628375/1_A_27_34	6FAM-TTCTCTTGATCTGAAGGTGCC	gtgtctt-CCCATTGCATCCATTCATTT	59.42	60.532	115	A	8	TTTTCTCTTGATCTGAAGGTGCCACAAAAAAAATACCGGCGTGCATGTATCTCATTATTGGCTACACTTTGTCCGTAAGACGTTAAAATATCTTACAAAATGAATGGATGCAATGGGT
E100077168L1C011R03903006385/1_A_57_65	6FAM-TGTTGCTTTGTGAGTAAACAATAAA	gtgtctt-GAGAACATGGGTCATTGAAGG	58.073	59.396	106	A	8	GTAAGTCATAGTGTTTTTAGACAATGCTACCTGCCATCCAAGCACTGATTTGTCTAACGTGAAGTCAATCAATTTTTTTTCCACCAAACACAACTTCAGTTACACAACCGATGGATCAGGGCACAATTTACATTCTGAATTGATGCAG
E100077168L1C001R00403642798/1_A_29_36	6FAM-TCAGCAAAGGACAGAATGAAA	gtgtctt-GTCGGCAGTCGAGAGTCTG	58.488	59.702	100	A	8	GTCAGCAAAGGACAGAATGAAAATGTATTTTTTTTCTATATACATATTATTGTAATTTATTTTTGTTAGGAGAGAAGTTTTCCAGACTCTCGACTGCCGACAGTTAACGCCAAAATTTGT
E100077168L1C011R03903079609/1_T_44_57	6FAM-CAGTTGGCGATGTATGCAAT	gtgtctt-CCTTCATCTCATTCAGACGCT	59.572	59.444	101	A	8	ACCTGTGGAGTAACGGTTAGGGCGTCTGGTTGCGAAACCAGGTGGACAGGGTTCGATTCCCTGTTGGGCAAGTTACCTGGTTGAGTTTTTTTTCCGGGGTTTTCCCTCA
E100077168L1C001R00403717906/1_A_65_73	6FAM-CTGAACTTCGAATGGAACGA	gtgtctt-CCCGTAACCTCGAGCATAGA	58.847	60.227	117	A	9	TTAGGGTGGTTATAATAAAATGAACAACTGAACTTCGAATGGAACGATACTACTGTATTTGTGTTTTTTTTTCATATCAGTAGTCGCCCTCGGTAGCGTAGTTGGTAACCTATAGCGCTGGCCTTCTATGCTCGAGGTTACGGGTTCG
E100077168L1C011R03903266606/1_C_61_71	6FAM-TCCAGAACTCCTGACCCATC	gtgtctt-GGATGGCCACTGATACGAAG	60.048	60.483	100	A	12	TCGAAGCTTTTCAAAAACCAGGTGGGGTATTCACATCAGTGTCCCATAAAAAAAAAAAACTTTACAAAAGCCAATGGAAGGCGCGTTCGTCTAATTTAATACGTAATTGCTAGGGCTGAAGAAAAGTATTGGTATCAGGTAGTA
E100077168L1C001R00403762588/1_AG_83_100	6FAM-CGCTTCAGTGAGCAGATAGG	gtgtctt-TCTCTCTCTCACTCTCAAACTCACTT	58.775	59.415	106	AG	9	GGAAAACTACATAAATTTGTTTTTCTCGGGTATACTATTGTACGCTTCAGTGAGCAGATAGGTTAGGTAGATGAGAGGATGAGAGAGAGAGAGAGAGAGAAAGAGAGAGAGAGTGAGAATGTAAGTGAGTTTGAGAGTGAGAGAGAGA
E100077168L1C011R03903289890/1_AAT_60_122	6FAM-TCGCATTCGTACATCTGCTG	gtgtctt-GAAAGATTAAGTGTTGCTGTTGTTG	60.979	59.317	136	A	11	TATGTTTTTGTAGGTAGAAAATGACCTTTCTACATCGCAAGAAGTTATGAGTGCAAACTTGAATGAACCTTTTTCTGATATTTAGTTTTTTTTTTTCCTTTTCCTTCT
E100077168L1C001R00403764445/1_A_66_74	6FAM-GGTTGCTGGTACAAACGTCA	gtgtctt-TTCAAACCGCATTATCTACCTG	59.615	59.143	126	A	9	AGGGTTGCTGGTACAAACGTCATTACAGCAGTTTCCATGAATAGAAATAACCGAGATAAAATTTAAAAAAAAATACTTAGGCTACTGGTATCAATTATACAGAGTACAGGTAGATAATGCGGTTTGAAAAATGTTGTATCCAAATATA
E100077168L1C001R00403767902/1_C_40_49	6FAM-ACTGATAAAGATCGGATGGGA	gtgtctt-ATAAGACTGGCAAAGCTCGG	58.466	59.476	107	C	10	ACTGATAAAGATCGGATGGGATTAATTTGTATCATTTCGGGGGGGGGGTGGATTTGCTTGCTTTTTCCCCTCTGGAATTAATCCCATCCGAGCTTTGCCAGTCTTATTAGGTACACAGAAAATGCCTTTCTTG
E100077168L1C011R03903310865/1_T_100_107	6FAM-GCACTATGACAGACTGAGTAATAGCA	gtgtctt-GGGTAAGAGTTTGGCCCTTA	59.104	58.188	104	A	10	AATAATTTTTTTTTTAATTTCCCAGAGTAGTTAAAAATTGTGGCAACCACAGTAAATCATTCGTACATACAGATCAAAGTCCTTATTTCTGAAACAGAAA
E100077168L1C001R00403826879/1_AT_67_86	6FAM-CCTGAATGACATGGTTACGTTT	gtgtctt-TGCTCTTTCAATCACGTTTCTT	58.882	59.02	103	AT	10	TTTCATCTACCACCATATGGTAGTACCTGAATGACATGGTTACGTTTCTCTATGGGACATCACAGATATATATATATATATATATAGCCTACATATATTATTTATTAAGAAACGTGATTGAAAGAGCAAGATATTTAAACATGAGTTT
E100077168L1C011R03903453194/1_T_101_109	6FAM-GTAGAGAAACTCCATGCGCC	gtgtctt-TACATTGGCTATGTTGGCCG	59.843	61.786	101	A	9	GAAAAGGGCGGGTCTCTGAGCCCATTCGTTATAATCATGTGGAGAAAATTCTGTTTTCGAAGACCAAAATTACCATTTTTTTTTCATATCTCGTTCCCTGCCGCCCATATGCCTGGTGACAGAGGGTTGTCTTTTATTCTATAGATGG
E100077168L1C011R03903504673/1_ATC_31_111	6FAM-TGTGCTTCGTCTATCCAGACA	gtgtctt-TAAGGACTGCGCATGACAGA	59.455	60.562	136	A	8	CAGCCACCAGTGTGGCTCAGTCGATTAAGGCGCTTGCCTGCCGGTCTGAAGTTGCGCTCGGGCGCAGGTTCGATTATCGCTTGGGTTTTTTTTACCTAGTTGG
E100077168L1C011R03903520487/1_A_78_87	6FAM-GCAGAGCACATGACTAGACCA	gtgtctt-ACGCCAACAATCCAAACTCT	59.052	59.598	143	A	8	TTTTATTTTTTTTAAGTTTGAAAAGTCGTGGAAAATTCACTTTTCCAAATGTTCCAGATGTTTCAATGGTTTCGAAGTCAGACATCAAAATGATTCTA
E100077168L1C011R03903568627/1_T_70_77	6FAM-TCACATTGGCACAAAGTAGGTC	gtgtctt-CATATTTGGTAATTCCAACTGTAGGT	60.037	58.793	100	A	8	ACCAAATACGCACGATCTCGCACAAAATATTTTTTTTAACGTTTGGCTGCTTTCGTTATCTACAATAATTATTACCACCATTTTATTGACATTTCGAATTCACAAACTGCGTCTAATGTCTC
E100077168L1C001R00403892459/1_AAT_42_74	6FAM-TGTAACAGAGCGTTGCGTTT	gtgtctt-AGCAATGTGGGCAAATGAAT	59.536	60.339	135	AAT	11	TAAGGATGTAACAGAGCGTTGCGTTTCGACGAACACTTGTAATAATAATAATAATAATAATAATAATAATAATACGATCATCATCTTGGGTAAGACCTTTGTCCTTTTCGGCTGTAGGGTAATTCATTTGCCCACATTGCTCTTGGAA
E100077168L1C011R03903610189/1_T_53_65	6FAM-TGCTGATGTCATTTAAGTTTGTATTT	gtgtctt-GAAACGAAACTGTTGGAAGCA	58.343	60.277	102	ATC	13	ATCATCATCATCATCATCATCATCATCATCATCATCATCAAACACTTTCCCTAAACAGGGATTGTCTAGAAGACAAATTATACCATTTACAAAACAAAATTTTGTATAATACATATTTCATAGA
E100077168L1C001R00403924863/1_A_62_69	6FAM-CTAGCCGACATTGAGCGAA	gtgtctt-AAGGTGATCCTTATATGTGCTGC	60.104	59.541	122	A	8	AGATGTTTTACAATAGCTAGCCGACATTGAGCGAAAATTTTCTACGGCTTGTGTAGCTGATTTTTTTTGCAATGATCCTCCAAACATTCTTAAGTTAGATTCCATGGAATACTCTGCAGCACATATAAGGATCACCTTCATATTTATA
E100077168L1C001R00403940442/1_A_102_111	6FAM-TCAGAAATCCAAGATTGGACATAA	gtgtctt-AACTCACCTGATTGACAATGATTC	59.844	59.397	101	A	10	TTCACATTACACCTGAAGTAGAATAAAGTTATCAGAAATCCAAGATTGGACATAAATATAGCATGTTCGACGAATGCACGAATACTTTTTTTTTTCTGAATGCAAGAAGAATCATTGTCAATCAGGTGAGTTT
E100077168L1C001R00403975628/1_C_44_51	6FAM-CTACCAAGCGGGCAGAGA	gtgtctt-CAAGGGTCAAGATGATGTGG	60.088	58.93	130	C	8	TGCGGCTACCAAGCGGGCAGAGAAACCGCCGAGCCGCCCCTTCCCCCCCCACCCCCTCTGCATTCACGCTCTTTAATCGAGTGCGAGGTGCTTCTCTGATTTTGCTATAGTTCAACCACATCATCTTGACCCTTG
E100077168L1C001R00404042082/1_A_93_100	6FAM-ATGCGTGCATCCTCAAGATT	gtgtctt-TCTACAATAGTTTGCCTGATGACA	60.634	58.834	115	A	8	TCAAGGGCCCATGCGTGCATCCTCAAGATTGTAGGGACACAATTTTAATAATTTCGTTTTTATATAATTCCTATATTTGAGAGAATTTTTTTTATATTTGATGTCATCAGGCAAACTATTGTAGATTTTGATACCAAAGACC
E100077168L1C001R00404063369/1_A_63_70	6FAM-ACGGATCACCCTGTAAATATTGC	gtgtctt-TTCTTAATTAACTGCAACGAGTGC	61.276	59.861	100	A	8	ACGGATCACCCTGTAAATATTGCAGTGTAGATGACAAAGGGGAGACATTGTTTATTTTCTTAAAAAAAATGAAAGTGCACTCGTTGCAGTTAATTAAGAAAATTTTCAATTGGCTTTAAGTGAAAGTGAAATAGATCTATATGAACCG
E100077168L1C011R03903989364/1_T_81_92	6FAM-TTAGTTCCAGCCTGCAAACC	gtgtctt-GAGAACTGTATCGTCAGCACACA	60.249	60.371	100	A	8	GTGGGAAAAAAAATAAAGAAAAGAATTCTCATCGTGGATTTCTTCGCCGCGCGGCTCCATCCCACAGCAAGCTGAGCGTGCGTAGTTGCCCAACGCTA
E100077168L1C001R00404114764/1_A_57_67	6FAM-AACAGACCACGGCCTCATAG	gtgtctt-AGCCTTGTTCACTCCAGAGC	60.134	59.604	125	A	11	GTTTGGTCTCACAACCAACAGACCACGGCCTCATAGCCCGGAAAACTTTTCTACTAAAAAAAAAAAGTTTCCTTCCCAGGCAGGATTCGAACCACGAAAGTTTTAGTTACCAGTCTATCATGCTCTGGAGTGAACAAGGCTCTGAAAT
E100077168L1C011R03904110866/1_A_73_81	6FAM-TTTGTAACAGCTTTGGGACAAC	gtgtctt-CAGGACGTGTATTCCTGGACTT	59.177	60.415	106	A	8	CTGGGTGCTCTAACCACTGAGCTATGCCGAAGTTCAACCCACCGCACAAATGGTAGGTAACCATTATAGATAATTCTGTAGTACCAAAAAAAATCTTTACATAGATTATTCGCCTAAC
E100077168L1C011R03904141260/1_ATG_54_86	6FAM-TTGACTCGGGATGAATTTGA	gtgtctt-TGATCATCATTGTGGTCTTCG	59.049	59.512	105	ACTG	11	CCACATGCGGTCTGCGAACCACCAGTATGACAGACTTGAGCTAGACTGACTCTCTGGACAGACTAGCTACACTGACTCACTAGGCTGACTGACTGACTGACTGACTGACTGACTGACTGACTGACTGACT
E100077168L1C011R03904159639/1_A_73_81	6FAM-ACGGGCCATTCGAAATTAGT	gtgtctt-CCGAGGTAGTCTTGGTCCAC	60.692	59.574	110	A	23	TTAATACGCAGAATTTTCCCCCTATTCTTTGAGAAGTCACAGTCAAATGCACAAAACCAAAAAAAAAAAAAAAAAAAAAAATGATAATTAAAAGAGTTACTTCAATTAATGATTGATTGAAATATCACTTTTAATTATCATCAAAGCT
E100077168L1C001R00404162139/1_A_23_30	6FAM-CAATCCCGTGACATTCAGTG	gtgtctt-ATACGTCTCCAAGTGGCAGC	59.96	60.285	113	A	8	CCAATCCCGTGACATTCAGTGAAAAAAAAGTACCGGTATCACGGAATTAGGCAACTTTACCCTACTCATGTGTTAGAAGTCTGCAGGTGTTCAGGCTGCCACTTGGAGACGTAT
E100077168L1C001R00404191336/1_A_60_67	6FAM-CTGGATGCGAACGTGAAAT	gtgtctt-AAATCTACAAATTCCGTGGGA	59.664	58.43	101	A	8	CTCTGGATGCGAACGTGAAATTGTTGTTATATATAAGTGAATCCACATGAATTTAACATTTTTTTTAGAGAAATTAGACAAATCCCACGGAATTTGTAGATTTTATTGATATTTATATAGTTAAAAATCTCGCAAAAACGAAATTTTT
E100077168L1C001R00404223360/1_A_49_61	6FAM-ATGCTTCCTTTACCTTGCCC	gtgtctt-TCACAATGACAATAATTCATCTCG	60.451	59.013	101	A	13	AAAATTGATTATGCTTCCTTTACCTTGCCCCGGATGCACTTATCTAATTTTTTTTTTTTTAGAAATATTACCTGTACTCCCTCAATTCGAGATGAATTATTGTCATTGTGATTTCAAAGACAATGAAACAATCATTTAAACACAA
E100077168L1C011R03904351678/1_A_36_45	6FAM-CGTGGAAATGGAAGAACACC	gtgtctt-AGGCAGCTGGATCAGAGTTC	60.353	59.56	104	A	10	CACATTTTAGATTTGCTTCAGTAACATCTTGTGATGTAGAACGAATATTTTCAGAGTACAAACATTGTTTTTTTTTTCTGAACCTAAGTGGAGTATATCTTTTGATAAAATGAAAATGTTCATTGTCATTTCTTATAATGATGCTAGA
E100077168L1C001R00404280498/1_C_83_92	6FAM-TCCAGTCTTGTTCAGATGGC	gtgtctt-GCAGATGGATTTAACTGACCC	58.802	58.517	112	C	10	CTTAATGACAACTTTTTATTGAAGTTAGTGGGGGATTCCAGTCTTGTTCAGATGGCGCCTGGTAGGTGTTAGGGTAAGATTGGGGGGGGGGATGGTCCTATTCCCTCCGCCGCCAAATAGAGTAGTGGGGTCAGTTAAATCCATCTGC
E100077168L1C001R00404282078/1_A_81_90	6FAM-AAGCGTCGAATTGAAAGAGC	gtgtctt-TCATGCATAATGCCTTCACTG	59.597	59.703	107	A	10	CACATTGGAAAAGCGTCGAATTGAAAGAGCATTTCTACGGCTCAAAAGTGAGCAATCGTAACAATTGTGTCACTATAGTAAAAAAAAAAGTACCTGCAGTGAAGGCATTATGCATGAAAGTTTCCTCGTTTTCAGATTAAAATGGAAT
E100077168L1C001R00404289753/1_A_51_60	6FAM-CTGGGCTACAAATTTAGCGG	gtgtctt-CACAAAGACAAGATAAGCTTCACAA	59.736	59.875	113	A	10	ACCTATCGCACTGGGCTACAAATTTAGCGGTTCCGCGTTTGGTTATCGGAAAAAAAAAATTAAGCTTTACCGGTATTTCTGTCTTACAGACATTAAATTTGTGAAGCTTATCTTGTCTTTGTGATGAAATTTTCTATACAATAG
E100077168L1C001R00404310341/1_A_72_79	6FAM-AACAAGAGAGACCGACTGGG	gtgtctt-CGCGCTATGTGACATTCAGT	59.3	59.895	108	A	8	GGGTGGACCGTGCGGCTAAATTCTTCTAGCAACAAGAGAGACCGACTGGGGATCCTTTGAAAAATCCTTGTTTTTTTTAAAGATGGGACATGACAGAAGCGTTGCGATCGGAAAAACAACTGAATGTCACATAGCGCGGTTGTGTTTT
E100077168L1C001R00404320959/1_A_72_79	6FAM-AGCCAGTGGATAGCACGAAG	gtgtctt-CGTTCAGAGCAGATGTGGTG	60.419	60.463	109	A	8	TTAGTAGCCAGTGGATAGCACGAAGGACATATTAATTGCTACTTTGCGCAGCATTTTATAGAATTGTTAGTTTTTTTTATCCAATTTTGACTTACACCACATCTGCTCTGAACGCTTATTGTCGGTTTGTGTATATACTGAAATTAGG
E100077168L1C011R04000174349/1_A_112_121	6FAM-CGCCGACTTACAGGGAAGTAT	gtgtctt-AGCTACAATGGTCGGACAGG	60.508	60.134	112	A	10	ATACAATATTACAGTATACATATGAAAACGAATGAGTGAATAAATAGGCTGCAAGAAAATTCGTACTAATGTATTAATAATACAGAAAAAAAAAACACATATTTAACATCAGTGTGTACGACTATTC
E100077168L1C011R04000239542/1_T_28_36	6FAM-CCTCAGACTCAGACAAAGCG	gtgtctt-TTTCTACCTTCTGTTGGCACA	58.75	58.418	115	A	15	TTAAAATTACAGTTCACACATGGAGAAAGATTTTTCAATGTGGCTAATGCATTCCTCAGAGGCTTTCTTTTTCTTTCATTCTTTCTTTTTTTTTTTTTTTCTTTTTAAGCA
E100077168L1C011R04000261210/1_T_100_107	6FAM-CCACACTGCTCAAATCTCCA	gtgtctt-CATTACCTTTATTCCAATTTCCG	59.831	58.846	112	A	9	ACCTATAAAATGACCAGAAATATATTGGAAAATGATCTAAAATGCTGAAAAAAAAAGACCTAAAAATAAACAATCCTATACATAAGTAGCGAAAATCCCACCTTAAATTAACAGCTCTCCTCATCATTTCAGTAGATGACA
E100077168L1C011R04000310588/1_A_80_91	6FAM-GAAAGACCTCCTTTCGTACCG	gtgtctt-TCCTCCAAGAATTCAGGTGC	60.116	60.195	139	A	8	GATACTATCTTAAAGGCACATTGCAATTAGGTTATTATTTTTTTTACTTGTCCGCCGACTTGTCCGTTGTGGCTAGCGTGTTCACTTCCTAATCAATTGGTTCGTAGTCGAATCAGCGTGGACAATGAAA
E100077168L1C011R04000348639/1_T_71_79	6FAM-CCCTGAAGTGGCCTTGTTT	gtgtctt-AACATCAACTGCTGAACATTGG	60.096	60.037	122	ATC	10	TAAGTCATCATAATCATCTTCATCATCATCATCATCATCATCATCATCATCACACAGGACGGGCCATCTCTCTGTTCCGATTTCACTCTATTTAAATCTATATCTATATGCAGTGTTGTCAACATTTGCAAAAGCA
E100077168L1C011R04000399976/1_T_88_101	6FAM-AAAGGCATAGGCCCTACCAT	gtgtctt-GAGAAACAATGTTGAGAAACAATTC	59.82	58.306	102	A	26	TACTTGTACAAGAACTTGCATCGTGTAACATCGCCGCGACCCGAAGTGGACTTCGAAAATATTCGCTGTTCACGATTGCGGCCACTTTTTTTTTTTTTTTTTTTTTTTTTTGACAGCTGTACATTTGAG
E100077168L1C011R04000465588/1_AAC_49_72	6FAM-CGGGTACGGCTAGCTAACAA	gtgtctt-CCCAAATTACTATGTTCCCTTTCA	60.277	60.436	100	A	25	ACAAACAAAATTTCATAACAGAATGTTGGATAGTTTCTGAGTTATGTGGGAAACGCTTCATCACTGCACAGTGAACTGAATTTTGAAAAAAAAAAAAAAAAAAAAAAAAATTAAACCGTAAAT
E100077168L1C001R00500102340/1_A_63_72	6FAM-CGTAAGGCAAAGCAACTTAGATT	gtgtctt-GTTGGCACCGAGGTAATGTT	59.059	59.859	132	A	10	CGTAAGGCAAAGCAACTTAGATTTTGTAGCTTCATTTTATAAAAGATTAAGTTTTACAAGCAAAAAAAAAATTGTTATAATCAAATATATAAAACACTTCTGTGGCAGTTGCAACATTACCTCGGTGCCAACGGAAGTTTGACCCTTC
E100077168L1C001R00500110095/1_C_56_65	6FAM-CTCGAGTTATCACGGCACTG	gtgtctt-TCATCCTAATATCGCATTGGC	59.465	59.906	100	C	10	TCTCGAGTTATCACGGCACTGCAGCTGCTTGCACCACGAATCGATTATTTGGGAGGGGGGGGGGTGCTGTGTAATTGTGCGCCAATGCGATATTAGGATGACACATATCTATTCAAAAATCTGTTTTCTATTTATCAGCCTCAACTTT
E100077168L1C011R04000559206/1_A_80_88	6FAM-TCACCAACCACATCGACACT	gtgtctt-TATCGCACGCATTTCTCTGT	60.005	59.449	122	A	15	GAAAAATTGGGGTGCGTTCATTATGCGGGGGCGTCCATTACGCGGATAAGTAAGGTAAGAAGAGTACTGTGAAAGACTGATTTGTAAAAAAAAAAAAAAAGGCTTAATTAAAATTGCTTTATGACCGATGTACTACGT
E100077168L1C011R04000565139/1_AAT_73_111	6FAM-CACTTGGTTTCAAGCAATAAGG	gtgtctt-GTCGGTCTGGGCTCTTCAG	58.809	60.961	142	A	8	CAAGTGAAAAGAGAATATAGTGAACTGTACAATGGTGTTTCAGAGATTATAATTCAGTTTGTTTTACGTATCTGTGTGAGAAAGGTTTTTTTT
E100077168L1C011R04000688999/1_T_112_122	6FAM-CCGAAGTCGGCGTCTTTA	gtgtctt-GCAGACAGTGATAAATGGACGA	59.941	60.14	113	A	8	GTTACTAGGGTTTGCACTAGGGTAAGTTTTAGTTGCTGGGGCAAGAAGTTTCTCAAGCGACTCAAACAGTGAATGGAGGAACAGATTTTTTTTATCGTTTCTTTA
E100077168L1C001R00500164979/1_A_55_63	6FAM-CCCTGTCTGACACTGCATATTT	gtgtctt-TCGCTATCACCAATTCCACC	59.125	60.864	126	A	9	ATACCCTGTCTGACACTGCATATTTCAGTTATTAGGATTACCACTTTGAAGTCTTTTTTTTTATCTGTTATTGATCGACGCTGTGTCAAATACAAGCATATGTAGCGTCGGTGGAATTGGTGATAGCGAAATGCTTATTTAATGAGA
E100077168L1C011R04000712019/1_AG_69_84	6FAM-CTCTGCTCGCACAGGTCTTA	gtgtctt-CGAGGAAAGATGGAGAAAGG	59.339	58.859	102	A	8	CCTGTCTCCCGTAACACGAGTCTGGTTGGTGTTTTTTTTAGGTAAGAATCCTTTGAAATCACGTAGGCCGCATAGAAATTTTGCTGTAGAGATGTTGGAAAGAATGAGATGAAAAGGGCTAAAA
E100077168L1C001R00500178215/1_A_36_45	6FAM-TTAACCATCCTGAAACCAAGAA	gtgtctt-CCTGTCTTTGATTCACTCAGAAAG	58.603	59.45	115	A	10	TAACATGTATAATTAACCATCCTGAAACCAAGAATTTTTTTTTTGAAATTTTTGTTTGTATGTCTGTATGTCTGTCTGTCTGTCTATAATGTTTTTACAGTAACTTTCTGAGTGAATCAAAGACAGGTA
E100077168L1C011R04000725122/1_A_62_70	6FAM-CATCCATCATAATGTTTGAATTGTG	gtgtctt-TCAAACCAAGAACAAGTTCAATTAAG	60.349	59.975	124	A	9	CACACTCTGCGTGCTTGGTTGTACCAGCCGCACTGTACAGGTTTACCTGGCTGTACGCGCGAGACTAACTAGCCTTTTTTTTTCTCATTTCTGGCTCCTTGTTTTTCCTGTTTGAAAGGCCTCAAGAGTTGCTTGTGGTAACTTCCAA
E100077168L1C001R00500179130/1_ACTC_57_104	6FAM-TGGATTGCAGACAAAGACAAT	gtgtctt-AAAGTCTTGCCCTTGTTCAGA	58.215	58.969	130	ACTC	12	GTGGATTGCAGACAAAGACAATTTTCTAAAAAGTCAATTGATTTATGACCGTTTGACTCACTCACTCACTCACTCACTCACTCACTCACTCACTCACTCACTCATAGTTTTCTGAACAAGGGCAAGACTTTCACTACAAACCTAGCAT
E100077168L1C001R00500192087/1_A_64_71	6FAM-CGTTGTATTCGCTGTTCCCT	gtgtctt-TTCAACTTGCACCGATTTCA	60.132	60.234	102	A	8	AAATATTTGTACGTAGCAAACGAATAAAAGGGAAATCGTTGTATTCGCTGTTCCCTGAATATAAAAAAAATATAGATGAAATAACTGTACGTTAAATACGAAGAAAAATAGAAATCGTTGAAATCGGTGCAAGTTGAATACGATAAAA
E100077168L1C011R04000902821/1_A_45_53	6FAM-GAAACTGGTTTATTCTCATACTCCG	gtgtctt-CGACGTTAACAGCACATTTCA	59.491	59.784	113	A	8	ATTTCATAACACCGTCCTATGGTCCAGGTTGTTTAACAGAACAAATGAAACAAACCTCCGAGAACGAAAAGTGTCGAGAAAAAAAATAGCAAAAATGCAAGAGAAAAATTCAAGACGCTGGAAGAATCCGTCGCTATCATTTGCTTCA
E100077168L1C001R00500286219/1_AAT_31_84	6FAM-AACTCTGCCAGGTTAAATAAATCA	gtgtctt-CCGGGATCTTCCAGTTCTTA	58.348	59.122	117	AAT	18	ATTAACTCTGCCAGGTTAAATAAATCATCATTATTATTATTATTATTATTATTATTATTATTATTATTATTATTATTATTATTAATAAATATCCTGGGGTTAAGAACTGGAAGATCCCGGCAGAGAACAAAAGTAGGGCCTGCACTGA
E100077168L1C001R00500295675/1_A_83_90	6FAM-TTCGGAATACCAATATCATATCCA	gtgtctt-CACATTGGTTACATTTGCTCCT	59.465	59.02	109	A	8	AAATAATGAGGACTTGGTTTAACATACATAATGTTCGGAATACCAATATCATATCCATTCTCGTGACGAGACTTGTAAGCATTTTTTTTAAGCTCAACTGATACCAGAATCTTCAATAATAGGAGCAAATGTAACCAATGTGTGAAAA
E100077168L1C001R00500302282/1_C_53_62	6FAM-TGGTTTGTATGGAATGTGGC	gtgtctt-TCACACGTTCCATTCTTCTCC	59.251	60.104	121	C	10	AGAATTAATGAAGAGACTAGTGAATGGTTTGTATGGAATGTGGCATTGTATGGGGGGGGGGCAGAAACATAGACATTTCGACGTAGTGAAGAGGATCGAATAGAAGCATTTGAAATGTGGATATGGAGAAGAATGGAACGTGTGAA
E100077168L1C001R00500318674/1_A_56_63	6FAM-CCCACATTCTCGCTAACTATACC	gtgtctt-AATCAGCATCAACCACCAGA	59.091	59.09	102	A	8	AGAAGTAGGCATATTCTATTTTCCCCACATTCTCGCTAACTATACCACTTTCATAAAAAAAATATTCTTCTGCCATTTCCAGCAAAAATCACGTCTTTAGGGCTATCTGGTGGTTGATGCTGATTTTTGATAATGAACTAGGGTAAC
E100077168L1C011R04001163605/1_C_44_54	6FAM-AGCAAGGTCCGAAAGTCTTG	gtgtctt-GCTGAAACGTAAAGTATCAACCA	59.473	58.383	114	A	8	TTCATCCAGCCGAAATAGTGCATATATGTAAGGAAGTATAAGAATGAAATTTACGCTAAGCATTTGTGGTTACGTGGATGTGAACAAAAAAAATCTGTATTT
E100077168L1C001R00500328447/1_A_62_75	6FAM-TTGGGAATAAATCTGAATTAGGAA	gtgtctt-CACTCCAGAGAACGATAGACTGG	58.166	60.308	105	A	14	CCCAGAACATGAATTTTACCAGCAATCGAAAAGTATTGGGAATAAATCTGAATTAGGAACAAAAAAAAAAAAAAGTTTCCTTCCCAGGCAGGATTCGAACCACGAAAGTCTTAGTTACCAGTCTATCGTTCTCTGGAGTGAAGAAGGC
E100077168L1C001R00500338584/1_A_94_105	6FAM-CAGAAAGGTCAATTGTCTCAGG	gtgtctt-GGCCTAAGTGAAGTGTTGCC	58.837	59.74	103	A	12	AATACAAGTATCAATAAATAACAGAAAGGTCAATTGTCTCAGGTAATTGCAAAACTAATCAAATTTAAGACTGTTTACATAATGTAAAAAAAAAAAAGCACTATGGCAACACTTCACTTAGGCCCGTTAGGCCTGTAACAC
E100077168L1C001R00500351274/1_A_108_117	6FAM-TTCGATTGGACACATTTCACTT	gtgtctt-TGAGCTGTGGAGGTTGACTG	59.476	60.022	123	A	10	ACATTTCGATTGGACACATTTCACTTATTATACCCTTCCGAAGTTGACTCATTTATTTGAGCTTTGTTTGCTAACAAGGAGTCTGAAAAAAAAAATCTTTCTTATTGCAGTCAACCTCCACAGCTCA
E100077168L1C001R00500353880/1_A_90_98	6FAM-CCAGTGACCCAACCAATTCT	gtgtctt-GGAACGTGTGAAGTGGACAG	59.82	59.152	118	A	9	CCAGTGACCCAACCAATTCTTTTTCCTCTTCCTGATCAGTTTCACCATCATTGTTTCTTCATCCACTCTTTACAACACAGTTTCATTTTTTTTTCTGTCTGTCCACTTCACACGTTCCATTCTTCTCCATATCCACATTTCAAAT
E100077168L1C011R04001346336/1_A_89_96	6FAM-TGGGTTTAGGTCCACAGTCG	gtgtctt-CATGATCTCCAGGAGGTATCTGT	60.943	59.475	122	AAT	8	TAATAATAATAATAATAATAATAATGATAATAATGATAATAACAATAATAATATTGATAAAATAAATAATACAAAACCACTTATCGAGAGTTACATAATAATTTATATAA
E100077168L1C011R04001368708/1_G_79_89	6FAM-AGAGAAAGTTTCCTCCGGTGT	gtgtctt-AACAGAAACGAACCATCCCA	59.24	60.353	100	A	14	ACATTCTCTAAATGTGTAGTTACTTTTGCGCCGTGTGTATATAGGTCTATTTTCCTGAGTCCTGTTCAATATAATTCTACACTTCAAAAAAAAAAAAAAGTCACTGACATGAGAAGAAATCCTGAAAA
E100077168L1C001R00500403987/1_A_52_60	6FAM-TGTATTTCCGTGTAAATCGGC	gtgtctt-CCGAATAATAACAGACATTTCCC	59.846	58.809	103	A	9	TAATTTAATTGTATTTCCGTGTAAATCGGCAAATGGCATACCATCACGATAAAAAAAAACATGCTACAAAAATATGACAGTGGTACAATGGGAAATGTCTGTTATTATTCGGTTGAGAAGCTTTTGTCATCTAGTCTGCTGACA
E100077168L1C011R04001405476/1_A_54_62	6FAM-CTCGCAGTTGATACAGCGTC	gtgtctt-CAAACGATTGGTTGCCTCAT	59.621	60.894	126	A	8	TTATTTGCTTCCTTAACAATGAAATATACTCCCTCTGAATTTTTTTTATGCCAAATACATTTTCTTGGACTTATCCACCTTCAGGTTTTGAGTTTCAACACGAAAATGCAAGTAACAATGTCAGGACGATCA
E100077168L1C001R00500442358/1_A_81_89	6FAM-ATAGCCTCAAACCGGGAATC	gtgtctt-CTGAGGAATTATGGCGGCTA	60.286	60.188	105	A	9	TACGGTCCTGTATTCCCCCTTGACTTACTTGTTACACGATAGCCTCAAACCGGGAATCGCGAACACAAGTTGATTTTCGAAAAAAAAATGGGAAGGGTTTAAACCACTATTCTGCCGACATTCTAGCCGCCATAATTCCTCAGTGCTT
E100077168L1C001R00500445989/1_A_30_37	6FAM-TGTTCTTCTTTCCTCCCTCG	gtgtctt-CGTTGCACTTCAGTAACTTTGC	59.401	59.984	111	A	8	TTCGTTCGTGTTCTTCTTTCCTCCCTCGTTTTTTTTAATACATTTTATTTTCATAGCAAAACTCTGGCTGGAGTTTGCTTAGCTTGTATAACCAGAGGCAAAGTTACTGAAGTGCAACGTT
E100077168L1C011R04001526512/1_A_77_86	6FAM-TCTGGCTTCAGCACACAAA	gtgtctt-GCTGAACGACTTTCATGTGG	59.097	59.293	104	A	17	CTTCATCATAATCGCCAAAAAAAAAAAAAAAAAGTAAGCAGAGGTGCAAATGGCTACAATCAAATATGCGCGACGTTAGCAAAAGTCTTGTACTGTTTTGTTCAGCATAATATGTACA
E100077168L1C001R00500470609/1_A_34_42	6FAM-GCACTCAGAAGCAAAGTGATACA	gtgtctt-AGCACTGACTGGAACTGCAC	59.576	59.051	123	A	9	GCACTCAGAAGCAAAGTGATACAAGTGACATTAAAAAAAAAGTGAGATAAGTGTATAATATAAATCTTTAATGTCACTTCTGTTCAGAGAAAAAGTAATACAAGTGCAGTTCCAGTCAGTGCTGTT
E100077168L1C001R00500485011/1_A_71_78	6FAM-GGTACGACATAAGCAGGCGT	gtgtctt-TTGCTCGTATCAAAGAATCAATATG	60.162	59.569	106	A	8	AGGTACGACATAAGCAGGCGTAAAGCGGACAAGGGGTACAAAATTCTCCAATCCTATTATATATATATATTTTTTTTATTTACATATTGATTCTTTGATACGAGCAATAAAGAGGTAAATTGTAACTTACCATGAGACCCCAAGGGTT
E100077168L1C011R04001662589/1_T_94_101	6FAM-CAGCTGTCATAATGTCCCATATC	gtgtctt-GCGATGACAGTGCTATCAATAAG	58.481	58.937	109	A	10	GATTTACAGACAGTTGCGCCACTACACTCCTACCTACCATATGTAAAAAAAAAATGTTGTGTTTTATTTAACGACGCTCGCAACTGTAGAGGTTATATCAGCGTCGCCGGATGTGCCGGAATTTTGTCCCGCAGGAGTT
E100077168L1C001R00500518137/1_A_58_67	6FAM-GGAAAGCAACGGCAAGTTAC	gtgtctt-AGATGTCCGCATGAGATGCT	59.752	60.801	112	A	10	GACAGTGGTGTGCGGAAAGCAACGGCAAGTTACCGCATTTAGGCCTATCCTTCCCGAAAAAAAAAACTGCAAATATGGGCAAAAGAAGCTTTTAATGGAAAAAGGAGCATCTCATGCGGACATCTGGAAAAAGAACTAAGGAAGAGAC
E100077168L1C001R00500522408/1_A_43_50	6FAM-AGCCTGAATCGAAATGAACG	gtgtctt-TGTCTACAGCACATTAGCGTACAA	60.214	59.9	116	A	8	ATTAGAACTGAAGCCTGAATCGAAATGAACGGCCACCATTTAAAAAAAATATATTTAAATATCCATATTATGATTATTTTTCAATTTAACTTCATTATCTATATTGTACGCTAATGTGCTGTAGACAGTATAAT
E100077168L1C001R00500565809/1_A_66_73	6FAM-TGGGTCACATGATGACAATG	gtgtctt-TGTAGTTATAAATGCTCACGCCC	58.699	60.387	115	A	8	CTATACTATAGCCTACTATGGGTCACATGATGACAATGATTGTTACAGAAAATTTATGAAACACTTTTTTTTACTGTGAAATGCTTAGTGGTCGTCTTTCTCTTCCCTAGGGGCGTGAGCATTTATAACTACAATATTGCACCATCTA
E100077168L1C011R04001815423/1_A_68_75	6FAM-CATGGGAATTACTTTGCAGTCA	gtgtctt-TGGTTACAAGGCAACCATCA	59.996	59.964	133	A	8	ATGTTAAATGTTAAATGGGAATTACAAATACAGTTTGCAGAATATATACAATATAGTGGAGAAAAGAACCCTTAATAGTTACAAGAAAAAAAATTTATAAGTACAAAATGTGTTAG
E100077168L1C011R04001826881/1_A_74_86	6FAM-TGTGTAGGCCTGAGTGTAAATGTT	gtgtctt-TTATCCGCCACCCTATCAAC	59.989	59.784	141	A	11	GGTTCACTGTCACCCTGTACGCCTCAATAACTAAAATTTTTCGAACACTGGTATCATATCATATGTTTTATCTTTTGTATAAACCTTTTTTTTTTT
E100077168L1C001R00500597665/1_A_52_59	6FAM-GGAGTACGTCATGTAATAGGAGCTA	gtgtctt-CTATTTCCCTTGCCAACAGC	58.051	59.708	104	A	8	GGAGTACGTCATGTAATAGGAGCTACCTCAAGGAAAACACTCAAGTCAATAAAAAAAATATCACAGGCAAAACAGAATAAAAGAGCTGTTGGCAAGGGAAATAGAAGTTTTGTTTGGAAATGTGTCTATATGTGAAAATGTTA
E100077168L1C001R00500604254/1_A_70_77	6FAM-TTTCAATAGTGGAAGGAAGGTG	gtgtctt-GCCTCACCACAGACCCTTT	58.238	60.104	102	A	8	TATACTTTATGAAAATAATATATAAACATTATGTATTTCACATTTCAATAGTGGAAGGAAGGTGTTAATTTTTTTTCAAAAGAATACAATATCGGAAGTACAATACATTTTATCGTCTGCTGGGGAAAGGGTCTGTGGTGAGGCGATA
E100077168L1C011R04001861992/1_G_58_67	6FAM-TGCAGAAACGTAGCAGTTGG	gtgtctt-CGCTCGCTTCTCTTACATCC	60.05	60.118	127	ATG	11	CTGTGACTATAAATTGAAGATCTAACCGCATTATTCGTACATCTGCTGAAAAAGGATCGACGTACAGAGATGATGATGATGATGATGATGATGATGATGATGATAACAACAGTAACACTTAACCTTTTAATGTTTCATGAGTAACATG
E100077168L1C011R04001862812/1_T_60_67	6FAM-GCATAGATTCTGATGGAGGCA	gtgtctt-TTCTACGGCCCTCGTAATTG	60.192	60.089	116	A	8	TTTTCAAACAAATAAAAAAAACACAATAGCTTGCACTACATTACACACGAATGAGAAATCTCTCCAATAGCTCATAGCAGACTGACATGGACTGCAACTATGCAAT
E100077168L1C001R00500624248/1_A_66_73	6FAM-CCATGTCATATGCCTTTCTGA	gtgtctt-GGGATCCTCTGTGCGTTT	58.586	58.588	108	A	8	CTTCTCTCTTAACCATGTCATATGCCTTTCTGAAATCTATGAGTAACTCCATTATGTGCCGAATAAAAAAAATCTCATCAATAGTTGATCTATTACGCTTAAAAACGCACAGAGGATCCCCAATAATTTCATCTACATATGGAGTTAA
E100077168L1C011R04001997996/1_T_63_74	6FAM-CGTTGATCTTCTTACATTATATGCAC	gtgtctt-CGTTATCAAGAATTACAAATGAACAG	58.322	58.343	131	A	9	ATGGCAGAAGGACAGTGTTTTAAACATACCAATTTTCATTATTATACAAGATACAGCAATGGAGAAAAAAAAAGTTGAATATTTCCAAAATGTTACTGCTGTAAGCTGTACCTAACCCCTTAAAGCAATGACCTACTTAACCTATTAT
E100077168L1C011R04002072012/1_T_102_111	6FAM-GGAGCGGAGCTGACCTTGT	gtgtctt-TCAAGGTTAATGACACGTTTATCG	62.895	60.282	100	AAT	9	TACCATGCTATTAATTATTGTGCTCAAAGACCGCCTTCAAAATACATTTATTATTGTCATTACTATTATTATAATCAATACTATTATTATTATTATTATTATTATTATTACTACTACTACTACTATTACTAGGTCTATTGTTCTTGTA
E100077168L1C011R04002090011/1_A_39_47	6FAM-TCATTGTGGATTGTAGGTGAAAG	gtgtctt-TTACGAAACATGCAGCAGCTA	59.007	59.662	101	A	8	GGCAACTTTGGAAAACAAATATATCTATCTTCAACATTGTTCCTATAAAATGTTTTCTGTGTTTACTATACTGCAGTAGGCCGTCTTTTTTTTCCCCCAGTCTATGATGAGTCT
E100077168L1C001R00500721003/1_A_55_62	6FAM-AACGAATGAGCTGTCACCG	gtgtctt-AGGACCTCCATGTGTAAGTATTCA	59.846	58.96	118	A	8	ACTGAATGAATTTATTAACAACGAATGAGCTGTCACCGGTGGCAGTTACAGACAAAAAAAAGATAAATAGGTGCATGTAAGGATAATTAAAAGGCTACAAGTCTAAACACTTATGAATACTTACACATGGAGGTCCTACTTATATG
E100077168L1C011R04002156946/1_T_70_77	6FAM-CATGCATGAAATTTAGAACACACA	gtgtctt-TCTTGCAAAGAAACGGACG	59.932	59.973	111	A	9	AAAGAGATAGTGAAGAAGCAAAAGTAATTGCTGTAAAAAAAAATGTACCATTTTGTATTGCTGCAAATGTGAAGGTGAGGCAAAAGTCTCCATACAAATGGTGACACAGTGATGTAGATATTCTGTTT
E100077168L1C011R04002196065/1_C_46_55	6FAM-TGAAAGAGCCTCGTTAAGTAACTGT	gtgtctt-CCCGATTCGCACAAATAAAT	59.903	59.795	123	A	8	TTTTTTTTAGCTGGAGTGTGTTACAATGTTGAATGACAGCATTGACATCCAGTCATATAGTTATCATTCACTTATCAACGTACAATTTGTTTT
E100077168L1C001R00500770851/1_A_102_109	6FAM-GGGAAAGCTGTGTCGACTTT	gtgtctt-TTAGTCTAATAATTTGTCCACGTCTG	59.333	58.022	107	A	8	AGAATAAATCTGAAGTATGAGATAAGGGGAAAGCTGTGTCGACTTTCTCAGTGGCGCAGCCAGAATTTGGTTCTGGGGGAGGTGATTTTTTTTAACTGGCTATAATACAGACGTGGACAAATTATTAGACTAA
E100077168L1C001R00500782586/1_A_116_124	6FAM-CTGAATTGAAGCCTGCATTG	gtgtctt-CCTTTGCTTCTAGCAACCTCA	59.42	59.64	102	A	9	TTTAATAATATGCGTACTGAATTGAAGCCTGCATTGTAATGAACGGCAACCATTTTCAGCAACTTGTTTAAAAATTCAGATTAGCTTTTTTTTTAATTGAGGTTGCTAGAAGCAAAGGA
E100077168L1C011R04002317748/1_T_40_48	6FAM-GCAGTGAAACCCTACAAGGC	gtgtctt-TATTATTATTCCTTCCGGCTGC	59.74	59.485	100	A	8	TAATTTACAGTGTTTTCCTCAATTTTTTTTGCTGCACACTTCTTCCACCTGAAATCCTTTTTCTTCAATATTCGTCTTAATGTTGTTTTTCATTTCAAATCAATTTTCTCTTGTA
E100077168L1C011R04002330931/1_T_81_89	6FAM-GCGCAGTTCTCTAAAGAAGTAGAA	gtgtctt-CCAGTGGTTCAGGAACAAGAA	58.616	60.133	127	A	9	ATGTGAGTGCATTCAAATGTTCCGAATTAAGTGCTGCTCTACATTTAGTAACAATATTTCCTGCATCACTAAACACGAAATTTTTTTTTCTGTCAAGCACTTCTCCATGATCGTTCAATTTAAATCCAAACATTTCACCGATCTTACT
E100077168L1C001R00500846284/1_A_48_55	6FAM-TCAATCCGCTGCACACTTAG	gtgtctt-TCATACTTGTTTCACATTCTGACC	60.011	58.175	105	A	8	TTCAATCCGCTGCACACTTAGCAACGCCGTCGTACTTCAAAAACAATTTTTTTTGCATGTAACATTTCTGATGGAGGATATAGGTCAGAATGTGAAACAAGTATGACAGATGATTTTCATGTTTTCAAACTATTGTGTT
E100077168L1C001R00500846958/1_A_49_66	6FAM-GAAGAAGGCGATCAACAGTG	gtgtctt-GAGACCTGGTGTTGCCAGTT	58.443	60.159	144	A	18	GAAGAAGGCGATCAACAGTGTTTTCACCTTGAATTTTTGCAGACGCCTTTTTTTTTTTTTTTTTTGGTCGCGTGGAAGAGTCGGTGAACACCATGACATCGATTGCCGTTTTGATTCCAGATCGAACTGGCAACACCAGGTCTCATCT
E100077168L1C011R04002445566/1_T_78_85	6FAM-TTCAGAGTTGCACTCGGTTG	gtgtctt-TTGGAAACATAAAGCCGAGG	60.025	60.067	134	A	10	TGATGACAAAAATAAAATAAAATTCATTTGTGCACGGATAATCGGGAGTTTGCTGTAAAAAAAAAACTATTTAAAAAGTAGCCAAGTTAGGTCCCTAGACTACGCATAATTCTCATGCACACCAGTTTGTAATATTAATTCAGCTGGT
E100077168L1C001R00500860252/1_A_80_88	6FAM-GTGAGAAAGCGATGTCGATG	gtgtctt-CCTAGATGTTGATACAGCGTCG	59.399	59.791	122	A	9	GTACAGGTGAGAAAGCGATGTCGATGGGAAGTGATAATGTTCCCGAATAGGTTTAAGGAACGATGCATACCACCATCCTTTTTTTTTGTTTTATTGGATTATTTTACGACGCTGTATCAACATCTAGGTTATTTAGCGTCTGAATGAT
E100077168L1C001R00500861988/1_C_76_89	6FAM-ATTATTCTCTGCCGTTTCCG	gtgtctt-GAACAAGAGTCGGCCCTTTC	59.182	61.134	100	C	14	AATAGATTTATTTTGGGTACTTTTCCTCCTTGTGTATTATTCTCTGCCGTTTCCGACGTGGGTTTGTGCCTTGCGGGGGGGGGGGGGGCGCAATATGTACACTTAACCGCAAAAAGAAAGGGCCGACTCTTGTTCGATAGAAATGCTA
E100077168L1C001R00500871282/1_A_69_76	6FAM-AATTTCAAGTTGCAAGAGACCA	gtgtctt-TGGGATATGCCTTCTCGAAT	58.882	59.486	103	A	8	AGATAAAAATCCAATTTTGAGCAGTTTCATGAACAACTTAATCATAATTTCAAGTTGCAAGAGACCATTTTTTTTCGAAAACCGCCCTTCTGGGAACAAAATATTATTAGACTTTCTTGTCTGTCCTAATTCGAGAAGGCATATCCCA
E100077168L1C001R00500918222/1_AAT_29_67	6FAM-TTCTTGCACTGAAGCTCAGAAT	gtgtctt-TTCCTGGCAACGTATACGATATT	59.266	59.781	145	AAT	13	TTCTTGCACTGAAGCTCAGAATTATTTATTATTATTATTATTATTATTATTATTATTATTATTATTTCATATTTATTATTATTATTTCTTATTTAATGATGTGAATAATAAAACTGAAAAATAATATCGTATACGTTGCCAGGAACAT
E100077168L1C001R00500924015/1_ATTG_51_122	6FAM-AAACAATTAAGAAACTCTGGATGGA	gtgtctt-TCCACTTATCCACGCATTCA	59.472	60.073	133	ATTG	18	AAAAATACCACAGAAACAATTAAGAAACTCTGGATGGATGGATGGATGGATTGATTGATTGATTGATTGATTGATTGATTGATTGATTGATTGATTGATTGATTGATTGATTGATTGATTGATGTATGAATGCGTGGATAAGTGGATG
E100077168L1C001R00500932352/1_A_77_84	6FAM-AATCTTTCCTTCTTCACTCTGTCC	gtgtctt-TGCAAAGCAAAGTCAAAGGA	59.318	59.585	112	A	8	TCAAATTCTGCATTTTGAAAATTCTCGTTAGAAATCTTTCCTTCTTCACTCTGTCCTAGAGTAGTGATCGACAGATTTTTTTTCATCACACTTCAAATGCTATTGCTTTGTCTTTTGACTTACGTCCTTTGACTTTGCTTTGCAAATG
E100077168L1C001R00500945273/1_A_62_69	6FAM-TCCTTGACGTTCAACACAGG	gtgtctt-ACCAGGTGGTGCATGAGTG	59.72	60.607	103	A	8	ATTTTTCCTTGACGTTCAACACAGGTCCTCCAGCACATAGGAAGTGCAAAGATTCCTTTGAAAAAAAATGTTGTGGTCATGTGCGCAGCCACTCATGCACCACCTGGTGCACCTTTTCATCAGAACGAAATGTCTTTCCATTCATCAC
E100077168L1C011R04002712293/1_ATG_89_115	6FAM-AAGATGGATGGACCAATTTCA	gtgtctt-AAAGTTAATAAGCGTCGTGATTTAGA	59.234	58.961	119	AAT	16	CCATACGTGCTACATGCCCTACACATCTCAAACGTCTGGATTTAATGTTCAATAATAATAATAATAATAATAATAATAATAATAATAATAATAATAATGATAATGATAATAATAATAATAATGATGATATATGAATACATATTACACA
E100077168L1C001R00500984890/1_A_38_45	6FAM-GTAATGAACGGCCACCATTT	gtgtctt-TGTCTACAGCACATTAGCGTACAA	59.691	59.9	107	A	8	ACTGAAGCCTGTATCGTAATGAACGGCCACCATTTTAAAAAAAATGTGTTTAAATATCCATATTATGATTATTTTTCAATTTAACTTCATTATCTATATTGTACGCTAATGTGCTGTAGACAGTATAAT
E100077168L1C001R00501107289/1_A_38_45	6FAM-AACACCTCTGGAAGCATACGA	gtgtctt-TTAGGCCAGCAGTTGTCTGA	59.749	59.591	122	A	8	CAACACCTCTGGAAGCATACGATACAGAAAATTTGTAAAAAAAATGCACTTAGATGCAGACACCTTATCCTGTATGCAACAGCTCATAGAGGGCCAAGGCCTATCAGACAACTGCTGGCCTAATGTCCA
E100077168L1C001R00501114551/1_AAGT_71_102	6FAM-GACCAATGGCAGGCTTATGT	gtgtctt-AACACTGTTTATGCATTTCTGGA	59.962	58.688	133	AAGT	8	AGGATAGGGACCAATGGCAGGCTTATGTGAGGGCAGCAATGAACCTTCGGGTTCCTTAAAAGTCACAAGTAAGTAAGTAAGTAAGTAAGTAAGTAAGTAAGTAGCACGTATAGATGTATCCAGAAATGCATAAACAGTGTTAGTTGGA
E100077168L1C011R04003133889/1_T_97_105	6FAM-TTGGCTGCTCTGTGTTTAATG	gtgtctt-GCTGCAGTGTAAGCCTACGG	58.978	60.984	100	A	15	TCCCTAGTATTTGTTTATTTTTATCACTACCCTAGCATTTGTTTCTTTGTTTGCCACCATTTCAAACTGCACTGGTCTGGACGTAAAAAAAAAAAAAAACAGAAAATTACAAACCACTCCAGTCAATGCACAGCACTTGAAATATGAC
E100077168L1C001R00501168412/1_A_111_118	6FAM-TGCGATCAGCTTCACTATGG	gtgtctt-TTTGCTCTTACGGGTTGAGG	59.972	60.241	117	A	8	ATGATTATGCGATCAGCTTCACTATGGCCGCGAAACCAGGTGACCCGGGTTCGAATCCTGGTTGGGGCAAGTTACCTGGTTGAGGTTTTTTTTCCGGGGTTTTCCCTCAACCCGTAAGAGCAAA
E100077168L1C001R00501172794/1_A_32_39	6FAM-TAGTGTCATGAGTATTGCTAATGTGG	gtgtctt-AAAGTCAATGAGAATTTCCATAGTTC	59.535	58.299	100	A	8	TGATAGTGTCATGAGTATTGCTAATGTGGATTTTTTTTGCTAAGGGACAAAATTTGAGGTTAATGATTTTAATGCTTGAACTATGGAAATTCTCATTGACTTTAAAACCATAACTGAAGTTAA
E100077168L1C011R04003261331/1_A_110_117	6FAM-CGGGATTCCACAGTTGACTT	gtgtctt-ACAGCACCGGATCGAACTC	59.966	61.247	100	A	8	GCGATTTCTTGATTCTTTTCGGTTTATGCCATCCAGTTTAGCACAATTAGCAGACAACTTGCCCAAAGATAAGTTTTCGGAAACGAAAAAAAACTTCAAAGATAAATTTGATCTTGTTTGTCGCAA
E100077168L1C011R04003399577/1_ATG_51_89	6FAM-GCACGCAGCCGACTATACAT	gtgtctt-GGGCCTAGGACTCATTTCGT	61.219	60.464	133	A	8	TTCATATTAATGTTTAAATTCTCCCCTTTTTTTTATTTTCAAGTTTACCACAGCGGCCGAGTTTACCCCAATTTGCGGTATGCAAAATCGTTAATTTCTCAGGAAATAGGGAGAGGAGA
E100077168L1C001R00501260687/1_AAT_59_97	6FAM-CTGGCATTTCGGAGGAGTAA	gtgtctt-TTTCTTCTTCACTCGGAGGTC	60.206	58.511	140	AAT	13	TGTCTGGCATTTCGGAGGAGTAAATCTCTGTTACACTGACCTTGGACGTGGGCAAGTAATAATAATAATAATAATAATAATAATAATAATAATAATAGCATTAGCCACGGGAAAAATACTCGGACCTCCGAGTGAAGAAGAAAATAGC
E100077168L1C001R00501262596/1_AAAT_42_109	6FAM-AACTGGCGCCCTATTTCTTT	gtgtctt-TGGAAGTGAAGGTCTTATGGC	60.095	59.184	127	AAAT	17	GAATCGTGAAGAAATTCATAACTGGCGCCCTATTTCTTTTATTTATTTATTTATTTATTTATTTATTTATTTATTTATTTATTTATTTATTTATTTATTTATTTATTTAATCTGACAGGATTAAGGCCATAAGACCTTCACTTCCATC
E100077168L1C011R04003477842/1_T_55_64	6FAM-TGTTCTTAGTTCTGAAGACAGTGTGA	gtgtctt-TTCTGGTCACGAGACATAATCA	59.554	58.228	127	A	10	AAACACCTGCGGTCTATCAATTATTATTCAACTTAAACGCTTCGCCTTTGTGTCACTATTCAATTAAAAAAAAAATCACAGTGCAATTCAACTGAATAATGGAGGACACTTTTAATTTAATGTGGTAGCCTAATTAGCATTGTGTGTC
E100077168L1C001R00501306068/1_A_121_129	6FAM-AGTCCGTATCTTTGCATGGC	gtgtctt-ACACATCGCACGTCTGGAT	60.103	60.138	106	A	9	TCACAAGAGTCCGTATCTTTGCATGGCCGTCCAACATGTCGGTATCTTGTTGATTTCAAGTAGGCCTACATTATTCCATTCCATATTTTTTTTTATCCAGACGTGCGATGTGTT
E100077168L1C001R00501310819/1_A_34_42	6FAM-TATTTGCACCTCGCTTGTTC	gtgtctt-CGTCTTGTCCACGAAGTTGA	58.92	59.873	119	A	9	AGATTTATATTTGCACCTCGCTTGTTCAATGCAAAAAAAAATCTTTGCAAATCTCGCTGGTGTAAATTTATTTGAGATGTACAAATTTAACTTGTATTATCACATTTCAACTTCGTGGACAAGACG
E100077168L1C001R00501312341/1_A_55_67	6FAM-GATCGACCTTGAGTTCGTCG	gtgtctt-TCCATGAGTCAATTTATCCAGAA	60.801	58.569	126	A	13	AAACAAAGAAGAGAAATGTTAGGATCGACCTTGAGTTCGTCGCCATTTTGTTGTTTTTTTTTTTTTGGATTCAGATATTATTTTATTAATTTTGAATAACAATTACTATGTTTCATGTGTAATATTTCTGGATAAATTGACTCATGGA
E100077168L1C011R04003548104/1_T_22_31	6FAM-TGGAACCATGGTCTTGCAT	gtgtctt-CAGTGGACTTGAAATTCCTGG	59.909	59.578	106	A	8	CAGCAGTTAAAGAAAATGTTTCATTAATCCATTAGCTACTAACAAGAATTACTTTCAACCATTATATTAAAAAAAATACCATTTTATAATTCATGCAGTTTCGGTATCTTTAAATTCGGTGAATAATTGTTCATGTATGCACTGAAAC
E100077168L1C011R04003586608/1_G_103_113	6FAM-CATGCCATACTACGGAACTTCA	gtgtctt-TCACGTAATCCATCAAGAGACAA	60.018	59.623	122	A	9	AAGTTTCGTGGTTATTATATAAACAGCTGCTGAATACAAGCTCAGAATGCAAATTGGTACAGTCATGAAAATACGGTAAACAACTAAAAAAAAATTACCATGTCATTTAAAACGTATAGGTATGTAATTTTTGTTCTCCGTGGTAT
E100077168L1C001R00501373636/1_ATC_82_120	6FAM-TATTTAGACCGCGCGGAAAT	gtgtctt-AATAAATGGTGCTGCTGCTG	61.757	58.945	124	ATC	13	TACTAAAGAGTGTATGCTGATATTTAGACCGCGCGGAAATGAACTGACGCAAAATTAGAGAAAGATTACCTTCAGTATGCATCATCATCATCATCATCATCATCATCATCATCATCATCAGCAGCAGCAGCAGCACCATTTATTTTGT
E100077168L1C011R04003726555/1_T_81_88	6FAM-CGGAGTGAAATCAATTGTTACGATA	gtgtctt-TGAAATGAAGAGTGGCAAAGTT	61.367	58.882	135	ACAT	12	AAGTACATTCAAAAACTCAGGTACAATAAAAATTGAAGTAAAAATAAAATGATGTTCCTGTACATGCATACATACATACATACATACATACATACATACATACATACATACATACATGTACATGCATGCAGGCATGCATAAAGAGTTA
E100077168L1C001R00501399943/1_A_37_56	6FAM-GACTATAGGCTATTCCATCAACTGG	gtgtctt-TGATTTCGGATCAGTCTGCTT	59.476	59.828	116	A	20	AATAGACTATAGGCTATTCCATCAACTGGAATGACAAAAAAAAAAAAAAAAAAAAGGGACGGAATATTCGCACACAGCGTCATACACAAGTCATATTAAAAGCAGACTGATCCGAAATCAAATCACTAAACAATTTCAGA
E100077168L1C011R04003770642/1_T_78_85	6FAM-GGAGCACACTTTGGGAACC	gtgtctt-CGGAAGTCAGAGAATGAGCA	60.504	59.112	105	A	8	ATTTTGTACTTATACATAGTCATGGAGCCTTTTCTCTGCTAGCAGACGATATGAATCCAATCAGCTATTTTGAGAGATGGAACCTAAAAAAAATAGATACCAATACAGTATGTTAAATGAAAA
E100077168L1C001R00501474677/1_A_33_42	6FAM-GATATTAAGACGGCAAGCCAA	gtgtctt-TTGTGATGCTGTAAGAAATGGA	59.225	58.294	101	A	10	TAACAGATATTAAGACGGCAAGCCAAAACCGTTTTTTTTTTCGGTACTAGGATGAAAACGTAAATTTCTGTAAATATCTCAAAATCCATTTCTTACAGCATCACAATATTTGTTATTTATACTTCG
E100077168L1C011R04003923128/1_A_99_106	6FAM-CGGACTCATTTCACAGGCAT	gtgtctt-TATAGCTGCGATCTCACGGA	61.067	59.548	114	A	12	TTGCTAAAAAAAAAAAAGTGCATGGAGAAATGATCTGGGCGACAGATCAAATCAGAATGAACTTCATCTTCCTAGAAGGACGTGAAAATCAAGCGGTGGACA
E100077168L1C001R00501512960/1_A_88_97	6FAM-CAGTATCATGGCCTGAATCCTTA	gtgtctt-GCACTGTACTTATGCTGTGTTCA	60.338	58.055	121	A	10	TCATTTAATGCAACATTTTCTGAACCAGTATCATGGCCTGAATCCTTATTACTTTCTGTAAGTAAATGTCTCCTCTAAAAGAAAGAAAAAAAAAAGTATGTAAAGGCTGGGGAATACTTTTCCTGAACACAGCATAAGTACAGTGCT
E100077168L1C011R04004073091/1_T_86_93	6FAM-TTTCCACTTTCCTAAGCTTTCTTATT	gtgtctt-AGGTGGAAGAAGTGTGCAGC	59.355	60.453	100	A	8	AGCACGTTTTTAAAAAAAACCTTAAAATTCGCCACTGTTCATATCTGATCCTTTGAGATATTCCTATCTCGGGACAAGAACGTTCTGACTACACAAGTATTTTT
E100077168L1C001R00501565654/1_A_45_57	6FAM-TCCACAGTAATGGAGGGAGC	gtgtctt-TGGTCTATCCAGGTTCAAGAAA	60.073	58.694	106	A	13	CTATGCATGTACTCCACAGTAATGGAGGGAGCATGCAGACTGTAAAAAAAAAAAAATGGAAAGAGTTGGTGAGTTCTGAGATGCATTTTGTTTGAATTTCTTGAACCTGGATAGACCATAAATGTTATCCACTATATTCAG
E100077168L1C001R00501586341/1_A_53_63	6FAM-GGATGCATAGCTCCTGAACG	gtgtctt-TCTGCAACAAATTCTGAGGG	60.765	58.847	101	A	11	AACAAGGATGCATAGCTCCTGAACGAAGAATCAGAAGAAATAGGTTGTTCGAAAAAAAAAAATGTTTCTCCTTGCGAGATTATAATCCCTCAGAATTTGTTGCAGAAACCCTGAATCATGAAGAAAAAGAGCGAGAAAGACTATATC
E100077168L1C011R04004167798/1_A_58_68	6FAM-TTAAATCGCTCGCCCACTT	gtgtctt-CTCAACATCCGATAAGGACACA	60.727	59.993	136	A	15	TTTACTACTTAATTAACTTATTATTCCCAGAACATGAATTTTACCCGCAATGGAAAAGTATTGGGAATAAATTTGAATAAGGAACAAAAAAAAAAAAAAAGTTTCCTTTCCCGCAGGATTCGAACCACGAAAGTCTTAGTTA
E100077168L1C011R04004179922/1_T_34_41	6FAM-AATACAAGCAAATATAGAAGTGTCCG	gtgtctt-CCGTTGTACATTTACTAGGCTATTG	59.14	58.375	117	A	9	CATTGTCTTGTCTTGGTAGCTCATATAGTAGCGTGTCGGTTCCACTGCTCAACCGAAACGTCTCGTGTTCGATCCCAGGTAAAACTTTTTTTTTATTGAGGTGTAATTAAT
E100077168L1C011R04004189273/1_T_79_89	6FAM-TGTGGGTAGGTATAACACAACTCTG	gtgtctt-GACGGACAATTGTAAGATGGG	59.416	59.302	119	A	8	TGGCCGTTCATTTCGATAAAGGCTTCAGTTCTTTTTTTTGCATATTATCGCACTATAGAGTATTGTATCTAATTCCAATTACCAGTTTTGTCCTTCGTACTAGTAACTCATGTTGAAATCATTC
E100077168L1C001R00501645876/1_A_111_119	6FAM-CAGTTGAGTGACTTGGTGGC	gtgtctt-TGGTTCTCCATACCAAGCG	59.31	59.658	100	A	9	CTGTCATTATACAAGGAGCACACTCAGTTGAGTGACTTGGTGGCCGGGATTCCACTGTTACTCGAAGAATATACGTAAAGATTAATTTTTTTTTAATGGTTAGAGCGCTTGGTATGGAGAACCA
E100077168L1C001R00501682741/1_C_91_102	6FAM-TTATGAGGGATTATTTCGGGA	gtgtctt-TTTCGGTAACGCAACGAAAT	58.388	60.488	124	C	12	CGAACCTTAGTTATGAGGGATTATTTCGGGAAAATTATTCGTTTATTTCTCAACCCACTGTGAGACACGGACATCCCATCGAATTGGGGGGGGGGGGAGATTGCAATTCATTTCATTTCGTTGCGTTACCGAAAAACAAGAATG
E100077168L1C001R00501718646/1_A_104_112	6FAM-GATCGTTAGATTTATCATTGCCC	gtgtctt-GGGAATTCATTCATTCGTCTG	58.897	59.377	104	A	9	AGGGTCTTAAAGATCGTTAGATTTATCATTGCCCTATATATTACAAAAATTATATTGCTCATAATGTAGAAGTCAAGTACTCTACTTTTTTTTTCAGACGAATGAATGAATTCCCCTTATTTTCCTTCAAT
E100077168L1C001R00501748603/1_A_44_51	6FAM-TGTCATCCCACTATTGCAGG	gtgtctt-GAGAGGAGGTACACCATTATCCTT	59.522	58.968	120	A	8	ACAAATTTCCTACAATGTCATCCCACTATTGCAGGAAGGATTAAAAAAAAGGAATACTTGAGTCCAAAATTGAATATTGCGAAGATGTACGGACTATACAAAATTGAATGTAAGGATAATGGTGTACCTCCTCTC
E100077168L1C001R00501763718/1_A_58_68	6FAM-ATTTCTCCGCATTTGCATTC	gtgtctt-TCATTCACCACGCTGTTGTAG	60.045	59.773	106	A	11	ATTAACCTCGACATTTCTCCGCATTTGCATTCGTTTCTGATTGACTTTAACCTACATTTTTTTTTTTCCTGAGCGTCCCCAATCATTAGTAGGAACTCTACAACAGCGTGGTGAATGAATTATTCAAAACAACAATAAACTATAAACC
E100077168L1C001R00501773299/1_A_62_69	6FAM-AAGGACACGCGTGATAAACC	gtgtctt-TGTGTTTAATGCCTCCCTCG	60	61.021	124	A	8	TGTGAGTCAAGGACACGCGTGATAAACCGTTTTACGGACAGTTTTTACAATTTCAAATTGAAAAAAAACTTGCATCTTCACAGATTATATTGAAAGTGATACCCACTTGCTGCGAGGGAGGCATTAAACACATTATGATTCATACATT
E100077168L1C001R00501791127/1_AAT_64_102	6FAM-CATTAATTTGCCACGCTGAA	gtgtctt-GCCCACAGTGAATTGGAAAC	59.702	60.362	103	AAT	13	ACTTTGCTCAACGGTTCAATTAGGAGTATATAGAAACATTAATTTGCCACGCTGAATAATGTATTATTATTATTATTATTATTATTATTATTATTATTATTTCAGTCTCTGTCAGATGCGTTTCCAATTCACTGTGGGCTCAAGCAAG
E100077168L1C001R00501801015/1_A_99_118	6FAM-TGTTCACTGCAATGCCTCTT	gtgtctt-GGAGCTGAATTGTTAATGGAAA	59.445	58.25	131	A	20	TGTTCACTGCAATGCCTCTTCTATCTGCTTATAGTAGTGTTTCACCACAAGATTTATGTTCACGGATAGTTACGACAAGAAATGGAAAAAAAAAAAAAAAAAAAAGATTTTTCCATTAACAATTCAGCTCCTTTCT
E100077168L1C001R00501803572/1_ATC_42_65	6FAM-TGGTGCGAGTACGGTGAATA	gtgtctt-GATGGCTGGACCAATTTCAG	60.134	60.461	110	ATC	8	AATGAAGTTGTGGTGCGAGTACGGTGAATAATATTTAAATATCATCATCATCATCATCATCATCCTTCATGCATTAGGAAATTGATTCCTGTAGGACCTACTGAAATTGGTCCAGCCATCTTTTGGCTGGTCTTCCAATATTTCTTCT
E100077168L1C011R04100155530/1_A_77_91	6FAM-CTCTCTCTTCATATCCGCATGA	gtgtctt-TTTGTTTGGTCAGCCTTGAG	59.434	58.897	106	A	8	AATAACTTTCGGTGTTTGGTTTTCGGAAACTTTAAAGTAGGATTACAGTCTTTCGGAAAGATAGTATTTCGAAACAAATAATTCGAAAAAAAATGTGCGGAAATTTTTCTTACCATTTC
E100077168L1C011R04100242928/1_T_103_111	6FAM-TCAAGGCAACCACTAGTAGGAGA	gtgtctt-TGGTGCTAGTCTTTAGGTCCC	60.301	58.331	119	ACC	10	GAGAAAACTCCCTTTATCTATTTGAATATCTGTGATTACACAATGTAATCACGATACCCGTTTTGGTCACCGCTCGTCTAGAGTTTGGTGGTGGTGGTGGTGGTGGTGGTGGTGGT
E100077168L1C001R00501855471/1_A_83_90	6FAM-AAACAATAACCTGAAGATTTGACG	gtgtctt-TGTCAACATAAGGCACCACTT	58.676	58.146	114	A	8	AAAACAATAACCTGAAGATTTGACGTCATATATATTTTGTGCGCTTTTAACACTTATGGTAAAATATCATTCCTGGTTCTCTTTTTTTTCCATTAAGTGGTGCCTTATGTTGACATACTGATACATATTATATAACCAGCTACAAAAG
E100077168L1C011R04100447285/1_AAG_66_110	6FAM-TTCTGACCGCGACTTAAACC	gtgtctt-CGGAGTCTGTGCATCTCTCTT	60.249	59.613	119	C	10	AGAGGGGGGGGGGTAGAAGTTATCCCTGGCAGGGATGTTAATATGAATTTATGAGAGGGGGATAACTTTCCAACAGGGGAGAAATCCCCCATCCCCCT
E100077168L1C001R00501928272/1_A_65_72	6FAM-CCACATCTTAAAGCTTCATTGC	gtgtctt-CGAGTGCATTTGTGATTGCT	58.901	59.871	106	A	8	CTTGTTCCACATCTTAAAGCTTCATTGCTCATGTAAGATCTATGGAATATAATAAATGAAATGAAAAAAAACTGGAATACTGCATATCTTCAAGCAATCACAAATGCACTCGCATGCAAGATGCTAGCCCGAGTACACTGTGCTGATG
E100077168L1C011R04100465154/1_A_50_59	6FAM-AAATTTGGAATGAAACATAATGAGA	gtgtctt-TTCCAACACTATACGCTTCTGG	58.098	59.29	107	A	8	ACCCGTGCTTTTTAAAAGAGCTGTAGGAGATCTCGTGGCAAGTTAGAGCTTAAAATATTCCAAGGTTACGTAGCTCTATCAATAGTTTTTTTTAGTAGGTTATTTTACGATACTTTATCAACAT
E100077168L1C001R00501941704/1_A_81_88	6FAM-AAACTAACGTGGTTGCTTTCC	gtgtctt-TTTACTGGTGCATTAACAGCTTG	58.301	59.368	121	A	8	CCAACTATACACAAACTAACGTGGTTGCTTTCCTTATAGAATACTGGTTGAAGAAAATGTATTGCAATTATAATTATGGTTTTTTTTATATAGTACGCCTATACAAGTTACAAGCTGTTAATGCACCAGTAAAGTATGCAATACAGAA
E100077168L1C001R00501945357/1_A_48_55	6FAM-TTGAATGACCTCTTCAAGCAAA	gtgtctt-CGCGGTTTATAGGTGTTTCC	59.861	59.474	117	A	8	ATGTACAGTGATTCTGCAATATTGAATGACCTCTTCAAGCAAAAATAAAAAAAATATGACACTTTCTTTCACAAAACTGGTAAAATATATAGTAAGGGAAGAGACTAATAGTAGCCAAGGAAACACCTATAAACCGCGA
E100077168L1C011R04100657250/1_A_110_117	6FAM-GCAGGTGAAATTAGTCCGGG	gtgtctt-GGGAGAGTTACCTGGTTGAGG	61.746	59.98	106	ATG	15	CAAGTACAGCACGTCGCACCGTGAACTTAACCAGGGCTATGGTATGGATGATGATGATGATGATGATGATGATGATGATGATGATGATGATGACGATGATGACGACGACATAAGCCAAATGTAAGAAATAAGTAGGCAAGTAATGGCG
E100077168L1C011R04100676126/1_A_60_70	6FAM-AACGACTTTGTCGGTTGGTC	gtgtctt-GAATGCTGTGATTCGCAGTT	60.012	58.879	116	A	9	GACCAGTGTTCATTAGATTTTTTTTTCTTGTTTTGATTAATATTGCCACCTCTCAGAATATTGAATGCTGTCTTTTTAAGTGGCAAACACATTGAACATCTATGATGTTTA
E100077168L1C011R04100700472/1_T_90_99	6FAM-ATCTGCATCCGGCGTTACTA	gtgtctt-TTTGTTCGGAACTTGCAGTG	60.626	59.881	130	ATG	10	GCTAGTCTACGTTACACCCGCAGTGATATGAGATAATGATGATGATGATGATGATGATGATGATGAATGATGAATGATGATGATGGAGATTTGTTGGGATACCACAGGGGAACCGGAGCTCCCGTAGAAAACCCCTGTGTTACCTGGA
E100077168L1C011R04100803872/1_A_57_71	6FAM-TGGTGGCAATGTGTGAATAAA	gtgtctt-GCGTAGCGACTTGTACACCA	59.841	59.935	114	A	9	CTGTCATTGTTGGCCTCACAGCTGCTCATACGCTTTAATTGACATCTGTAGTACGTGTAATTCCATTGTTGAAGTTCTGTCATTATTTTTTTTTATAA
E100077168L1C001R00502073031/1_A_46_58	6FAM-GGAATCGTTGGGCAAATTAT	gtgtctt-ATTCTTCAGTGCGGCAATTT	58.763	59.713	139	A	13	TCAGGAATCGTTGGGCAAATTATGTTACTTAGCACACATTTTGTAAAAAAAAAAAAATAATAATAACGAATTCAGCACATCCATACAAGGGAAATAGAAAACTATATTCAATGCTAATGATAAAATTGCCGCACTGAAGAAT
E100077168L1C001R00502105086/1_AAT_52_111	6FAM-AACGGAGAACACAATCACGA	gtgtctt-TGTTACAGACGCAAATATTGATACA	59.139	58.693	148	AAT	20	AACGGAGAACACAATCACGATAATGCAAGAACTGTATCAAGTTTTCTAGTAATAATAATAATAATAATAATAATAATAATAATAATAATAATAATAATAATAATAATAATCTCTAATAATTAGTGTATCAATATTTGCGTCTGTAACA
E100077168L1C001R00502129289/1_A_29_37	6FAM-CCAGTGCCTGATAGTACGATTG	gtgtctt-AAAGTGGCCCTTAGTTTGCAT	59.654	60.014	107	A	9	ATTCCAGTGCCTGATAGTACGATTGAGAAAAAAAAACGTTCCAGTGTCCGTCCGTCTATCTTAAGCAATTACGTTGCAGCCTGCATAATATGCAAACTAAGGGCCACTTTATGATGATAGT
E100077168L1C001R00502136637/1_C_35_42	6FAM-TTGTCTGATGTAGTCTCGCCA	gtgtctt-CCAAGCTGTTAATCAAACGAAA	59.455	59.294	119	C	8	GTCCATCTTGTCTGATGTAGTCTCGCCACATATCCCCCCCCAGGTCCACTTCGTTGCCCTGGCTCGTTCTGCTGCGTCAGTAGTGTTCGTCAGTCTTTGTAGTGTTTCGTTTGATTAACAGCTTGG
E100077168L1C001R00502142003/1_A_61_72	6FAM-ACTCAATTTGGAGCACGACG	gtgtctt-GCAACTCTCAACGGAACTTCA	61.236	60.425	101	A	12	GACGAATTACTCAATTTGGAGCACGACGATGGTTTTGACAACTTAATTGTTGACTGCCCTTTTTTTTTTTTAACTCTCGTTTCTATGGTGAAGTTCCGTTGAGAGTTGCTACAGTATACATTGCTCATAATTGTGATTGCAACTATAG
E100077168L1C001R00502218075/1_A_59_68	6FAM-ACGTGTGGTCAGCACGATTA	gtgtctt-CCTGTACCTACCCAGCATCG	60.183	60.529	124	A	10	AACCAGAATGAAGGTAACGTGTGGTCAGCACGATTATTCCTCCAGCCGTTATACCTGTTTTTTTTTTCTAAAACGGATTTTGCTACCTATCGTAGCTCCCCAAATTAATCAGAATCATCACGATGCTGGGTAGGTACAGGTGAGGACT
E100077168L1C001R00502226607/1_A_57_66	6FAM-GGGATATATAGCTAACAGCACTCATT	gtgtctt-GGTAGAGGGTCTTAAGGATTCCA	58.371	59.854	114	A	10	CTGTATAGGGATATATAGCTAACAGCACTCATTATTATTTTTTTCCATGAAACTGAAAAAAAAAACTGATAGTTCTTATAGTATAGAAAGATTTGTAATGGAATCCTTAAGACCCTCTACCTAACTAGCCCCATCATTCATACCCACA
E100077168L1C011R04101232978/1_A_81_88	6FAM-CAGGGAACATTCGTGTTTGA	gtgtctt-CAAATGAATGGTCTCTGGATCA	59.541	59.933	112	A	8	CTTTGGGCGACAATTGAACATCCATTTTGCCGAGAGACACGTATCCTTCCTCAAGGCTTTTTTTTACATACAGCAAATCATATATTTCCACCATAAGCTGTTCAATTATTTTTATTTTATTTTACTCCATGATAGGTGGCGGCACTAA
E100077168L1C011R04101272921/1_A_64_74	6FAM-CCGGTACTTCCTTTACTCCACTT	gtgtctt-CCACAAATTTGGTCCATGTAAA	59.941	59.603	114	ATC	15	TATTAAATAAATAAATTTGTAATGTAAAGAGCGAGGAAACATCGTCGCCTACCCCAGGACATTAAGTTCATCATCATCATCATCATCATCATCATCATCATCATCATCATCATCAATAACAGTCTTGGATTAGGCCTCCTGCCCTGTT
E100077168L1C001R00502276055/1_A_107_114	6FAM-CGTGACACTTTCTTGTAAGGCA	gtgtctt-TGGTTCAAATACCGTTCTTGC	60.339	59.989	125	A	8	ACGTGACACTTTCTTGTAAGGCATTTTCGTTTTTGAAGATATTTGGAAGCAAATTTTGCTATTGATTAAAATATTTTTATGTATATTTTTTTTATTTTCTCTATAGCAAGAACGGTATTTGAACCAAG
E100077168L1C001R00502290030/1_A_39_55	6FAM-TTCGAAATCCTAGAGCCAAGA	gtgtctt-AAGATTCAGTGTTTGGGCACTT	59.054	60.04	103	A	17	CTTGTACTTCGAAATCCTAGAGCCAAGACAGTTTTTCTTTTTTTTTTTTTTTTTAAGAAATACACCCTTGGGAAGAACATATTAATTTAAGTGCCCAAACACTGAATCTTAACGAAAATAAAAATAAAGCACCACAACA
E100077168L1C011R04101464267/1_C_61_72	6FAM-TGCTCTGAAGGTAACGAGCAC	gtgtctt-CCAATGAAATGTATTACCAGGGA	60.586	59.957	100	A	10	TTGTTAGCGGTTTCATCTCTGTGTTTAAGAGTTAGTGAAATGGCAAAATATTGCAACTTATTTCATGTTACAGTTTGATTTGGAGTTTTTTTTTTAAATTGTGGTTTATTTAACGACGCTCGCAA
E100077168L1C011R04101568408/1_T_56_63	6FAM-GCATGCGCAGTGACTCATTT	gtgtctt-AGAAGATGCGCTGTTCACCT	62.363	60.02	113	AAT	11	TTATGATTATGACTATGATTATTATTATGATTATGACTGTGATTATTATTATTATGACTATGATTATTATTATTATTACGACTATTATTATTATTATTATTATTATTATTATTATTATCATTATTATTGTCTATGGCGAGTCCTCAGC
E100077168L1C001R00502368986/1_ATG_91_117	6FAM-AAGAAAGTTGGTTGGTTGGTTT	gtgtctt-CCTGGGCTCTAGTCATCGTC	58.957	59.827	117	ATG	9	ATTGAGTACGTTCTGTTACTAAGAAAGTTGGTTGGTTGGTTTTGTTGGTTGGTTGGTTGGTTGGATTGATTCCGAACATCTCCAGATGATGATGATGATGATGATGATGATGACAACGACGATGACTAGAGCCCAGGTGTTTAA
E100077168L1C011R04101655110/1_T_66_73	6FAM-AGACAAACGCCTTAGCCGAC	gtgtctt-AACTGCACTGCATTGGTGAA	61.686	60.31	100	A	8	AAAAAAAAGTTTGGTTACGGACATGAGCGGGGTTCAACAGAGATGGTGTTGTGAATTTTCGTAATCAGCATGTGTGGGTTGATGAAAATCCCC
E100077168L1C011R04101686479/1_AAT_54_80	6FAM-TGGAGCGGTATGGAGAGATT	gtgtctt-TGCAAATGGTAGCGTGTTGT	59.653	60.18	100	A	8	CTAATTTCTTAAAAAAAATGTTAAATTCATGTGGATTCACCTATATATATCAACAATTTCACGTTCGCATGCAGAGGAATCTGGGTTTGTTTGTGTAAATCGT
E100077168L1C001R00502396595/1_AT_62_77	6FAM-GAGCGAGCAGTGAAACCAGT	gtgtctt-TCCCTGAATTCTTCACGCTT	60.599	59.813	114	AT	8	AGGGGGACTCAATGTCGAGCGAGCAGTGAAACCAGTTCTGTTCTACATTGTTCACCCAGTATATATATATATATATTGTCTACAGGAGGATACATTAAAAGCTAAGCAACAAGCGTGAAGAATTCAGGGATAGATGGTGAGATGATTT
E100077168L1C001R00502415551/1_A_79_88	6FAM-TGGCCATACAACACACAACA	gtgtctt-CCCAGTAGGAAATGGAACACA	59.43	59.838	120	A	10	GATTGGCCATACAACACACAACAACTGCGCACGATGCCATGATGGCCACCAAGGAATCCCGTTCTGACAACGTGCAATTTTTTTTTTCTGAAAGAAAATATTTGTGTTCCATTTCCTACTGGGGTATGAGACTTGAAACAACGTATCA
E100077168L1C011R04101814051/1_A_37_44	6FAM-GAACTGTTATATCCATTCGCTTTAAT	gtgtctt-GGACGACATAGCTTTCTTAGGC	58.283	59.42	101	A	9	TTTCGCGAAAAATATATGTTATAGAGGTAAGAGCATTCTCCCCTTGGTGTATGTTTCATTTTGGGAACGTTTAAGGAATATCAGTAAAAAAAAATATATCAATGCCTTGGTTTGTAGCACTGAAACCCATCTTACACCAACACTGCAT
E100077168L1C011R04101850845/1_A_98_105	6FAM-GATGGGCAGGGCATGTAGTA	gtgtctt-TCTTCCCATCTACGTCTCGG	60.884	60.21	113	A	8	GCCTATAGTATTTATATACAGTATGTACATATTTAACAAATATTTACTTTATGTTCGGAATTAAAATAAATTAGCGCAAAACCATAAAAAAAAGGATTAA
E100077168L1C001R00502468911/1_A_92_104	6FAM-CGAACCATGTCGTTGAAACA	gtgtctt-AGCCGAACGGAACTTAGACA	60.552	59.875	123	A	13	AGTATTTCCAACTGCTACTACGAACCATGTCGTTGAAACAAAAGCTGGCTACTATAATCCGTCATATTACAGTACACTCTTAGACAAAAAAAAAAAAATGAGCGGACTTTTGAAGCGTAAATTTGTCTAAGTTCCGTTCGGCT
E100077168L1C001R00502484535/1_A_51_59	6FAM-TTGTTCCTACAGTAACTCCTATGTGC	gtgtctt-TCACGATATCCTATGTACCATTGC	60.015	60.122	101	A	9	TTGTTCCTACAGTAACTCCTATGTGCAAAATATAAAATTTATGAGTAGGAAAAAAAAACACATTTATTCATTCTATGGCAATGGTACATAGGATATCGTGAATTCTTACATTTTCGAAAGAAAGAAATATAATTAAATATATG
E100077168L1C001R00502522675/1_A_95_103	6FAM-ACCACTCTCTGGTCGTCTCC	gtgtctt-AAACAAGTTGCATGATGTTTGTC	59.274	59.057	131	A	9	AACCACTCTCTGGTCGTCTCCATGGTAACCTTGTTAATAATACGGTGGAATTTACTGGACTTTTAAGGTTGTTTATATGAAATGTAAAAAAAAAGACTGTACTTTTGTAGACAAACATCATGCAACTTGTTTTGTCTTGT
E100077168L1C001R00502555939/1_A_58_68	6FAM-CGGAATTAGGCAACATTACCC	gtgtctt-CACTATCTGTTAGAACGCATGAGC	60.552	60.335	125	A	11	TATCACGGAATTAGGCAACATTACCCTACATTCATTATCCAACTAAGTAAATTGTATTTTTTTTTTTCATAAAATGCTATCGACGTTGTCCTGCAGTAATTTTTAAGCTCATGCGTTCTAACAGATAGTGAATTCTTGTTGTAATATC
E100077168L1C011R04102171684/1_T_114_123	6FAM-ACAGGGAAATACGATATCACGA	gtgtctt-CCGCCTGAAGAATTGAGTTT	58.468	59.312	114	A	8	AAAAAAAATTTAAGATCTAAAATTGTTATCCGAAGACATCCAACAAAGAACTGATTACTTTGCAAATAATTATAATTTAGAAATTTCTACAAC
E100077168L1C011R04102174468/1_T_38_45	6FAM-GGAGTGTGATGTGAGTAGCCC	gtgtctt-GTTTGGCGACATTTCTTGGT	59.594	59.978	114	A	12	AATTATGAAAAAAAAAAAACGGCTGAACAGATTCGAATGAATGACCCCTCATTTTAAAACTTAGCATCCAAGGATACAGGGAAAATAGTAGTTTTTAGTGACAA
E100077168L1C011R04102191286/1_T_46_55	6FAM-ACTCGGAAATTCGTGGAATG	gtgtctt-TGCGCTTCTTTCTACTGGTATG	59.933	59.558	124	A	8	TACGACATTGGTGATTAAGGCAGTGATAAATCATAGTATGTATATTTCCAGTCCTATATATGGCTTAGTGACTGAGGGAAACCATAAAAAAAATCTAGTCAGGGATCTGTTAAGGA
E100077168L1C001R00502611489/1_A_85_92	6FAM-CGTCGTAGGTTAATGTGCTTTG	gtgtctt-TGCTTAAACTTCCCTTAAGATTAGGA	59.706	60.044	133	A	8	ATCCTTCATTACGTCGTAGGTTAATGTGCTTTGTGATAATTTGATATCTTTTAGCGCGTATTAAACCGTGTTGTGGCCAATTATTTTTTTTCAAACAATTTATTTCTAAAAGTGTCTATCCTAATCTTAAGGGAAGTTTAAGCAAGAA
E100077168L1C011R04102231787/1_A_46_54	6FAM-CCATAGGTCTGCATTACGTGAG	gtgtctt-GTGTTGCTGGTAGCGCCTAA	59.654	61.349	100	A	9	TCAAAATAGGTGCAGTAAGCCAATGAAGAGCTCAATGTAGTTCAACAGGTACCAAATAGGTAAAGAAATAAAAACATCTTGTGTGTTTTTTTTTCAATGGGAAATTC
E100077168L1C011R04102237458/1_A_79_87	6FAM-AATCAGAACACCTGGAATACCATA	gtgtctt-GCGAATTATTACTATTGCGTCG	58.824	58.85	130	A	11	ACTATGTAAAATTGCTTTTCCGATGTCTATTTACATATGAAAATAGTTTTTGATGGAATTGTCGTTCAGTGAACACATCAAAAAGTTTTTTTTTTTGCTTCTACTGTAAAATTTTCCAAAGTGGAGATTG
E100077168L1C001R00502646985/1_A_88_100	6FAM-CTTTACCTGGAAAGAGAGTAGCTGA	gtgtctt-TATTCATTCTTTGGTACGACCG	59.646	59.01	100	A	13	ACCATTATGCCACGTGCATTTATATACATTTACTTCATTCTTTACCTGGAAAGAGAGTAGCTGAAAGCACCCGGCGTTGCCCGAGTTTTTTTTTTTTTAACTGGTTGTTAGAATTTTCGGTCGTACCAAAGAATGAATATATACATA
E100077168L1C001R00502661229/1_A_53_61	6FAM-TTCACCTGTAGCACTTCATGC	gtgtctt-TGGTTACATTGATTATTTCCGC	58.94	58.873	103	A	9	GAATTCTGTGTTTCACCTGTAGCACTTCATGCTCTTTAGTCCTCACGCTGCAAAAAAAAAGATTATTAGTGAAGTGAATAGCAATCAATACAGCGGAAATAATCAATGTAACCATGAAATAGTAAAATATAATTAGTAATTTTCT
E100077168L1C001R00502688491/1_A_80_89	6FAM-TCACCAATTCCATTGATGCT	gtgtctt-TCTGGATAGGAAGCCAGGTC	58.926	59.239	126	A	10	TACCAAATACCACCTCGTTATCACCAATTCCATTGATGCTAAATAGTCTAGTAGTTGATACAGCGTCGTTAAATAAGTAAAAAAAAAATTAACTCTTGAGAACACGCATTCTCATTTAACAGTAGAGACCTGGCTTCCTATCCAGAAC
E100077168L1C001R00502753433/1_A_48_55	6FAM-AAAGGGATTACGTCCAGCTTAAGAG	gtgtctt-AGGATAGCAAATGTTCGAGCTG	62.267	60.76	100	A	8	AACAAGTCTTCTCTAAAAGGGATTACGTCCAGCTTAAGAGGGCGGATTTTTTTTGCAGATCCTGCAGGCTATAGCAGGTTCAATCCGGTCTTACAGCTCGAACATTTGCTATCCTTTTCTAGGAGTCGTGAGACAAGGT
E100077168L1C001R00502781248/1_A_65_74	6FAM-TTCTGGACTGTGTGAATACGAA	gtgtctt-TGCTGCAAGTCTGACCATTT	58.283	59.445	104	A	10	AGAATTCTGGACTGTGTGAATACGAACTACTCCACTGATAGGTTTTCGATTTGAAAACATATATTTTTTTTTTAATAAAACCCATGCTAAATGGTCAGACTTGCAGCAAAATACCCAGGTTACAGCAGTAGACGATTAAGAGCATTTC
E100077168L1C001R00502845557/1_C_91_101	6FAM-TGATAATTGGGTGGGAAGACA	gtgtctt-AGAACTTGCTCCTCTCTGCG	60.177	59.891	105	C	11	ATAATAGGTACTAGGTACGTAAGGGGGTAAGTTGATAATTGGGTGGGAAGACAGTTTGACGGTTGGTTGAATAGTCTGATATGATGGGGGGGGGGGATAGTGCAATGTAAATGTGAACGCAGAGAGGAGCAAGTTCTGGAGAGA
E100077168L1C011R04102741904/1_T_57_64	6FAM-GGCCTACGTTGTGTTTAGTGAA	gtgtctt-TTCAGAAATTCGAAATTAAACACTTC	59.2	59.196	116	A	8	GACACTTAAAGTTAATGCCAATACAAAAAAAATATTAATAGCTTATAGGCCTAATGAGGCTTAGTAGAGAGAATCCTTCCTTGTTGGCATTTTCTCTTAGATGTTCTATCACGCGTA
E100077168L1C011R04102807428/1_A_34_47	6FAM-AAAGAATGTTCTATTGATGTATGCG	gtgtctt-TTCATTTGCTTCTCCTGCAA	58.71	59.542	120	A	10	TGAGGATAGTTTCCAGCAGAACTGACATTGGAATTATTTCTAGAAAAATTTAAAAAAAAAATGAAACTTTCACGACTAAGGATAATCCCAGATATTTGTATATGTGCGTAAAAACAAGAAATTTGAAATATTTTAGTTTTATTTTG
E100077168L1C011R04102814309/1_A_67_74	6FAM-CAGGGATACCAGAAGATACTAATGC	gtgtctt-TGGTCATCACATCACGCTCT	59.476	60.279	107	A	8	AGACAACATGAACAAAAAAAATCAATCCTCTTCCTAATTACAGCTGACCAAGGAACTGGCGGATGCTGCACTCTTTTGGTAAAGAACGAAACTATTTCTGAGGTTA
E100077168L1C001R00502888208/1_A_76_84	6FAM-CTCAAATGCTGTTGGCAGAG	gtgtctt-TCGTTCCATAATGTCCACAAA	59.591	58.881	112	A	9	TTTGCTCTAAAATTACTCAAATGCTGTTGGCAGAGTACTGATCTTTATCGTTTTTGCGTCGGTGTTAAGAATTATTTTTTTTTCATGCCCAATTCATTTATTAAATTTTGTGGACATTATGGAACGAGAAGCCTATTTCTTCTACTAT
E100077168L1C011R04102918398/1_AT_63_82	6FAM-TCTCGCCACTTAGGTGTTCA	gtgtctt-TCATTGCTTGATTGACTGGC	59.44	59.805	101	A	8	AAGCTAGAGACAAATCTGCATTTGTTTCTAAACTCTCGATATATTTAAAATACTGTATTAATAAATATATCTCGTAACACAAGAGAAAAAAAATAACAGGAACACCTGCAAACAAGAGAAAAATCTAACAACATAAAAGAAAACTTT
E100077168L1C011R04102968418/1_A_97_105	6FAM-AACCTGCGGATGGTATTACG	gtgtctt-ATTCGCTGTTAACGAGTGCG	59.845	61.349	102	C	11	AATGAATGTTTCCCCCCCCCCCAGTATGGTAACAGCCAGATTTTATTTTACACGGTAGGGTACGTAGCAGCCCAACTACAGCACTGTTACATTGCCATAAAATGGTT
E100077168L1C011R04103050980/1_A_88_95	6FAM-GTTGTAAAGCGCTCAGGCTC	gtgtctt-AAGATTCTCAGTTTCAGGCACA	60.162	58.983	142	ACT	19	CACTTAACTAGAGAAGAGGTTCTTACTAGACGAGGGGTGCAAATGGAAAAAGTGTTGTTTGTTACACGCTTATAAGCTAATCTTCTACTACTACTACTACTACTACTACTACTACTACTACTACTACTACTACTACTACTAC
E100077168L1C011R04103064035/1_AATG_63_114	6FAM-TTTGAACTTCCTTTGTGCGA	gtgtctt-CTTAGCCCTTCTAAGGGACACT	59.439	58.127	113	A	8	TTGACTCCAAGTTCGACATATCGATGGCCCAGAACCGGACTGTTCCAAGTCCATTTTACTATTTTTTTTCAGGAGAGCTATTTTCAGCTCCTGACTTTCAACGCTTCATGAAACAATTTGGAATAGCTTCATAGCAACCTTATGGAGA
E100077168L1C001R00502992305/1_A_93_101	6FAM-GACGTGAGTATGGTGTGCGT	gtgtctt-AGCTGCTTCACGTACTGGGT	59.628	59.937	137	A	9	GACGTGAGTATGGTGTGCGTAATGTACCTAAATACGATTCCATAATGTTGTGGTATCGAACATTTGTAGAAACAGGTTCTGTGTTAAAAAAAAACATGCAGGAGGCCGCAGAGCGAAACCCAGTACGTGAAGCAGCTATCTC
E100077168L1C001R00502995814/1_A_46_53	6FAM-AACAATGGCAGTTTACAGAAGAAA	gtgtctt-GCCTCATAATTAGAGAGTCAGTCAAA	59.266	59.404	119	A	8	AAACAATGGCAGTTTACAGAAGAAAAATGATAATGGTGCGTCAGTTTTTTTTCCATACACTGAATTAGAGTCCATATACGTGGTTCCGTAAAAGTTTGACTGACTCTCTAATTATGAGGCTAATTATTAGAAGCTTT
E100077168L1C011R04103176511/1_AG_52_67	6FAM-TACGGGACACAAAGAGAGGG	gtgtctt-TGCTCGTATTTCTATGGTTCTTATTT	60.103	58.811	130	A	9	AAAGAGCACTAACAAAAAAAAACGATAGCACTGGACATAATTATAATCGATTCATTAGGCTATTTTATGTACAGTTAATCTGCTATATAGAGAACAACTAATTTGTG
E100077168L1C001R00503034397/1_A_75_84	6FAM-TGTCGATTTCTTAGTCTCCCG	gtgtctt-TCAAGGTATTCATAATCGAGGTTC	59.322	58.589	104	A	10	AGTAACTCATCCGAATAATTTGTCAATTTTCTATGTGAAATTTTGTCGATTTCTTAGTCTCCCGTATTTTCTTAAAAAAAAAAGTTGGCAACCCTAACTACTGCTACTGTTACTGCTACAGTAGAACCTCGATTATGAATACCTTGAT
E100077168L1C011R04103253538/1_T_63_71	6FAM-TGGTGTCTCCTATTGAGAACTAACA	gtgtctt-TCGTGTAAGCGAACTTTCCA	59.249	59.464	103	A	14	AAGAAAAATATTTTGTTTTTTTTTTTTTTCGTTTAAATTATCCATTTTTAGCGATTTTTCAGTACCGTAAAATGGGGTAACTTTGCATCTCCAGAGGGTAACTTTGCACCATCT
E100077168L1C001R00503074013/1_A_103_111	6FAM-GCTGTAAGTTGAATAGGTAAAGGAGA	gtgtctt-CTCGAATTCAGCCTAGAGCG	58.6	60.249	102	A	9	TGTGACAAAAAGAGAAATCGATAAAATCGCTGTAAGTTGAATAGGTAAAGGAGAGACATCGTTGAAATCGTTGAACGCTAAATACAAAAAAAAAGAGAAGTCGTTGAAATCGCTCTAGGCTGAATTCGAGAA
E100077168L1C001R00503136324/1_A_68_75	6FAM-TGTGCTTTAATTGCTGAGACTTTC	gtgtctt-GATCTTCATCCGGGTCATGT	59.958	59.744	105	A	8	AATGTGCTTTAATTGCTGAGACTTTCTCTAGAAAAAGAAAAATTTTAAGATAGAGTCAGTCCATTATTTTTTTTCAAACATAAATGGACATGACCCGGATGAAGATCAATTTATTTGATGAAATGTCTGTCTTACTTAAAGACATAGG
E100077168L1C001R00503162490/1_A_77_84	6FAM-GTTGCATCCCAGATAGCGAA	gtgtctt-CGTCTTCCACAAATGTCATCA	61.141	59.556	105	A	8	TTTAGAGCAATAACCCAAAACATGCCCAAGGATTTATACTTCGTTGCATCCCAGATAGCGAAAATTTTGGCTTCGAAAAAAAACTACCTGATGCAAATCTTATTGCTGTGACGTTAGTGGACATCTTGATGACATTTGTGGAAGACGA
E100077168L1C011R04103461022/1_A_96_108	6FAM-CAAACAAGAGTGCTGAAAGGTG	gtgtctt-TGAAAGGCACTATTATGGAGTGA	59.951	58.776	114	A	8	TTTTTTTTAATTGAAGTGAGGATCCTGAATTAATGAAACTAATGTATCGATTATTACTATTTAATACGAGAAAAATTCGTACTGGCACCGGAA
E100077168L1C001R00503172748/1_A_40_47	6FAM-AGCTACCAAGACGGCTGAGA	gtgtctt-TGGACATAATGCACGAGCTG	60.156	60.834	101	A	8	TCAGCGCTCTACCAACTGAGCTACCAAGACGGCTGAGATTTTTTTTATTAATATATGTTGTTTTGGTTTGTATGTCTCCATGTGAGGCATCGTAAGCTACAGCTCGTGCATTATGTCCAAATAGTCCCCAC
E100077168L1C001R00503195659/1_C_109_118	6FAM-AACACGAGTGAAGTAACTGGTTGA	gtgtctt-GGGATTCTATGGCTTTCCTTT	60.13	58.592	105	C	10	CTTTATTCTGTTAACACGAGTGAAGTAACTGGTTGATCTCTCGCATGTTATGTGGTAACATAGGCGGAGAGAGAACTGTTTCCTTGGGGGGGGGGCAAAGGAAAGCCATAGAATCCCCATATAACG
E100077168L1C001R00503201796/1_A_75_83	6FAM-CGAAGCGTGTGGAGTGAGTA	gtgtctt-TTGTTAAAGAAGGCAAATACTGCT	60.049	58.639	123	A	9	TAAATGAAACGAAGCGTGTGGAGTGAGTATCCACTTTTGTTTCCCTTCTCACTTCTTCTGTCACCTGGAGTGGAAAAAAAAATATTGTATCTCCGTCTATTTTCTATTAGCAGTATTTGCCTTCTTTAACAAGGACTGTAGTCACACA
E100077168L1C011R04103588040/1_A_97_109	6FAM-TTTATAAATTTCATATCAACATGGCA	gtgtctt-TAGTATCGTGCCGTTAAATCTCA	58.834	58.841	100	AAT	10	AGCCTGCTTCATAATTTATGCTACAGACACAGTCATAAAATAACCAGTCCAGTACATCCACAGGGGCAGATATTTTTGAAAAGTTATTATTATTATTATTATTATTATTATTATT
E100077168L1C001R00503209396/1_A_71_85	6FAM-TCACACTTTAGAGATTCGTACTGGA	gtgtctt-TGTCTCTTAGCACCAGAAGTGC	59.377	59.685	110	A	15	CTATCCTGTGATGATATCACACTTTAGAGATTCGTACTGGAAAATTAGTCCCCAGTGGAGCAAATAACATTTTTTTTTTTTTTTGTAAAAATGTTAGAAGAAATGCACTTCTGGTGCTAAGAGACAGTGACTCATTTTTGTAAAATTT
E100077168L1C001R00503225120/1_A_54_61	6FAM-TTTCTCGATAAACAATTCACAATG	gtgtctt-CGACTCTAGGTGAGCATGCAG	58.248	61.14	126	A	8	CTTGTTTCTCGATAAACAATTCACAATGTATTTATATTGTTATTTCTCCTTATTTTTTTTGTATTCTACAATTCTAGTTTTCATGGCTTGAGTATTTAATTCAAGTACACTGCATGCTCACCTAGAGTCGATGTTTATGTCTTGA
E100077168L1C011R04103722877/1_A_55_63	6FAM-AGCGGAGACACATTACCCTC	gtgtctt-TTCAGTCATCTCCAACTGGC	59.166	58.802	101	A	13	TCCTTTTCGTCCAACTAAGACTTTTAAAGTCTAAACGGAATTAAAAAAAAAAAAATTATTGAAAACATAGTTATTCGCACATATTTTGTTCCATGATAAAAATGCAACAAAAAGGTGCTGGAATGCCATACCAGCGCGTT
E100077168L1C001R00503246190/1_AAGT_89_120	6FAM-AGCAATGGAATTCACGTTCA	gtgtctt-GAACCTCCGGGTTCCTTAAA	59.127	60.291	133	AAGT	8	AAGGTCATTAGCAATGGAATTCACGTTCATTCGAAATGTAAACAAATATTAGACTACTATCAATGTTAAAAACATGGTATTATACTTACTTACTTACTTACTTACTTACTTACTTACTGGCTTTTAAGGAACCCGGAGGTTCATTG
E100077168L1C011R04103807097/1_A_56_64	6FAM-TCCAAACAATTAAGACACTTGTGTAG	gtgtctt-TTGTGTGTCACGTTCGTGTG	58.781	60.251	127	A	9	GGCAGCACTTTGAAGAGAACACCCACCAGGAAAATAACAAAAAGTGCTGGTTTAGGTTCGATTTTGTCCTATCAGTGTTAACATATTTTTTTTTC
E100077168L1C001R00503291580/1_A_98_105	6FAM-ATGCAAGGTAAATGCTTGCC	gtgtctt-GGAATAGAACCCTTTATCGCTG	60.103	59.145	114	A	8	ATGAATTAAAATGTGCAGTTCCTATGCAAGGTAAATGCTTGCCAGAAATGGGTTTCAAACGTTTCAATGTTGATCAGGTTAAAATAAAAAAAATGTTAATGTTCTAGAAACTATTCAGCGATAAAGGGTTCTATTCC
E100077168L1C011R04103937312/1_T_80_87	6FAM-GCATGTTTCGGCTTGTCAAT	gtgtctt-TTATTCTTGGCGGGTCAGAG	61.043	60.206	114	A	8	ATACTTATTGTTGATTTAGATAATTGTGTGTGTGCATACGCACCTGTGCGTTTTTTTTCAATGTACATATAACTTACTGTAGGTTAAACATTCTGGAAAATAATGTGTTCCATAATTGTTGTAATGAGGAAAGGAACTGGCCA
E100077168L1C001R00503387210/1_A_82_89	6FAM-AGTAACGGTTAGCGCGTCTG	gtgtctt-GCTCATATTGGGTTGAGGGA	60.461	59.894	115	A	8	GAGTAACGGTTAGCGCGTCTGGCCGCGAAACCAGGTGGCCCGGGTTCGATTCCCGGTCGGGGCAAGTTACCTGGTTGAGGTTTTTTTTCGGGGTTTTCCCTCAACCCAATATGAGCAAATGTTGGGTAACTTTCGGTGCTGGACCCCG
E100077168L1C001R00503413901/1_A_70_83	6FAM-TTGGCCCAGAATATTTGTGTA	gtgtctt-TGCAGAGTTGTCACAGGGAG	58.031	60.022	100	A	14	GTGATTAAACACGCAAAATTGGCCCAGAATATTTGTGTATATCGAGTAGCAACTCCAAATTTGTTTCGTTTTTTTTTTTTTTATGAGGTCGCATCTTCCTCCCTGTGACAACTCTGCATAAGATCGCTGAACTGAAGTGTCTCCCTAT
E100077168L1C011R04104251900/1_A_74_81	6FAM-GAACAATTTGTGCAGAATAGTTTGA	gtgtctt-TTGGACGTCTGTAAGTCCTGTTT	59.61	60.082	121	A	9	AGAAAAAAAAAGCTAATTGGATAATAGTCATTCAAGATTATGTAGCTTCGTACTGGAGCATCGCAGGTTATGGGATTATAAGTAAAACTTGTTCCA
E100077168L1C001R00503517571/1_A_105_113	6FAM-TTGCAACCGATTGTGCTAAT	gtgtctt-ATGGGCATAGGGCTTCTACC	59.186	60.307	125	A	9	ATATTGCAACCGATTGTGCTAATTCTTTGACAGAGTGTTTAGTATACATGATTGAACTGTATTATATCAATTTTCACCGTCAGGATTTTTTTTTCGATTGTGAACACCGGTAGAAGCCCTATGCCCATAA
E100077168L1C001R00503539550/1_A_22_29	6FAM-TTTACAGCGTTTGCCTCAA	gtgtctt-GAATGCGAACATGTTTAATGTGA	58.061	59.888	105	A	8	TTTTACAGCGTTTGCCTCAATTTTTTTTCACAAATTGTATATAAATCTATAACCGGTTCACAATAAATTCTACCAGAGTAATATCACATTAAACATGTTCGCATTCAAACATT
E100077168L1C001R00503542877/1_A_94_101	6FAM-TGCCCACCTATAATACAAATCG	gtgtctt-TCTCAAATTCCAACTAGACATCAAA	58.894	59.215	117	A	8	CTCTTAGTAGATAATATTTAGTGCCCACCTATAATACAAATCGAATGACATATTTAATAGAATTTTGTGTCGTCAGTTTTATGTCTTTTTTTTAGTACAATGTTTATATGAATTTTGATGTCTAGTTGGAATTTGAGATTT
E100077168L1C001R00503575945/1_A_46_53	6FAM-TCAGAGTACTCCCAACAATACAGG	gtgtctt-CGTCAAACCTCTCAGTCTGATGT	59.581	60.727	116	A	8	ATAATAAATAAATTATACAATCAGAGTACTCCCAACAATACAGGAAAAAAAATTGTTGTACACTCGTGACCATTCCCACACATCTTTACATCTAAAGAGAGGACACGAACAAAACATCAGACTGAGAGGTTTGACGA
E100077168L1C001R00503595001/1_A_69_77	6FAM-TTACCGGAGGCAGAGTTGTT	gtgtctt-CCGTCTGTGTTCTAAGTTCCC	59.734	58.707	107	A	9	TATATATGATGAACAGGGTCTCTTAATGACGAAAAACCGCTTACCGGAGGCAGAGTTGTTACAGGAGAAAAAAAAATTAGATCTCTGTGTGACTTTTATTTGTGGAGGAACTTAAAACACTTGTGGGGGAACTTAGAACACAGACGGA
E100077168L1C011R04200158284/1_T_50_58	6FAM-ATTTCTCCGCATTTGCATTC	gtgtctt-TCATTCACCACGCTGTTGTAG	60.045	59.773	106	A	8	TAAGTCCATAAATCATAAATTTTCAGAAAAGACGAAAAACTTCTACCGCTTAAAAGAGACATAAAAATGCAATCGATAACTTTACTTTTTTTT
E100077168L1C001R00503603897/1_A_38_47	6FAM-TGTGGTAGAAACAAGTTCTGTGC	gtgtctt-GATAGTTGCCAAGCCAAGAGA	59.342	59.467	100	A	10	ATTTCATAATGTTGTGGTAGAAACAAGTTCTGTGCTAAAAAAAAAAGAGATGTAGGAGGTCGCAGGCGAAACCCAATACCAGAAGCAGCTATCTCTTGGCTTGGCAACTATCTCTACCCAGATCTAACCCT
E100077168L1C011R04200297680/1_A_88_95	6FAM-AAATTGAGTGCAAGTCACGAAA	gtgtctt-TTTGTCTTACGTAGCCTATTATGTTG	59.791	58.103	142	A	9	AAAAACTCATGGGTGGGGACTTGTTTGGAAATGGGAAGCACGATTACATATGCATATTTGCACAGAATGTACAGGAACTGTTTACAAAAAAAAATAAGTCCGTATGGGGTCAGAGATACGAACATG
E100077168L1C001R00503636978/1_A_90_97	6FAM-CGACAAATTAGACAGTCGAGGA	gtgtctt-TCGGTCCACTATATAACCGAAA	59.378	58.519	107	A	8	ACTCAGAAATTGGGCATAAATTATTCCATATTTTTCGACAAATTAGACAGTCGAGGAACTCTGAACAAATTAATTACACCTCAATAAAAAAAAGTTTTACCCGGGATCGAACACGAGACGTTTCGGTTATATAGTGGACCGACAC
E100077168L1C001R00503643669/1_A_52_59	6FAM-ACCACATCCTCCATACTCGC	gtgtctt-TGTGACAGACATGACTTCTTTGG	59.957	60.2	119	A	8	ATCGCTGTTTTACCACATCCTCCATACTCGCATGATCTCGCACTATGCGATTTTTTTTCTCTTTCCCCACATGAAAGCAATCCTACACTGACGTAGATTTCATTCAACCAAAGAAGTCATGTCTGTCACAAGAGAAGCTGTAT
E100077168L1C011R04200366149/1_A_79_92	6FAM-TGGCAGTCACCATGAGTTGT	gtgtctt-GGAAGTCCAGGTCAGTGGAG	60.162	59.682	105	A	13	GATTTAGGCAGAACCAACTGTTACAGGCCGCGTACAAAAGTATCAATCACAGATCTACGAGTATGTACTGTATAGATAGCCTACGAAAAAAAAAAAAATTGGAGCTCCCTTATTGTTAAAGTTTTGC
E100077168L1C011R04200374658/1_A_34_42	6FAM-TCAAAGACAAAGAGTCATAAGTGACA	gtgtctt-TCAGCAATGTATGCAATGGAA	59.407	60.088	119	C	10	AGTACAGCCTCTTCTTAAAGGGCTCGAGGAGGCATGCAATTTGTGTCTTAGCCATTTTCCAAAGATAGAAGGTAAAAGGAAAGTTCCCCCCCCCCT
E100077168L1C001R00503657423/1_A_36_43	6FAM-GCACACAATGAATTCAATCCC	gtgtctt-TAGAGCATTGCAAACATACGG	60.192	58.855	100	A	8	CACTTCTTGCACACAATGAATTCAATCCCGTACATTTTTTTTGTCATCATTATTTTTAGCAGGCGTTTAAGGGTACGGTAACAAATCCCGTATGTTTGCAATGCTCTAAAACAGTTCATACCCTCTG
E100077168L1C001R00503725998/1_A_30_37	6FAM-AAGGAACATAGTTTGCGAAGAA	gtgtctt-GCCCTGTATTAGTTCCGAAGTT	58.077	58.717	116	A	8	TTTTTAAGGAACATAGTTTGCGAAGAAGAAAAAAAAGCTTATGCCGTGTTCCACGTAACAGCTATTATAGCCAACGCCGCACTTTACCTTAAAAATCATAACTTCGGAACTAATACAGGGC
E100077168L1C011R04200734099/1_T_44_51	6FAM-TCGCTACCAATATCATCTTCTGTC	gtgtctt-CGTTCCTCCTCTGGAAATGA	59.656	60.187	116	A	10	TTTTTTTTTTATAACTCTGGCGCGCTTCGAGTCTCACTCATCATTCTCGAAATAGCATTTAGTCGGCGTGGAAAGAATTCGTAACTTTGAATAAT
E100077168L1C011R04200803598/1_A_48_56	6FAM-CCCTTCTAAATCACATACCTGTCA	gtgtctt-ACCATTATAGGCTCGTTGCAC	59.433	59.128	100	A	9	GATATTTGTTGAAGGATTTTTTTTTGTGGGGAAAATCGAAACCAGTGACATAATACAGTTCAATCATGTATACTAAACACTCTGTGAAAGTATTAGCACAATCGGTTGGA
E100077168L1C001R00503801683/1_A_77_87	6FAM-TGCCTGTTATAATTTGGTTGAACA	gtgtctt-CACAACCATACAGAACAACCG	60.608	58.96	114	A	11	AAATTAAACACAGAATAAATATGGAAAATGCCTGTTATAATTTGGTTGAACAGCTTTTGTCATCTAGTCTGCTGTAAAAAAAAAAATCTGAAAGTTAAAATTTATAAAACAGTTATATTACCGGTTGTTCTGTATGGTTGTGAAACTT
E100077168L1C001R00503851946/1_A_108_117	6FAM-TGATACAGCACTGAATACACTTCAA	gtgtctt-AAAGTGTTTCGCTAGCAACG	58.891	58.253	101	A	10	TAGAGAAATTTTTCAGATGATACAGCACTGAATACACTTCAAACAGCAGCAGTGTCAGTAGTGTGATCAATGTTTGGACAATATTAAAAAAAAAACGACGTTGCTAGCGAAACACTTTTTGCACCAC
E100077168L1C011R04201099338/1_T_28_42	6FAM-CACAGCAATGAGCGCTTCTA	gtgtctt-GAAAGCAAATAACGACATCGG	60.302	59.6	101	A	9	AACAGATTGAGCTAATTCTTTCACAGAGTGTTTAGTATACATAATTGAACTATATTATATCACTGGTTTCGATTTTCCCCACAAAAAAAAATCCTTCAAAAATTTTCGTTTTTGCGAGATTTTAACTATATAAATATCAATAAAATCT
E100077168L1C001R00503913227/1_ATC_82_111	6FAM-TCCGAGCAAACCTAAGAGGA	gtgtctt-GGGCTATGGTATGGCTGATG	59.948	60.318	124	ATC	10	CGTAACGGTCCGAGCAAACCTAAGAGGAGTGGTTGTAAGCACTAGAGAGTCCTCGGCTCAGGAAGTGAGACACGGGCAGTATCATCATCATCATCATCATCATCATCATCTTCATCAGCCATACCATAGCCCGGGTTCAGTTCACGGT
E100077168L1C011R04201186962/1_A_89_98	6FAM-ACTGGGAAGTCGCGAGTAAA	gtgtctt-ACTGGAAACTTGTATTTCCGC	59.875	58.251	127	A	9	GTACACTAAAATTATTTTTTTTTATTTCAACTTTTACTTAATTTATTAGTTTAAATGTGAAATGGCATTTGTTAACAAACTTCGTTATGCCTGTCTTGTAAAAATATT
E100077168L1C001R00503936332/1_AC_58_91	6FAM-TGTGAAATAATGGGCAGCAC	gtgtctt-ACGTGTGCTCTTCCGATCTT	59.548	59.874	119	AC	17	AAATACATCTAATGTTTTCGAATGTGAAATAATGGGCAGCACTATTTTAACATAGTTGTGTGTGTGTGTGTGTGTGTGTGTGTGTGTGTGAAGATGACCCCCGCAGTGGACGTTCAGTAACAAGATCGGAAGAGCACACGTCTGAACT
E100077168L1C011R04201212179/1_A_68_76	6FAM-GGTGAAGTGGCGGAAATAGA	gtgtctt-CCAAGACGAAGGTTTCTTCAA	60.074	59.341	114	A	8	TAGCATACCGGTAACCATGAAATTAAAAAGCATCCACCATTCACAACAGTGTTCTTAAATACAAATATTAAATAGCCACAGAAAGAAAAAAAATGAACACAACAAAACAAATG
E100077168L1C011R04201258814/1_T_72_80	6FAM-TATCATGTCCGCGATGATTG	gtgtctt-TGAGATGTTGATAAAGCGTCG	60.453	58.931	108	A	8	TTTTTTTTCTAATGTTGCTAAATGTGATAAATTGCTTAACGTTGAACAAATAAGAGGAAACAGAAGCATGTTCCGGGATTGCCTTATTATGGG
E100077168L1C001R00503982334/1_A_96_103	6FAM-CCCTTCTCCAGTGCCAGTAG	gtgtctt-GCTGAGCATCTGACAATAAGGT	59.861	58.488	100	A	8	GAACTCGTCTTCAAAAGGTTTCTCCCAAATGGATTCACCCCCTTCTCCAGTGCCAGTAGGATCACCTCCCTGAATCTGAAATTATAAAAAAAACATCTGCATCTGTATTATGACCTGACCTTATTGTCAGATGCTCAGC
E100077168L1C011R04201406987/1_A_99_106	6FAM-AGTACAAGGTCATCTCGCCG	gtgtctt-ACTGTTCCATTAAACGTTTGTCA	60.277	58.599	132	A	9	AATACAGACTTAAACATTTCATTAACAGTGCCTGTGAAACAGTAACATTTTAAGTTAAAAGTTCACAACAAAAACTATGCTATTATTTTTTTTTGTAATACACAATACAG
E100077168L1C001R00504031058/1_C_108_117	6FAM-ACTTACCGACTCCAAGAGGG	gtgtctt-TTGATCCTCCGAACGCTAGA	58.255	60.874	124	C	10	ACTTACCGACTCCAAGAGGGGGAGGAATGGTGGCCTCTAGCATTCGGAGGATCAACACAGCGTACTATGCGACTTACCGACACTAGGGGGGGGGGTTGGTGGCCTCTAGCGTTCGGAGGATCAACAC
E100077168L1C001R00504069586/1_A_109_118	6FAM-TCATCCAGCCGAAATAGTGC	gtgtctt-CGAAGAGGAGGCAAGGAAA	61.141	60.458	125	A	10	TTCATCCAGCCGAAATAGTGCACATATGTAAGAAAGTATAACAATGAAATTTACGCTAAGCATTTGTGGTTACGTGGATGTGAACAAAAAAAAAATCTGTATTTTGTTTTCCTTGCCTCCTCTTCG
E100077168L1C011R04201730700/1_A_71_86	6FAM-TTCCGAATTGTTGCATGAAG	gtgtctt-GATGGCCCAGAACCATACTG	59.664	60.34	115	A	10	TAACTTTAAGAACGGCTATGCTTTTTATGCTTTTTTTTTTATCATCCTATGATGAAATCAGCACCGGCGGTTATACCGTGAAGCTAAAAGTCGAAGCATGAGACTGCTTATTTATTATTTGACCT
E100077168L1C001R00504114577/1_A_110_117	6FAM-CTCGCTACCAGGTCCAGAAG	gtgtctt-CACCCTCCAATACTTGAGCA	60.005	58.722	111	A	8	AATTAAACTATACTCGCTACCAGGTCCAGAAGTACAAGTACTAAGGGACAAATTCCAGAATGTGTTTGGGAAAAACAGTGGCTATAAAAAAAATGTGTAACGTTGCTCAAGTATTGGAGGGTGTG
E100077168L1C001R00504123617/1_A_83_90	6FAM-CGCTATCTCCAATTCCATCG	gtgtctt-ATCATCTGCGAACCTCTGGA	60.564	60.769	133	A	8	ACCAAATATCATCTCGCTATCTCCAATTCCATCGACGCTAAATAACCTCGTAGTTGATACAGCGTCGTTAAATAACCAAGTAAAAAAAACAACAAAGCACTTCACTAGTCTCTTCCTTAGTTCTTTTTCCAGAGGTTCGCAGATGATG
E100077168L1C011R04201805941/1_T_86_97	6FAM-TTTGTGTCAATGAAGGGTTTG	gtgtctt-GAGTTCGTCGAAGAAATTGGA	58.514	59.302	109	A	9	TACAGTACTGCAAACGTTTCCGAGAAAGGTGCATTAAAAACCATAAATTTAACACGAGTTAAGATGATACGGTTTGGGTTCCCTTAAAAAAAAACTTATCTTTTAAT
E100077168L1C001R00504170414/1_A_98_105	6FAM-TTGCAGGTCACTCATCAAAGA	gtgtctt-TTGTTACACTAGCACATAAAGCCA	59.43	58.939	117	A	8	TTGCAGGTCACTCATCAAAGAGACTGCAGATGCTGTCTACAAACGTAAAAGATTAAAAAGACATTTTAATTTGTGAATTTTGGCCAAAAAAAATGGCTTTATGTGCTAGTGTAACAAATTTGTGTAAATAAGTGAAG
E100077168L1C001R00504176482/1_A_80_87	6FAM-CTTCATTGAGGCGACAGTCA	gtgtctt-TTGCATCCAAGAAGTCATGC	59.984	59.805	109	A	8	CCATTCAGTAGAGCATTTCGTCATTGGACCATTCTTCTTCATTGAGGCGACAGTCATAGGCAATGTGTAATTGCAGAATTTTTTTTGTTGACCAGCAAGGTTCCACCCCATTGCTTTGAAGCAGTGCATGACTTCTTGGATGCAAACT
E100077168L1C001R00504181768/1_A_53_62	6FAM-GCCACAATTCACACAAAGCA	gtgtctt-ATAGCAATGGCAAGGGAAGA	60.709	59.668	104	A	10	TCCCATAAAATGCCACAATTCACACAAAGCACTTCACTAGTCTTTTCCTGGTTTTTTTTTTCTTCTTCTAGAGTTCCACTCCTTTTCTATTAAAATCTTCCCTTGCCATTGCTATCCTTCCTGGTAGCACCTCATGTTACTGCTTA
E100077168L1C001R00504182435/1_A_101_109	6FAM-TGGTTCACTGTTTGTCCTGG	gtgtctt-CACATCAAGTGCAATCCAATG	59.565	59.98	104	A	9	AATCTTCGTAACACATCCAAATAGAAATGTTGGTTCACTGTTTGTCCTGGCGGAATGAACTCTTTGTGGACAATGCCATTCACATAAAAAAAAACAAGTCAACATTAATTTAACATTGGATTGCACTTGATGTG
E100077168L1C011R04201958986/1_ATC_34_66	6FAM-TTTGCCATCATTAATTCGCA	gtgtctt-TGAACGACCACGCTCTTGTA	60.037	60.449	126	A	8	TTGCAGCTTTACATAAGAATAATTATTCGTGGACTTCGTATGAAACTAACGTAAGTAAAAAAAATGACATTTTTAGATCTTTACACCAATAGATAATAATACGTTCTTCTACTTGGTCACAAAAAATCGTAACTCAGTTCCAAACAGT
E100077168L1C011R04201982262/1_A_50_58	6FAM-TTTCTTTCCTCTTTCAACGGA	gtgtctt-TTTCAAATTACCAATTAGTTGCTCC	58.936	59.815	105	A	9	TTTTAATAAAAAAAAAGAATGCAAATGGTGATTGATTTATGTGATTTATAAAGCGATTGCTGTATGTTATTTTAGAAGAAAGAACATTGAGTGGATTGTTT
E100077168L1C001R00504200100/1_A_78_87	6FAM-TGCTGAAACTGTCCTTCGAC	gtgtctt-CGTGCTCTGGAGTGAACAAG	59.01	59.616	104	A	10	CTGTGTTGAAAAGAGTGGTGAAGAAAGAATGATGCTGAAACTGTCCTTCGACAGTCCTTAGATGTATAGCAGTGGCAAAAAAAAAACGGACCGACCCTTGTAGCTGATTTCAGAGCCTTGTTCACTCCAGAGCACGATATACTGGTAA
E100077168L1C001R00504232500/1_A_75_83	6FAM-TTGCCGCCCTCATATAAATC	gtgtctt-TCGTGGTGATGTTTGACACTT	59.892	59.049	103	A	9	GAACCCGAAGGTTCATTGCCGCCCTCATATAAATCCGCCATCGGTCCCTATCCTGAGAGTTATTTAAATCTTATTTTTTTTTAACTTCCCATTTCATAAGTGTCAAACATCACCACGATTTGTCAACTAATGACCACATTTTGATCAC
E100077168L1C001R00504269549/1_ATG_64_87	6FAM-ATGTTGCACGTGTCGCTAGA	gtgtctt-TTGCAACAGTACATCGCACA	60.481	59.902	116	ATG	8	GAATATTTGTACTGAGCATCATGTTGCACGTGTCGCTAGACCCGCACAACTAAATGATGATTATGATGATGATGATGATGATGATGGTTCCTGAGATTTCATTTCAACGCATTTCCTGTGCGATGTACTGTTGCAATGTTTCTCTATA
E100077168L1C001R00504313378/1_A_48_57	6FAM-GAGACAATGAAAGTCGTGGCT	gtgtctt-TGGATCTAGTTAAGCATTTGGTCC	59.347	60.693	100	A	10	AAGTAACAATTTTAAAATATGAGACAATGAAAGTCGTGGCTTTTAGAAAAAAAAAATACTCCAAGTTCAAAGATATAGTTTATAATGGATATTTATGGACCAAATGCTTAACTAGATCCAAATTATATTTTAGGGAGCAAA
E100077168L1C011R04202441295/1_A_48_55	6FAM-AATTCAGGAGTGCCTGTGTTC	gtgtctt-TGCCATGGAATCGAAATCTT	59.201	60.414	105	A	11	AAGGCTCTGACACATAACTTTGAATTAGCTTTTGATTTTAAAATTATTTTCAACGATGAATTAACTTATTTAAAAAAAAAAACTATTGTATTTTCCAAAATCCTAGGATTAAACCCTTTAGCCTGTAGTGATAAGTAACACATACCTG
E100077168L1C011R04202462508/1_A_122_129	6FAM-TGCTTGATATTAGTAGGTGCACAA	gtgtctt-GCAAACCCGAAAGGAAGATA	58.897	59.158	107	AAAT	8	TCCGTCGGATCCCGGCCAATTAATCACCCAAATGAGTGCACCTCCGCACATATGTGGCATCGTCCTACGTTCATTTATTTATTTTATTTATTTATTTATTTATTTATTTATTTATTT
E100077168L1C011R04202508351/1_CTT_50_82	6FAM-TCCAAACCCATCATTTCTTTC	gtgtctt-AACCTCGTTAATTCGGACCC	58.868	60.187	114	A	14	AGATATTGACCGGCTAAATAAATCTAAAAAAAAAAAAAAGATTCAGACATTAATATTAGGGTCTAATAAAGGAAAGATGTGTAACGAAAGTTGCTGAGATATGTTAGTCTTGAGTATACAACAA
E100077168L1C011R04202565364/1_A_68_75	6FAM-CGAGGCCTACCAGAAAGTGA	gtgtctt-CCATGGTATTCGTATATCGCTTC	60.388	59.746	123	A	13	TACTCGAAAAGCTTTGAAAATTTTAATTTGCTTAGTGATTCGGTATGCTAAAAATCTCTGTAACACCAAAAAAAAAAAAATATTCAAGTTGTTTGTTAATGAAGGAATGAAATTGATAGAGACTAATTCTTCACTACAGACCAAAGGA
E100077168L1C001R00504397950/1_A_100_107	6FAM-CTGTGAAGGTCTCACACCGA	gtgtctt-TCCAAGATGCTTATATAGGTGAGATT	59.864	58.735	109	A	8	TAAAGGAAATTGAAAGAAGCTGTGAAGGTCTCACACCGAACAATACACTTCCAGGTTCAAAGTTTCTTTCTTCTCTTTTCTAGACTTTTTTTTATGGATTTCAATCTCACCTATATAAGCATCTTGGAATTTTAA
E100077168L1C011R04202601861/1_A_36_45	6FAM-TGCTAAACACTCAAACGGGA	gtgtctt-GAATCCATGCCAAATCGTCT	59.317	59.9	110	A	8	TTTTTAAGTACACACAGCAAGGAAAATTATGATTATATATCGCTCAACTTATCACATTAGAGATATACCATTATCGGAAAATATGAAAAAAAATATATAAAATAAGTTAAATATCACTAGGACATTATATATACATA
E100077168L1C001R00504429893/1_A_51_59	6FAM-CGATCTCCTATGTACCATTGCC	gtgtctt-TGTAGCGTTGTTGTTCCTGC	60.711	59.911	108	A	9	AAGAATTCACGATCTCCTATGTACCATTGCCATGGAATGAATAAATGTGTTTTTTTTTCCTACTCAAAAATTTTATATTTTGCACATGGGAATTACTGCAGGAACAACAACGCTACAATGTGAGGCGGCGGTGAAAACGTATT
E100077168L1C001R00600013060/1_C_75_83	6FAM-TGAACATTTGATGGCTAAGGG	gtgtctt-CTAATGCAAGGTCGGCATTT	59.946	60.096	107	C	9	GGAGGGGAGGATACCCAAACTGTCTAACATTAAATGAACATTTGATGGCTAAGGGGAGGAAGATCGTACCTTACCCCCCCCCGCCATGCTTGTGTATTAAGGGGTTGACTCGCGAGCCAAGAAATGCCGACCTTGCATTAGAGACAAG
E100077168L1C001R00600017601/1_A_81_94	6FAM-ATAGCAACAGGCCTACCACG	gtgtctt-CCGGCAGGGTCAGAAAT	60.154	59.569	141	A	14	ACCATAGCAACAGGCCTACCACGCTATGTGACATTCAGTTGTTTTTCCGAGCGCAAAGCTCCTGTCATGTCCCATCTTTAAAAAAAAAAAAAACAAGTATAGTCCCGAGGTAGAAAGTTTACATTAAATTTCTGACCCTGCCGGGAAT
E100077168L1C001R00600028793/1_A_53_61	6FAM-TGAAACAGTACAGGATCTGGAGC	gtgtctt-GGGAGGCCTTCCATTTAATA	60.675	58.011	117	A	9	ATAAAGCCTGGAACAAAATGAAACAGTACAGGATCTGGAGCTTTTTAACAATTTTTTTTTCTCTCTTTACCCCGTCTTTTTACCTGCAGCAGAAAAATGAAACTTTACTCACTGTTATTAAATGGAAGGCCTCCCACCTTTGTAT
E100077168L1C001R00600029099/1_A_118_126	6FAM-GCGCGATTTCTTCAAAGTCA	gtgtctt-CGACCAACTTCTCAAATACGG	61.42	59.618	117	A	9	GCGCGATTTCTTCAAAGTCACACTGAAAACACGTAGAGAATCAATTCAATTTTGTTCAAACGATTTTCTTATTCTATGAAACAGATTTTTTTTTCTCCGTATTTGAGAAGTTGGTCG
E100077168L1C001R00600037922/1_A_69_77	6FAM-CACTAAGTGACTCGTGGTGACA	gtgtctt-AGCATGACAGCGAAAGTTGTT	58.855	59.935	101	A	9	CCAGTCACTCTAGTGGAAAGAAGTTCTCACTAAGTGACTCGTGGTGACAATATATTTAGTTTAGTTGTTTTTTTTTATTCCTTTTCTGGTTCTTTAAGGATTTGAAAAACAACTTTCGCTGTCATGCTAGGCCGGTCTTCGGTGGTTT
E100077168L1C011R04202946714/1_T_57_65	6FAM-ACAGCGCAAGATAATCTGCTT	gtgtctt-TCGTTGAAACAGCTATACGCC	59.151	60.278	100	ACAT	8	GTAAAAATAAAATGATGTCCCTGTACATACATACATACATACATACATACATACATACAGTCGACCTGGTTGGCGAGTTAGTATAGCGCTGGCCTTCTATGCCCAAGTTTGCGGATTCGATCCCGGGCGAAGTCGATGGCATT
E100077168L1C001R00600188922/1_A_88_95	6FAM-CGTCCTGACATTAATACTTGCG	gtgtctt-TGAAACATACTCCCTCTGAATGG	59.669	60.359	112	A	8	GCTATCGTCCTGACATTAATACTTGCGTTTTCGCGTTGAAACTCAAAAACTGAAGTTGGACAGGTTCAAGAAAAGTATTTGGCCTAAAAAAAATCCATTCAGAGGGAGTATGTTTCATTATTATGGGATCAAATAACTATCAAAAAG
E100077168L1C001R00600192884/1_A_51_58	6FAM-CAAGAGCTTTACTTCCTTTCCC	gtgtctt-TAGATTACCGTGCTTGTCGG	58.585	58.796	100	A	8	TAAATTTACAAGAGCTTTACTTCCTTTCCCTAAGAACCTATGATAAGAATTTTTTTTATAATCCTGAGCCAGATTCGTAGTTTCAAAGCCGACAAGCACGGTAATCTACACTCAGATTCGTCGTATTGCTGGTTTAGTAGAG
E100077168L1C011R04203174277/1_T_61_68	6FAM-AGGTACACGAGTACGCCTCC	gtgtctt-CGGTCTCCTAAATTGAGACCTT	59.236	58.781	134	A	9	AGTCTTATAATATAAATCAGCAGCTTTCGCTCACTGTTCCACAATTCCTGTAGTATTTTTATTAGCGAGATCATTCTGTAATTACAAAAAAAAATTAAT
E100077168L1C001R00600234255/1_ATC_50_82	6FAM-TGCGTTGAAATGGAATCTGA	gtgtctt-TCGTTTAGACCCGCTCAACT	60.197	59.875	104	ATC	11	ATGCGTTGAAATGGAATCTGAGGAACCATCTACATCATCATCATCACCATCATCATCATCATCATCATCATCATCATCATCATTTAGTTGAGCGGGTCTAAACGAAACGTTTTGCAAACACATGTGCAACATGATGCTCAGTGCAAAT
E100077168L1C001R00600247792/1_C_60_68	6FAM-CGCATCAAAGCGAACCTTTA	gtgtctt-AGCGGTGGACAGCTTAAGAG	61.251	59.639	114	C	9	AAACGCATCAAAGCGAACCTTTAAACCATGGGTCTTGAATTGAATGGAATGAAATTTTGGGGGGGGGCCACTATGACCCAGCTATATATTGCGCTAACTCTTAAGCTGTCCACCGCTGTGGAATAACGGTTAGCACATATGATCGTGA
E100077168L1C001R00600248213/1_A_53_60	6FAM-AACGCATTCATTTCCATTCTC	gtgtctt-CCCGATGTACACAACTGCTT	59.036	58.65	138	A	8	AAACGCATTCATTTCCATTCTCTACATTAATATGAAATCTCCTGATGTATGAAAAAAAATTACCAAGGCCGGATACAAATTGTGCGAGTACCAAATCATATATAAATAATGTACACTTTAAGCAGTTGTGTACATCGGGGAAGA
E100077168L1C001R00600263413/1_ATC_82_114	6FAM-CTGCCGCAATTTCTTCAGAT	gtgtctt-ACCGTTACTCCATAGGTGCG	60.352	60.015	115	ATC	11	ATAATAATGGTGAGGTTGTACGTCACTTATACCTGCCGCAATTTCTTCAGATTTTGCACCAAATGATGATGATTATTATTATCATCATCATCATCATCATCATCATCATCATCATAATTATGATGTCCGCACCTATGGAGTAACGGTT
E100077168L1C011R04203314027/1_T_89_98	6FAM-CCATCGTAGACTGGAGACCG	gtgtctt-GCTATTCACCCAGGTCTCGT	60.668	59.166	101	A	10	CCCGCTCATGTCCTGTGCCTCATCGTGGCGAGCGGGTGAAACAAAGAATGATGCATTATGCCAGTTTTATTAATGACTAAAAGTATTTTTTTTTTCGTGACTTGTCTTATTTAGAGCATTTGATATTTGAATTAGTTCAGGTTCGT
E100077168L1C001R00600297422/1_A_102_109	6FAM-GCGCAGACTACTTATCGCAA	gtgtctt-TGACACATTCTTCTCCGCTG	59.234	59.984	105	A	8	GGGTACATGCGCAGACTACTTATCGCAAGCGAAAATGAGAAGAGAACGAAAGTAAAAAGAGTGAACCGGTAAACCCAAACGTGACAAAAAAAACAGCGGAGAAGAATGTGTCAAGAATGATAAATAAATTTAC
E100077168L1C011R04203393602/1_T_80_91	6FAM-GCAGTATCATTTCTTTAATGGCAA	gtgtctt-TGATAAGTGCGTAAGAATACTGCAA	59.562	60.208	130	AAT	12	GTTATTCTACAAAAATTCCCTCTCAGTAGACTACCCGCACGTAATAATAATCCTTTATTAGGGAAAATTAATTTTAGAAACAACGAATAATAATAATAATAATAATAATAATAATAATAATGATAATAATAAAACTTAAGGGT
E100077168L1C001R00600358102/1_A_64_85	6FAM-TCAGTAGATAAAGAGCTGCAAGGA	gtgtctt-CCACAATGACTATCAAGTGCAAA	59.708	60.046	106	A	22	ACAAACCGACTATATCAGTAGATAAAGAGCTGCAAGGAGTACAACATCCCATATGTAACTCATTTTTTTTTTTTTTTTTTTTTTGGATAAGGCGAGTTTTGCACTTGATAGTCATTGTGGATCATACTACATTATAGCTCAGTAATTG
E100077168L1C001R00600360417/1_A_66_74	6FAM-TTCCGCAAGACAAGTTAGCA	gtgtctt-CAGGATGCGGTCTTTCTACC	59.609	59.694	135	A	9	TTCAGTTTTTCCGCAAGACAAGTTAGCAGTAACTGGAACGTTAGTCTAGATAAAATATAGAGGGTTTTTTTTTCACTTCATTGAGTAAAACATTGAAATAACTGACATATTTATGAGATTCGCGGTAGAAAGACCGCATCCTGTATCT
E100077168L1C001R00600364532/1_A_111_118	6FAM-TCACGTACCAAGCGCTCTAA	gtgtctt-CTTGGAGTCAGGCCACAAAT	59.632	60.111	108	A	8	TTGGTTTCACGTACCAAGCGCTCTAACTACTGAGCTATGTCGAAGTTCTATCCACGGAACCGGATCGAATCCCTCTCATCTAGTGTTTTTTTTCATTTGTGGCCTGACTCCAAGTTCAACATTT
E100077168L1C001R00600435001/1_A_112_121	6FAM-TAAGATCCTTCGCACGAACC	gtgtctt-CGTGTGCTCTTCCGATCTTA	60.214	59.024	107	A	10	CATGTACATAAGATCCTTCGCACGAACCCGTACGGCCATTCGAACTGTAACTACGCATCTTCAACACGACAATAATACCACTAATAAAAAAAAAATAAGATCGGAAGAGCACACGCCTGAACT
E100077168L1C011R04203772491/1_A_55_63	6FAM-TGCCAAGTATAAAGAGAGAGAATGTC	gtgtctt-CTGGTTGTGTTGTCATTTGGA	59.404	59.45	131	A	8	ATAGTATTACATGAATTTTTTTTCAGTTTTGAGTTCATGAAAGATCAACATTAACTGAAATTACGGGTGGTAACTTGATGTCACATCACTTTGTCAAACAAATAGGCT
E100077168L1C001R00600506975/1_A_86_93	6FAM-CTCCATATGACGACACTCTGATG	gtgtctt-ACATGCACGGCATTCAATTA	59.63	59.96	122	A	8	CCATCCTTACACAACTACCTACTCCATATGACGACACTCTGATGTAAGTGTATAGGCCTACATACATTATTCACTTTGAATACCTTTTTTTTGCAACACCTTGTAGCTACTTTTGTAATTGCATAATTGAATGCCGTGCATGTTCTTT
E100077168L1C011R04203939564/1_A_58_65	6FAM-GCTGAGACTTCACGGACATACT	gtgtctt-TTCAGCATTTAGTCCGACACC	58.483	60.125	142	A	9	AACAATGTAGGGTTTAATATTGAAAAAAAAACGAATATATTGGCAAGTAAGTTTTGTAACAACTAATTCGGTGGTGAATGTGATATTTTTAAACGTTTAAAAAGAGACGTTCATCA
E100077168L1C001R00600528044/1_A_60_67	6FAM-TGGTAAATAAAGTCATGCAAAGC	gtgtctt-CAGCTGACAGCGTGGTAGTC	58.39	59.648	137	A	8	TTACACTCAGATGGTAAATAAAGTCATGCAAAGCTGTATGATACAGATGCTATACTTGTTTTTTTTAAAGATGGGACATGACAGTTAAGCGGCCGAACTTGGAACTACAGCGCTATGTTGCCAATATGGACTACCACGCTGTCAGCTG
E100077168L1C001R00600582202/1_A_51_58	6FAM-CGTTTCGGAGCTATCGTACA	gtgtctt-CCAAATAAGTTACCACCTTGCG	58.942	60.739	110	A	8	GCATTTGCACCATATTAAGAAGTGTAACGTTTCGGAGCTATCGTACATATTTTTTTTACTTGTTTATTTAAAGACGCTGTATCAACTACTAGGAGCGTCGATGGAATTTTGCGATCGCAAGGTGGTAACTTATTTGGAGAGA
E100077168L1C001R00600582891/1_A_102_111	6FAM-GCAGGCTAGACAGAACACTGG	gtgtctt-TCAATTGTACGCCTATATTAAGCAA	60.066	59.197	117	A	10	GATGTTTTGCAGGCTAGACAGAACACTGGTATTTTCTGAGTACACAAACGGAGTAACAATTGAAGAAAAAATACCATGTGTAATTAAAAAAAAAATGCATTTGCTTAATATAGGCGTACAATTGATTGTATAC
E100077168L1C001R00600583511/1_A_63_78	6FAM-TTAGAAATCTGAGGACAAGATGTGA	gtgtctt-AGCATGATAACTATTCAAACAGAAGC	59.317	59.33	100	A	16	ACTATTTTAAAAATTGTATTACAATACGAATTTTAGAAATCTGAGGACAAGATGTGATAACAAAAAAAAAAAAAAAAGAAAACGGAGACGCAATGGGTTCAGTGTAGCTTCTGTTTGAATAGTTATCATGCTAAGTGTCAATGATAAG
E100077168L1C011R04204162064/1_T_96_103	6FAM-GCATAATACACGTCACTGTTCG	gtgtctt-CCTGACGGCCTTATCTCTACC	58.253	60.103	124	A	9	ACATTTTGAACATGGTGCAAATACCCTAAAAAAAAACTTGAGAGAGAATAAATTGCAGAAGATCGTGAGCCCAAGCAGATTCCACGTTAAAATTTATTTATTCATTCATTCATTCATTCAT
E100077168L1C001R00600605475/1_A_105_112	6FAM-GGAACGTGTTTGCTATAACCG	gtgtctt-CTGCTTCTAGTCTGCCAAGACA	59.527	59.819	108	A	8	AGCAAAACTGCTTTAAGCAGGAACGTGTTTGCTATAACCGAAAACAGTTTTGTGTTCCCAAAAAGCATTTTGCTCGAAACAACGGTTTTTTTTCTCAAATATTAGTGTCTTGGCAGACTAGAAGCAGAAA
E100077168L1C001R00600616249/1_A_101_111	6FAM-AATTAACCCTAGAACACTATCCATGA	gtgtctt-AGATGTTGATACAGCGTCGTAAA	58.538	58.847	116	A	11	ATAATCAGTCAATCAGTAAATTAACCCTAGAACACTATCCATGAATAAATTTTACTCACTTCGCACGATTTCACTTTACTCCAGATTTTTTTTTTTATTTTATTGGGTTATTTTACGACGCTGTATCAACATCT
E100077168L1C001R00600621223/1_A_76_86	6FAM-TTTGTAATTCTGTTGGTGGTAGTACA	gtgtctt-AGATAGAAACAATTTGATCACTCACA	59.006	58.34	112	A	11	TCACTTCCAATATCAATACATTTTGTAATTCTGTTGGTGGTAGTACATGTTATTTTTCTTAGATCGTTTTGAAATTTTTTTTTTTACGAGGGCAGCACTATTTATAATGTGAGTGATCAAATTGTTTCTATCTATACTTCACATTTCC
E100077168L1C001R00600638525/1_C_80_91	6FAM-GGTGGTACGACAGGTGGAGT	gtgtctt-CCTGGCCATGAATCACAGTT	59.883	60.924	113	C	12	TGGTGGTACGACAGGTGGAGTCGAGCACACAACTAGGTCACTGGGTTACGACACCGCGACCAGTGAAATCTATTAGCAGGGGGGGGGGGGATGTAACTGTGATTCATGGCCAGGCTCACACTTGAAATATTACATAACAGATTTCATT
E100077168L1C011R04204288044/1_T_52_61	6FAM-TATAATGTCGGCGGAATGGT	gtgtctt-ATGCAGCCATGTATTCCCTC	60.175	59.923	100	A	8	CTCATCTGGCCAAATATCATCTCACTATCACCAATCCCATTAATGCTAAATAACCTAGTAGTTGATACAGAGTCGTTAAATAACTAAAAAAAATCACAAATAATCAACA
E100077168L1C011R04204351584/1_A_42_49	6FAM-GTTGGTGGAATGACAGAGGG	gtgtctt-TGCTAGAAGACCCATGTTCG	60.363	58.874	109	A	8	TAATTTCTTAAAAAAAATGTTAAATTCATGTGGATTCACCTATATATAATAATTTCACGTTCGCATGCAGAGGAATATGGGTTTGTTCGTGAAAATCGTCAA
E100077168L1C001R00600718150/1_A_86_93	6FAM-TTATACTTTCCCTAACCCTTCCC	gtgtctt-GTTGGACACAAACGAACTACACA	58.86	59.988	100	A	8	TTAGAGTTTTGAAAATAATTAGAATTCACCACAAAAGACATACCATATTATACTTTCCCTAACCCTTCCCTCTCAGCTTCGAGATTTTTTTTAACAGGTTATAGTGTTACTGTCAATACTGTAGTGTGTAGTTCGTTTGTGTCCAACT
E100077168L1C001R00600787847/1_A_35_42	6FAM-CGATTCCAGCTTGAGTTGATT	gtgtctt-AATTGGTGATAGCAGGGTGG	59.326	59.813	120	A	8	TTCGATTCCAGCTTGAGTTGATTACATGGTTGGTTTTTTTTCCGAAGTTTCACCCACCCGTAAGGCAAATTCCACTTAATCTAAGGCTCATTTCACCAAATACCACCCTGCTATCACCAATTCTAT
E100077168L1C001R00600853426/1_A_93_100	6FAM-AGCCTGTAAGTGATGAGTGGG	gtgtctt-TGGGTTCTATTTGATGTTCTTGC	59.222	60.358	105	A	8	TTGCTATGAATGAATGCATACATAGCCTGTAAGTGATGAGTGGGGCGATGTCTTTATGAAAGTTATTATTAAACCGTGGGATCATAAAAAAAATAAGGACATAATGCAAGAACATCAAATAGAACCCATTATGCAGTTCATC
E100077168L1C001R00600857493/1_A_86_93	6FAM-TCAGTGCGCTTGTTATAAATCC	gtgtctt-CGTGGCAGAATGGATATGAA	59.279	59.499	104	A	8	AACAATAATCTGTTTCTGTAGTAATCAGTGCGCTTGTTATAAATCCAACTTACTAGGCCTGTCAACAATAGCGGTAACTATAATAAAAAAAACATGATCTTTCAAAAATTCATATCCATTCTGCCACGGCAGTAGACTCACAACTGCA
E100077168L1C012R00300325139/1_A_42_53	6FAM-TGATCAACCGCAACAAGTAAA	gtgtctt-CAAACATATCACTTCCACACCA	59.216	58.405	112	A	10	AAATTTCTCCATGTGTTATTTTCTTGAATGGGACCAAAACTCTCCCTCAAGATTTTGTTCTCATAAGTAAGAAAGGATTTTGTAGTTTTTTTTTTATATCCAAGTTTCACAGCAATAT
E100077168L1C001R00600904335/1_A_78_89	6FAM-CGAGTCTAATCCAGCGGTTC	gtgtctt-GGTTCCAATCGCCTGATAAA	59.836	59.901	116	A	12	CACCGTTGTGGCTGAGGGGTTAGCGAGTCTAATCCAGCGGTTCCGGGTTCGATTCCTGGTCAGGAGGAATTGCCTGTTTTTTTTTTTTCGGGGTTTTCCCCTCACTTCTATGAAGTAACTTTATCAGGCGATTGGAACCCCACTAATC
E100077168L1C001R00600919982/1_A_113_123	6FAM-CCAGTTCGCTATCACTAATCCC	gtgtctt-CCATTTCGTCTTGTGTGCAT	59.987	59.572	107	A	11	CATTTAGCCAAAATACCAGTTCGCTATCACTAATCCCTTTCACCCTAAATAACTTAGTATTTGACATAGGGTCGTTAAATTACTTAAAAAAAAAAAGGTATCATGCACACAAGACGAAATGG
E100077168L1C001R00600933500/1_A_48_59	6FAM-GACGAAATGAGAAACTAATAGAAGCA	gtgtctt-AACCCAGATGTTGATACAGCG	59.424	60.008	133	A	12	ACATTACGACGAAATGAGAAACTAATAGAAGCATTTGAAATGTGGATTTTTTTTTTTTGTTCGTTGTTGGTAACTCTATATAGCATCTATTTATTTTATTTTATTGGGTTATTTTACGACGCTGTATCAACATCTGGGTTATT
E100077168L1C012R00300521805/1_T_110_117	6FAM-ACAAATTGTTTCGTGTTGTTGTG	gtgtctt-GGTTGAGCCGAACAGAATATTAG	59.858	59.197	100	A	8	TACGACGAGTAACTTACATTAAGGGCTAGAGACCACAAAATTCTATATTAACTTCGAAAAAAAATCGTGATAAAAATATTATATTTTGGGTTTTATCGCTAATTAGTTGTAATATATTCGCAATAATTTCGTATAAATTGGAAAGAGA
E100077168L1C012R00300547249/1_T_55_62	6FAM-GATTCACGCTTGGGTTGATT	gtgtctt-TAACTTTCGAGATGAGGCCG	59.939	60.344	109	ATG	10	GACGATGGTCATGAAACGAGAAAGACATGACGATGGTGATGACGAGACGATAAAAACATAACGATGGTCATGAAACAAGAAAGACATGATGATGATGATGATGATGATGATGATGATAATTTTGATGGCGAGACGATAAAA
E100077168L1C001R00600955112/1_A_92_107	6FAM-CGAGTTACGTATCGTCGCAA	gtgtctt-ATTCCCATCATATTGGCAGC	59.895	59.751	121	A	16	CGAGTTACGTATCGTCGCAATATCTCTCTCGAAACGATGTACCTCTATAAAAACGAAAGTTTCAAGTAGGATGGGAGGACGCATATTTTTTTTTTTTTTTTGCTGCCAATATGATGGGAATATTAAATGTATCATTTGTTCAC
E100077168L1C012R00300588468/1_A_101_108	6FAM-TATGATGCGGAAACTCACCA	gtgtctt-CACGAAGTCAGCAATCATGG	60.073	60.263	112	A	18	CTTCCCTAGTATTTGATTATTTTTATCAATACTCTAGAATTTGTTTCTTTGTTTGCCAACATTTCAAACTCTACTGTTCTAGACGAAAAAAAAAAAAAAAAAAGAAAATTACAAACCAA
E100077168L1C001R00600964306/1_A_29_36	6FAM-GCAGCGCTATAAATAAACTACGC	gtgtctt-GTGGCCGTCAGTCGATGT	59.53	60.723	101	A	8	AGCAGCGCTATAAATAAACTACGCTACAAAAAAAATTAAAACGAACACAAATTCCAGATCTAAGAGCAACTACCTGCTGCTGAAACATCGACTGACGGCCACGGCTGCCAACATAGCGGA
E100077168L1C012R00300647515/1_T_57_71	6FAM-GAGAACTGGGTGAGACTGGG	gtgtctt-ATGAATCCCATAAGGCGAAA	59.682	59.369	123	AAT	19	AATAAATAAATATATTATTATTATTATTATTATTATTATTATTATTATTATTATTATTATTATTATTATTAGGCAGATCGGAAGAGGACACGTCTGAACTCCAGTCACCGTTATGCATCTCGTATGCCGTCTTCTGCTTGAATGATAC
E100077168L1C001R00601040280/1_A_87_108	6FAM-ACCGATTGACGGATTATTTGA	gtgtctt-TGGTACTCACCTCATATAGGGC	59.287	58.098	100	A	22	TGAAATTAAATCCATTACAGTAGAACCCCGATTATCCGTCACTATTAACCGATTGACGGATTATTTGACCGTCTCTCTCTCTTTGTTTTTTTTTTTTTTTTTTTTTTCCTACAGAAATACTGTAGGCCCTATATGAGGTGAGTACCAT
E100077168L1C012R00300779808/1_ATG_67_93	6FAM-TTTCAGGCCGTAACAGTTCTT	gtgtctt-GGGCAGATTGGATGACAAA	58.893	59.441	125	A	8	AAATCTACAAATTCCGTGGGATTTGTCTAATTTCTTAAAAAAAATGTTAAATTCATGTGGATTCACCTATATATAACAACAATTTCACGTTCGCATGCAGAGGAATATGGGTTTGTTTGTGTAAATCGT
E100077168L1C012R00300798200/1_A_84_92	6FAM-TGGTTGTGAAACTTGGACTCTC	gtgtctt-TCACTACATTCGTTTCATGGTTG	59.232	59.912	119	ATCCG	30	GATCCGATCCGATCCGATCCGATCCGATCCGATCCGATCCGATCCGATCCGATCCGATCCGATCCGATCCGATCCGATCCGATCCGATCCGATCCGATCCGATCCGATCCGATCCGATCCGATCCGATCCGATCCGATCCGATCCGATCC
E100077168L1C001R00601075749/1_C_96_108	6FAM-TTTCCGATGGAATTTGTCTG	gtgtctt-ACATGAAACACGGTTCGTCG	58.546	61.953	111	C	13	GGTGTAAAATTTTTCCGATGGAATTTGTCTGTTACAGAGCCGCACACGTATCAAAACAAATCTGGTGAAATTCTACATCATCTTTGGGGGGGGGGGGGAATTCGACGAACCGTGTTTCATGTAAAAATAAAATTTCGTC
E100077168L1C001R00601095320/1_C_101_112	6FAM-TCAAGTTGCTGGAAGTCGTG	gtgtctt-TGTTGTGAATGCCTTAGTTGC	60.025	58.836	124	C	12	AAAGAATCAAGTTGCTGGAAGTCGTGTGAACTGTAACAATTGTTGTGATAAGTGAGCTAGAATTACGTAATTTTAGTTAAAAATTGGGGGGGGGGGGAATCTGTACAAAGCAACTAAGGCATTCACAACACATT
E100077168L1C012R00300867603/1_A_64_72	6FAM-CGTTACGTAGCTATTTCAACGTTATT	gtgtctt-CAGACGGTAAGACTTCTGCG	59.219	58.675	103	A	9	AAATGCTGGCGATGTTTTTTTTTCGCCCGACAGTTCAATTAGTAAATGTACTTTCGTTTGACTTCGGTGAATGTTTAATAAACATTTGTTGCTATTTTACTGTAGCCC
E100077168L1C012R00300891720/1_A_103_110	6FAM-TCCTAGTCTGCGATTCCCAC	gtgtctt-TCTCGCCTCTTATGCCATCT	60.218	59.939	119	A	8	CCAGCTGTGGATAAGGGCATCAATGAATTGAGTTTTGCTGCTAGAATTTTTTTTAGACACCAAATGTTTTAACCTTGATCACAAGTTTCCAATTGGATTCAGGTAAGGACTAGTCCCAGGCCACTTTATCACCTTGATG
E100077168L1C001R00601100583/1_A_63_71	6FAM-TTCAATCTCGCATTAACTACGG	gtgtctt-GTAATTTCTGCTCAGCATTACCA	59.275	58.47	114	A	9	TTCTATTTCAATCTCGCATTAACTACGGAGTATAAAATATATGGAGTCATTCTACAGATGCAAAAAAAAATCGTATTGCTTCAAAAGAAACCATTTATGGTAATGCTGAGCAGAAATTACAAAGAAATTGTAAATTATTTTAAAAATA
E100077168L1C001R00601123636/1_C_33_40	6FAM-GGTTTCGCAAACCAGCTATAA	gtgtctt-TGGCGTCACGTCCACAT	59.266	60.743	104	C	8	AATCCGGTTTCGCAAACCAGCTATAACTGCTGGGGGGGGATCATCATGCTAACCACACGATACCTCCATACTAGTTGGATGATCGTCCACGCATGTGGACGTGACGCCAGCAGCCGGCTGATCG
E100077168L1C001R00601144177/1_ACC_66_119	6FAM-ACTTGGAATCTCTGCGGCTA	gtgtctt-TGCTACTGCTACTGCTCCTGC	59.978	60.883	128	ACC	18	AATCCACTTAAGAACTTGGAATCTCTGCGGCTATGTAATTTCGGGATGGGGTCGATGGTGGTAGTGGTGGTGGTGGTGGTGGTGGTGGTGGTGGTGGTGGTGGTGGTGGTGGTGGTGGTAGCAGGAGCAGTAGCAGTAGCACATGTGA
E100077168L1C012R00301075693/1_G_67_77	6FAM-TTGGACTGATGTTGTGAAACG	gtgtctt-TTGTTGGTTGTAACGTACGCA	59.6	60.081	112	AAT	23	TCTGGCTGGGCGGAAGAGAAGGCCTACTGGCCTTAGCTCTGCCAGATTAAATAAATAAATTATTATTATTATTATTATTATTATTATTATTATTATTATTATTATTATTATTATTATTATTATTATTATAGGCCTACAATTCGAAATT
E100077168L1C012R00301099411/1_A_34_42	6FAM-ACCATTCCCTGTTGATATTTCG	gtgtctt-CTGTAAATGAGCTTATGGCTTGC	60.075	60.284	100	A	9	TCACTTTCTGGACGACCTCGTAATTGCGGTCGAGTGGCCAAAATTTGTATAAGCACTTCTTTTGACATTATTAACATGGTGGAAGAAAAAAAAATAACTTTTT
E100077168L1C001R00601162870/1_A_101_110	6FAM-GGGCGCGTGTGTTAAATTAT	gtgtctt-CATCATTTGCTATCTCTCACCAG	59.859	58.871	112	A	10	ACTGTGAAGGGCGCGTGTGTTAAATTATTAAAAACAGGCACCGGCGATACAAAAACAATACAAATGCAATTACCTACACCGAAATAAAAAAAAAACACTGGTGAGAGATAGCAAATGATGTATTGATGACTACA
E100077168L1C001R00601176129/1_A_101_109	6FAM-ATTTCACAGCAGGGCAGC	gtgtctt-CATCACACATCAATCCAAGATCTAA	59.95	60.25	116	A	9	ACACAGCACTTGTGGCGCATTTCACAGCAGGGCAGCAAGATGAAAAAGAGACATGTCTGAAAGAGTAATATATGTAGACCTTTTGAAAAAAAAATGTGTTGATTTTGTTTTAGATCTTGGATTGATGTGTGATG
E100077168L1C001R00601245416/1_A_73_81	6FAM-CATTGGAATATGACAGCAACTCA	gtgtctt-AAGCAGTTGATAAAGCGTCG	60.011	58.201	103	A	9	AAAAGAAAGTAAAATACATTGGAATATGACAGCAACTCATTTAGTACAACTCATTGGTCTGATTCAACATATTTTTTTTTATTTTAGTAGGTTATTTTACGACGCTTTATCAACTGCTTAGGTTATTTAGCGTCTGAATGAGATGAAG
E100077168L1C012R00301314663/1_A_79_87	6FAM-CCACATGATAATTTGGTGTGAGA	gtgtctt-GAACAAGGAAGGCTCTCACTTT	59.738	59.035	115	A	8	TGACTGAGTATATTGGGATTTCAAATATTGCCTTTTTTTTAAATACGCTATGAAATGTGTCATATAGGTCTAAAACCATTTTTATCTCGTAAAGGAAACGAAAACTAGCAAAATTATATTAAACT
E100077168L1C001R00601256838/1_A_52_59	6FAM-GACATTCACCTTATGGTTGGG	gtgtctt-AATTTGGAGTTGTGCTTGGG	59.16	59.971	100	A	8	ATTCGCCATACATTACCTGACATTCACCTTATGGTTGGGGAAAACCTTGGAAAAAAAACCCAACCAGGTAATCAACCCAAGCGGAAATCGAACCCATGCCCAAGCACAACTCCAAATTGGCAGGCAAACACCTCAGTCGACTG
E100077168L1C001R00601283606/1_A_80_92	6FAM-GGGCACAGATACCCACAAA	gtgtctt-TGTTTGTTGTTTCCGGAACTT	59.358	59.503	113	A	13	GGGCACAGATACCCACAAAATGTTATACAAAGTATTCCACACACATCACAGAGTATTTTAAAGAAAAATTTGGTTTTGAAAAAAAAAAAAAGAAGTTCCGGAAACAACAAACAAAAGGCGGTGTGGTTTAAAAATCCAAAGCGCAGGA
E100077168L1C012R00301402890/1_A_111_118	6FAM-AAACCACAATCACTACAGCCAG	gtgtctt-AACGCTAATTTAATGTGTGAAGGG	59.169	60.604	100	A	8	TGAGAGAAGTGATAGAAAAGCGGTATGCAATAGCCGGATGTTAAAAAAAATATAAGCAGGATATTATTTATCCCAGGGAGAGAATGCACTGTATGCAGAAATGTAAAGGGCCATCACGACCGATGTAAGCTGGTG
E100077168L1C012R00301524965/1_T_87_94	6FAM-CAATGTCATGGATCTTGAAACG	gtgtctt-CGGTATATATCGTGTCTTGTCATGT	60.365	59.261	123	AG	9	TTGCGCCAATTGAAATTCATCGGCAGCTCTGTCAGGTCTATGGGCCGAACATCTCTCTCTCTCTCTCTCACCTCAAGAAATTCCTGTCCTCCGGTGAGCGTTTTGGCACCGACGAAGAGCTGAAGACGGCTGTCACACGCTGGTTCCA
E100077168L1C001R00601362360/1_A_42_49	6FAM-TTCAGCGTACAGCGATTCCT	gtgtctt-AGGGAAATTGTTGAAATGGC	60.934	58.882	111	A	8	TTTCTTTTTGTATTCAGCGTACAGCGATTCCTACGATTTCTTTTTTTTCTCATTCAGCATACAGCGATTTCAACGAGTTCTCTTTTTTCTTGTTCAGAGTAGAGCCATTTCAACAATTTCCCTCTTATTCGTA
E100077168L1C012R00301575652/1_T_60_67	6FAM-CGTTCACCATTCCTTCCAGT	gtgtctt-GTGCGAAATGGACAGACAGA	59.966	59.837	146	ACAT	10	CTTACAGTATATACGGAGACTAAGAGAAAGGCAGAAAATAGGAAAGGCTGGAGAAGCTGGCTTTGCAGTGAAAGTCTTGCCATACTATGTATGTATGTATGTATGTATGTATGTATGTATGTATGTATCCTA
E100077168L1C012R00301577816/1_T_91_102	6FAM-ATGAGGCGACACAAATTGAA	gtgtctt-GCTGAAGAGTCCGATATGAGC	59.127	59.048	102	A	23	GTTGACATCTACAAAATTTTGTCCAATATTACTTTGATAATATTAACTCCATATGTAGATGAAATTATTGGAGATCATGAATGTGTTTTTTTTTTTTTTTTTTTTTTTGTATTCCACAGATATTGAAGGAAAAATAAGAATATA
E100077168L1C001R00601393219/1_A_109_116	6FAM-AACACGATCTCGGATCACAA	gtgtctt-TGATGTGATGAACGAATAATTACCT	59.09	58.875	120	A	8	CCTAAACACGATCTCGGATCACAAGTCTCACTCACTCATTATTCTGAGACTATGCTGGTGGCTTTGTAGATTTCTGTAAAGTATTAAAAAAAATAAAGAAGGTAATTATTCGTTCATCACATCATT
E100077168L1C001R00601437329/1_A_94_103	6FAM-CCATCTGTACATTGCATGGC	gtgtctt-TGCCTCTTAGCTGCCTCTCT	59.955	59.478	123	A	10	TACTGAAATGTCCATCTGTACATTGCATGGCAGCTGACAAAAATAAATGATATGATATAACGGTACCAGTACACAAACACAAAGGAAAAAAAAAATTACATTTATCAAAATAATAGAGAGGCAGCTAAGAGGCAGTATACC
E100077168L1C001R00601458282/1_A_62_69	6FAM-CTTGTGGTGGCGAAGAATTT	gtgtctt-TGATATCTCCTGTGTAATGTCACG	60.11	59.044	124	A	8	ATGAGCAGAGGAAGTTACAAAAGCTTGTGGTGGCGAAGAATTTAAAGCGTCTGTGTTGTTAAAAAAAAGGGAAGTACTACAAATGGCAGAAATAGTGGATAGCCTATATTGATGTATTTGTTACGTGACATTACACAGGAGATATCAC
E100077168L1C012R00301841680/1_T_87_94	6FAM-CAATCATGGCTGTTTATCCCA	gtgtctt-CGGTAAACAAATGATGATCGC	60.706	60.337	135	AAT	19	GGCGCTATTGCATCGTCAGTGGCGGATTTCAAATGGCCTACATTTACTGGTCCATACTATCACAAAGTGCTTGGTTATTATTATTATTATTATTATTATTATTATTATTATTATTATTATTATTATTATTATTAGCCAAGTAGATGGT
E100077168L1C012R00301944828/1_T_54_63	6FAM-TGCAAATCACGTAAACATAAGCA	gtgtctt-CAGGCAACCTCAGCATGATA	60.539	59.823	122	A	9	CAAAATTTGGTTAAGCTTACAGATGCCAGAAGATGAAGGGATTCAGGGCAATAAAGTGGTCAACAGAGTGGTAAAAGAAGAATAAAAAAAAATCATTTACAAGATTTGAGTCTCCATTTCGTTTGTCAAGTAGGCTATTAGCAATTTG
E100077168L1C012R00302021122/1_A_84_92	6FAM-AAATCAATTAATGTGCACCCAA	gtgtctt-AAATCAATTTATAATCCAAGTCCGA	59.234	59.228	112	A	9	TCCAACCGATTGTGCTAATACTTTCACAGAGTGTTTAGTATACATAATTGAACTGTATTATATCACTGGTTTCGATTTTCCCCACAAAAAAAAATCCTTCAAAA
E100077168L1C012R00302089821/1_A_30_37	6FAM-AAATTCCGTGGGATTTGTCT	gtgtctt-CATATTCCTCTGCATGCGAAC	58.36	60.621	101	A	9	TAGTTTAGCTGGATGAAGACTGTGCTGAACATGATTTTCTGAAGTGCTTTCGTTATCATCCAAGTAAAAAAAAACTGGGTTAAGTATTATCATTATCATGTAAATCGGATAGAAAGCTGTCAGAAAAATATCCATCTACAAGGAATGT
E100077168L1C012R00302099590/1_A_69_76	6FAM-TCTGAATAATCAACATATTCACCAGT	gtgtctt-CATGAATTGAACTTGGCGTG	58.119	60.111	103	A	13	AAAGAACTCCTGCAGGACAAAATTCCGGCACAACAGCGATGTTGATATAACCACGGCAGATGCGAGCATCGTTAAATAAACCGTTTTTTTTTTTTTCATGACAACTAAATATGAACAAGTTTTCGTCAAATAATTTAGGGGATTGTGT
E100077168L1C012R00302164547/1_A_32_39	6FAM-AACTTACTTAGGGACGATGCGA	gtgtctt-TTGGAAACCTTATTCAGTTGAGC	60.149	59.659	100	A	10	GATATGTTTCCATTAGTTCATACTATTCCTTGCAGATCATCTGCACATTATACAATAACATTTTGGCTAGAATATATTTAATGTGAAAAAAAAAATCTT
E100077168L1C012R00302198884/1_A_49_56	6FAM-GGTCTGTCGGTAAAGTCCTGTC	gtgtctt-GACAGCTTCGACCGCTACTC	60.038	60.164	107	A	9	TGAACGGACTGTAATACAGTATTAAAAAAAAACGAAGTTAAATAAAAACCACAATAAAAAGGTTATGATAATAAATTGATCTGGTGATCAAGAGAGTTCAGTCTTGGTAGAAAAGAA
E100077168L1C012R00302245452/1_T_56_66	6FAM-TCTTTCTGTAAACAACCTCAGGAA	gtgtctt-TTTCTTTCACAATGTTAATAATGGC	59.343	58.609	109	A	8	AGTTGGGGAAAACCTCGAAGAAAAAAAACAGCCATATAATCAGCTGAAGCTATTATTGAGCCCACAGCAGGGGTACGAGTCTCGCAAGCTGCCCCTTGCACCATGCCGATGGT
E100077168L1C012R00302260279/1_T_93_100	6FAM-AGTGGTAGGCCAAACCCTTT	gtgtctt-TTTCTACCCAATCCCAGGC	59.864	59.879	120	C	12	ATTACATAACCTTACCGTTTGTTTTAAGTTCGCATTTATAGACTGGGGGGGGGGGGAAGACAGACGTATATCACGGCCTGCTGGAGTATAGTAAACACAGAAAACATTTTAAAGCAACAATGTTGAAGATAGATATTTTTG
E100077168L1C001R00601727848/1_A_38_45	6FAM-TTGTTTGTTATCTTAACGAGATGCT	gtgtctt-GAATTTCTGCCTCCAATGGT	58.527	58.984	106	A	8	ATAATTTAGAATTGTTTGTTATCTTAACGAGATGCTAAAAAAAATACGATTGCTAGGATGATGTTCGTCAAGCAAAATGTCATGAAACCGTCAATTAACCATTGGAGGCAGAAATTCTACCAAAAGACT
E100077168L1C012R00302382877/1_A_32_40	6FAM-TCCACTCTCTAGGCGTGACA	gtgtctt-CCGGTTACAACCTTGTTCTG	59.571	58.132	100	A	8	GCCCTAGTTACGAAAATTATTTGTGGACTAACGATTTAACATAGAAAATATTTAGATATACAAGTAGATAGAGAATCTCTCCAAGTTTTTTTTAACATACCTTATAA
E100077168L1C001R00601753434/1_A_96_103	6FAM-CACCTATGGCACGATGACAC	gtgtctt-CCAATGAAGCCTCACTTCAG	59.992	58.442	101	A	8	CCGAAAGTGGCACTTTTGTACACCTATGGCACGATGACACCGACTAAAAGCTATAATCTTTTCGCTGTAAGAAAAATCCTAATATAAAAAAAAGCACGTGACTGAAGTGAGGCTTCATTGGCCGCTGTTTGGCGCCATA
E100077168L1C001R00601769446/1_A_102_112	6FAM-AGCCACTCTCTCCAAGTATGC	gtgtctt-ATTTGGCTAGCAAGCCTTCA	58.565	59.982	120	A	11	TAATTCAGCCACTCTCTCCAAGTATGCATTTGTATCTTAATTAAACATTCCAAGTAAGTTTTCATATCAAACTATGGGCAGCTAATTTTTTTTTTTACCTCTGCTGTGAAGGCTTGCTAGCCAAATTGAGGGG
E100077168L1C012R00302504762/1_AT_45_66	6FAM-GAGGATGGCGAGACCTCATA	gtgtctt-TGTGCAGCTAAGCTTATACAAAGA	60.181	58.493	138	C	9	TCCCTTTGACGGGGTGGGGGGGGGAAGCTCTGAAGTTAGTTTTTCTTGTTATTTTTCTATTTCCTTCTCTTGCTTTCCTTATCATTATGTGACGGTGTAGACATTGGCA
E100077168L1C012R00302512034/1_T_112_121	6FAM-CCAAACGTTTCACTGAGTTTACC	gtgtctt-TGAAGGTTGTGTGTTTAGTTTGATAA	59.955	59.107	120	ATG	17	GTCAAGTGAGATGCACAGCCTGATGATGATGATGATGATGATGATGATGATGATGATGATGATGATGATGATGATAACAATAATAAATGTATAATGAAAGCAAATTTTGTTGATTTCTTCAATGTTATCGGTATTATAGAACGTGAGT
E100077168L1C001R00601798583/1_A_79_86	6FAM-TTGACTCTCGACGATGAACG	gtgtctt-TCTCCATGGTGTCTGTATGACC	59.984	59.851	101	A	8	GATGCTGAAATTTGCATAACATTTTTCCTAATTGACTCTCGACGATGAACGTTTCAAATTAACCATTTCTGACCTGATTTTTTTTATTTTCCATAATTATGAGTGGACACGGTCATACAGACACCATGGAGAAACAATAGAAAAAGAA
E100077168L1C001R00601810249/1_A_116_123	6FAM-TTGGTACATTGCTGTGGCTC	gtgtctt-TTGCCATTCTGGAAATGACTT	59.722	59.56	105	A	8	TGTCCATAAGGTTGGTACATTGCTGTGGCTCTGAAGTAGAAATTGGTGAACCATCCGAAGCAATACCTACATCACCATCACCAACAAAAAAAATGAAGTCATTTCCAGAATGGCAAGAA
E100077168L1C001R00601823232/1_AAC_44_67	6FAM-CAGACATCACAATGACAACGG	gtgtctt-GCCTGGTGTTTGTCTCCATT	60.016	59.973	143	AAC	8	CCAGACATCACAATGACAACGGAGACTAACACCGGACATCGCAACAACAACAACAACAACAACAACGGAGACAAACACTAGACATCACAATGACAACGGAGGAAAAACCGGACATCACAATGACAATGGAGACAAACACCAGGCATCA
E100077168L1C001R00601833442/1_A_83_93	6FAM-CAATTGGCGTCCTGTACAAA	gtgtctt-TCGATTCGTTAGTCTCCCGT	59.585	59.694	105	A	11	ATATATCTAGACACACAATTGGCGTCCTGTACAAATTTGAAACCTCTCGCATGCTCGAAGGCTGGAACTAGAGCTGCCAACTTTTTTTTTTTAATTAAATACGGGAGACTAACGAATCGACAAAATTTCACATAGAAAACAGACAAAT
E100077168L1C001R00601854994/1_A_69_76	6FAM-GGGTCATTGGTTGACGCAC	gtgtctt-CCAAAGCCTAGTCAAATGCAA	62.397	60.25	104	A	8	TGAATTCTTGGCGCGCGCGGGTCATTGGTTGACGCACCCCCTCGTCATCGCAGGGGAAGTTTTAAAGTTTTTTTTATAATTAATTTCGATAAGCTGGTGACTTGCATTTGACTAGGCTTTGGTCAGGGGTTCGATTGAAGGTCGCGAT
E100077168L1C001R00601861545/1_A_103_110	6FAM-AAGCAACTATGAGGACTATGTGAGAG	gtgtctt-AAGCGAGAACTTCACTTATCACAG	59.44	59.154	122	A	8	ATTAAAGCAACTATGAGGACTATGTGAGAGTGATGTAATTATTCATTATTAGAGAACCATAAAACTGCTAACTTTGTAACGCAGTAAAAAAAATACAAGTTTCTGTGATAAGTGAAGTTCTCGCTTTTGTGT
E100077168L1C012R00302734428/1_T_108_115	6FAM-CCTTTAGGGTTAAATTTATTACGGC	gtgtctt-CTGCAGCAAATGAGGATCG	59.631	60.51	109	AAT	11	TTATTATTATTATTATTATTATTATTATTATTATTATAAATTGTGCTGCCTTCTATTTATTTATTTTATTTTGCTAATACTTGTAACATAAATTAATATAGTATACACAGATAAAATATT
E100077168L1C001R00601886793/1_A_95_102	6FAM-TCCAGTCTGTACCATAATATTTCACC	gtgtctt-GTTATTTGGGAGGCATGAGG	59.603	59.387	111	A	8	TAATCCAGTCTGTACCATAATATTTCACCTCTCTCAAATCCAGTTTAGTATTATCCTCCCATCTACGTCTCGGCCTCCCCAAAGGTTTTTTTTCCCTCATGCCTCCCAAATAACACAATATACGCATTTCTAGATTCCCC
E100077168L1C001R00601887818/1_A_91_99	6FAM-TGTGTTACTCTCTTACAGTCAGCACT	gtgtctt-TCAGTATCCATCCCTACAGATGAC	58.789	59.375	108	A	9	CTGATGTCAGAAAGAAGCTGTTTAAAATGTGTTACTCTCTTACAGTCAGCACTTAAAAACTGTGGTTGTTATTGTCTTCATTATTAAAAAAAAATTATACTTAACAAATGAGTCATCTGTAGGGATGGATACTGAATTTTCGGG
E100077168L1C001R00601896541/1_A_48_58	6FAM-TTCCTGGCAGCATCAATACA	gtgtctt-TGCAGTTATCCAGGCTCTGA	60.22	59.547	117	A	11	AAAACGTCTTCCTGGCAGCATCAATACACTGATGCAATTCAGAAGATTTTTTTTTTTATTTGGCTATGAGACTTAATGAACTCATTTTGCACAAACCTTCGAATATCAGAGCCTGGATAACTGCAATAGTACTTCCATTGCT
E100077168L1C012R00302951840/1_ATT_60_113	6FAM-TGAGGCTCGAACCAGTCTTC	gtgtctt-ATTGTTCTTCCTCTTATACACGTCTT	60.533	58.046	126	A	8	TATTACTGTGAATATATATTAATGTATAAGTATTTTCCACTCAATTTTTACGCAGTAACAATATTTTTTTTAGTTATACTATTAATTACAAACAGAATAGTTACAGGAGCCTACATTATTTTAATAACTTTACATGTACTTCTCTCAT
E100077168L1C001R00601995677/1_A_88_95	6FAM-AAGGGAGTCGGTCATTTGTG	gtgtctt-TGAGCGAAATAACAGTTCCTGA	59.966	59.883	117	A	8	CCTTCATTGACAGCAAGGGAGTCGGTCATTTGTGTTTTAAATCACACTTTTGTTCGTAAGTCAGTCTTGATAATACAATTGTCCTAAAAAAAATTCAAGTAAATTGGTGTCAGGAACTGTTATTTCGCTCATTATTTATTATATCAG
E100077168L1C001R00602020853/1_A_36_44	6FAM-AAGATCCATACAGACTTGTTACATCC	gtgtctt-TGGGCATCTATTACATCTGTTCA	58.942	59.488	106	A	9	TTCACGAAAAGATCCATACAGACTTGTTACATCCAAAAAAAAAGAGTCAACAAAGTAGAGCTGGCTAGTGCTCTTGCCTCGATAGTGCATTTGAACAGATGTAATAGATGCCCAATGTTAACTAATAA
E100077168L1C012R00303189931/1_T_93_103	6FAM-GCATCCACTGATCATATAGCCA	gtgtctt-TCGACACTCATAGCAACGGA	59.951	60.413	132	C	13	GCAAATAAAGGTTGCACAAAGTTACCATTCAGTCTATCTCTGTTCCTACCATACAAAATCATGTGTTGCACAAAGTTAGCCTTTTGGGGGGGGGGGGGATAAGTTTAGGTCAATAAATAATGAGCAGTACCTTAATTATTGAGT
E100077168L1C001R00602074564/1_C_76_85	6FAM-GCTGACCGAAGCTGTCGTAT	gtgtctt-TGTGAAGCGAAAGTCAAAGG	60.428	59.047	109	C	10	ATAATACAGACTTCGTTTATTTTTCATATCCGCTGACCGAAGCTGTCGTATTCACAGAGGCCAATATTAAAACAGGGGGGGGGGAAAGAACTCTCTGTGGACACTTTCCCAGAGGCTAAACCTTTGACTTTCGCTTCACACTTCTAGT
E100077168L1C001R00602089433/1_A_67_74	6FAM-TCTACCAATGCATACTATGTGTCAG	gtgtctt-GAGGTCCATAGAAGCACACAGT	58.298	58.336	126	A	8	GCTGAAAGGTATATCAATAAACTCTACCAATGCATACTATGTGTCAGTATAATACACTGCCGAGCAAAAAAAACGCAACACTTGAATAAATTTGAAATATCAAACCAAAATACAAATTATAACATTACTGTGTGCTTCTATGGACCTC
E100077168L1C012R00303363260/1_ATT_71_94	6FAM-GGCCTTAACTCTGCCAGCTA	gtgtctt-CGCCATTGGTCAATATACACA	59.615	59.315	106	A	10	ATATAATTAATTTTTTTTTTAATTTTCCGTATCGTGGTTTCAAACAGGAGGGTTGCCAACATTGATTACGTGAATATGCTGTTGATTATCATTTAAGTATAGCCT
E100077168L1C001R00602147801/1_A_76_83	6FAM-ATTGAATTGTGCGCAATGAT	gtgtctt-TTTGAATGGCAGTTCCTTGA	58.997	59.247	104	A	8	TACACTTTAAATAACACGAATTGAATTGTGCGCAATGATCAATGCGTACAGTGGTGAGGCTGGCTGAAGTAAATAAAAAAAATTGCAGCCACCAATTTGTTCCTCAAGGAACTGCCATTCAAATAAATTGATAGAAAGAACACAGAGC
E100077168L1C012R00303418225/1_T_100_109	6FAM-TGACATCACATTCAAGTTAAAGGA	gtgtctt-CCAGATTAAAGGCTAAGTGCG	58.676	59.042	113	AAT	17	ACAGATTTCGAACTTTCACGTGTAGTCCCCTCACCTGAAATAATAATAATTATAATAATAAATAATAATAATAATAATAATAATAATAATAATAATAATAATAATAATAATAAACTGTTATCACTCATACGTATTCTAAGTTTTGGTG
E100077168L1C001R00602173188/1_A_67_75	6FAM-TGTACATTTAGGCATTCCGATATAA	gtgtctt-TAAATTGCCTCCAATTTCGG	58.925	59.901	137	A	9	AGTCAATGTACATTTAGGCATTCCGATATAACTTATTTCAATAACAAAATTATTTTATACAGTCTAAAAAAAAATAAATTTCTTTTTGTAGGCCTAAAACATATCCAAAATTGAGATATTATTCCGAAATTGGAGGCAATTTACATTT
E100077168L1C001R00602182445/1_A_101_113	6FAM-TTCTGGTAAAGGTGCGGTCT	gtgtctt-TGTTAATTTGAGGGCTGCAAG	59.734	60.25	111	A	13	TCGTTGAATTCTGGTAAAGGTGCGGTCTGCCAATAGGCAATATTTGTTGGATTGAGACTGCATTTACCACACATTCATTAAAACGAAAAAAAAAAAAACTTGCAGCCCTCAAATTAACACTTTCAAATTATTAG
E100077168L1C012R00303517335/1_A_89_97	6FAM-CCTCAGGAAGCTCACCACTT	gtgtctt-CTGGCAAGTATGCTGCTCAA	59.45	60.157	115	A	9	TCAATAATTGTTTTATTGCTCTCCTGATCGGAACTGGGCGGCCTGGAAAACGATTTCTAAATTTTCGTCTTGATTTGCTACACAGTTTTTTTTTGTC
E100077168L1C001R00602267856/1_C_55_62	6FAM-TTCACCAAACCTTCTATACGCA	gtgtctt-ATGTGGGAGCCCAAGAAAGT	59.647	60.883	128	C	8	GTAACATTCACCAAACCTTCTATACGCAGAAAAGCTGCCTGGTATCTAATTGGCCCCCCCCTTTCCCACTAATTCACCCAATCAACTGTACTAAAGCAGAGAACTTTTTCTTTCACTTTCTTGGGCTCCCACATTGCCTTTTTCAT
E100077168L1C001R00602271619/1_ATG_51_80	6FAM-ATACCAACAGCGCTACCGAG	gtgtctt-AAAGTCAACCATCCAACTGTAGATT	60.292	59.391	139	ATG	10	CGCTATACCAACAGCGCTACCGAGGGGGACGTTGTTGATGATGATGATTATGATGATGATGATGATGATGATGATGATGATAACTTAGTTCATTATTTATTCGAAGTCTTCAAATATAAATCTACAGTTGGATGGTTGACTTTTGCAG
E100077168L1C012R00303673658/1_T_88_99	6FAM-CTGTCCGAAGTTGCCAGAAT	gtgtctt-TGTTAATGGGTTGCAGGAGA	60.255	59.123	142	A	8	AAACAAAGAAATTACAGCGTTGAGCGGGCGTGCCGAAACACATGCATCCATATCCTTCCTCCCATAAATCTACTTCCTAATTTATTTTTTTTACAGCTTGTTGTGTTTTATTTATGGTAGAGAGGAGGTACGGGTATATAATCTCTGG
E100077168L1C012R00303715091/1_A_86_93	6FAM-TCTTCTTCACGATGGCAATG	gtgtctt-TTCTAGATCCGGAGAAGGCA	59.799	59.91	101	A	10	TGCTTAGGAAAATATTTCGGGCTAAGAGGGATGAATTTATAGGAGAAAGGATAAAGTTACAAAACGCAGAACTACACGTATTGTATTTTTTTTTTATTTTATTGGGTTATTTT
E100077168L1C001R00602294710/1_A_50_58	6FAM-TGCAAGATGTCTGTCTCGTTAGT	gtgtctt-AATTACTGTGGCACCTGACG	59.067	58.65	105	A	9	TGCAAGATGTCTGTCTCGTTAGTATAAAGTCTTTGGTGACATTCCTTGTTTTTTTTTCACCTTACTCTTAAAATTCAAAATACCACGTCAGGTGCCACAGTAATTAAAATGGACGTTAGCAACAACAATAATACATAACTTT
E100077168L1C012R00303733807/1_A_55_64	6FAM-CATTGCTGTACCTGTTGCCA	gtgtctt-TCATGATATATACGAGGCGCA	60.72	59.163	102	A	8	GTTCTCTTCAAAGTGCAAACGATTTTAACATAGCGATGATCTATCTGGTTACATATATGATCTAGGTGAAGACGAATAAAAACAGAAAAAAAATAGCACTTT
E100077168L1C001R00602298775/1_AG_37_54	6FAM-TGAAGCAAGGAACAGAGAAGG	gtgtctt-AGTGAATGCGGCATCTACGA	59.601	61.744	102	AG	9	AGACATGAAGCAAGGAACAGAGAAGGAGAGGCTGGAGAGAGAGAGAGAGAGAGACAGAGGGGGACAGGACTAAGTTCCTCTTTTGCTTCGTAGATGCCGCATTCACTCTTTTTGTTCCACTTTCCTCCACTAGATGTC
E100077168L1C012R00303737568/1_G_89_96	6FAM-AGAGCGTTAGGAGCTTCGG	gtgtctt-GAACTCCACTCATTCTCGCC	59.726	59.81	122	C	9	CAGAGGGGGACAGGACTAAGTTCCTCTTTTGCTTCGTAGATGCCGCATTCACTCTTTTTGTTCCACTTTCCTCCACTAGATGTCACCCCCCCCC
E100077168L1C001R00602315688/1_A_80_87	6FAM-TCCTAGATATTTCATCTTCGTGATTT	gtgtctt-AATGTTAATATCGAGAAGGAAACGA	58.714	59.474	100	A	8	GTCATCGAGGATTATTCCTAGATATTTCATCTTCGTGATTTGTTTCAGCCGTTTGTTATTTAGCTAGATGTTGATTTCTTTTTTTTCTTTTCGTTTCCTTCTCGATATTAACATTACCTTAGATTTCTCTTCATTGAAGATTATCTTT
E100077168L1C012R00303806081/1_AAT_66_116	6FAM-TGGACATTCGTCTGTTTCATGT	gtgtctt-GGCCTTAACTCAGCCAGGTT	60.419	60.63	113	A	18	CCTAGCATTTGTTTATTTGTTTGCCAACATTTGAAACTGCGCTGGTCTGGACGTCAAAAAAAAAAAAAAAAAATAGAAAATTATAAACCACTCCAGTCGATGCACAGCAGTTTCAAATATGACTCGCATTGACATTCAAGAACAAGAA
E100077168L1C012R00303813294/1_A_30_37	6FAM-AGCTTGAATTTCATCTTCGGA	gtgtctt-CAACACTCCAGTCTTGCACTCT	58.917	59.566	111	A	8	AATTTTAAGCGAAGGGTCCCGGGATCGATACCCGGCTCCGGAACATTTTTTTTCTTTGAAATTATTCAAACCTGCTTTACAGGAAGCTACTACCTGAAAGCCAGATTTGTATAATATATTCGTTACTGGAGGTACGTT
E100077168L1C001R00602338238/1_A_54_61	6FAM-CCACGGAAACCTTTGTAATTT	gtgtctt-TTCCTACGTTGTTCCGAAATG	58.039	59.982	108	A	8	CCACGGAAACCTTTGTAATTTAGCTCAGTAAAACAATATATCAAGCAACTACAAAAAAAATAATCACCAACAAGAACTGAACATAAACATTTCGGAACAACGTAGGAAATTACTGAAGGATATACCTCCTGAACCCAGAAAACTG
E100077168L1C001R00602341853/1_A_61_78	6FAM-CAACCGTTGCTGAGTGCTTA	gtgtctt-ATTCAAGCAGAAGACGGCAT	60.05	59.843	113	A	18	ATCGGTAGGCAAGTTACTTTTAACTGTTTCTATTTCAACCGTTGCTGAGTGCTTAACTTAAAAAAAAAAAAAAAAAACAAGATCGGAAGAGCACACGTCTGAACTCCAGTCACCGTTATGCATCTCGTATGCCGTCTTCTGCTTGAAT
E100077168L1C012R00303879584/1_A_94_103	6FAM-AATTGGTGAGGTGAAATCGG	gtgtctt-CCACTTGGGCTGATTACCTG	59.79	60.508	104	A	9	ACTAGCAGAAAAAAAAACAACCAGATAATCAATCTAAACGGGAATTGAACCCACGCCCGAGCCCAACTCTGGATTGGCAGACAAGCGTCTCAGCCGACTGAG
E100077168L1C012R00303993201/1_T_107_118	6FAM-TTTCTTGCCCATACAATGCT	gtgtctt-GAATATCAATGGCAAAGGAAGC	58.241	59.942	112	A	13	ATAGAAACTGAAGCGTCAGGCTCAGAGTTCTATGCAGAAAGGAATATAGCGTACAGAATGTTTTTTTTTTTTTAGTTTTCTCAAAACTATTTCTAATGGATTGAAGCCCTTTCTGCATGGGGCGATTCAATTATGCTTTCAACAAATG
E100077168L1C012R00304034731/1_T_51_58	6FAM-GGTAACATCACAAACAACGCA	gtgtctt-TGCACGACTGCATACAAGAG	59.502	58.6	121	A	10	GTTAGCACGCCTGACTCTGAAACGAGCGGGTCCGGATTGAAATCCTGGTTAGGACAAGTTACATGGTTGAGGGTTTTTCCGGTTTTTTTTTTCAACCCATTAAGAGCAAATGCTGGGTAACTTTCGGCGTTAGATCCTGCACTCATTC
E100077168L1C012R00304099267/1_T_107_114	6FAM-TGCAGGTTACACAGTGGCTC	gtgtctt-CATAAACGTAAATAACGCTGAACA	59.905	58.394	106	A	8	ACAAATGAGATAAGGGTAGGATTGAAATAACCCCTGTTGAAGAATTCTTTTCTTTGAACAAGATGTTTTTTTTATTAAATCAGTATGTTTGACAATAGGATTATGTACAAGTTATAATCACTCACAAACTCTCGATTGAGTGTTGATT
E100077168L1C001R00602460091/1_AG_77_102	6FAM-CCTCCTCGAGTTCGATCCTT	gtgtctt-CCGCATCTTGTTCCACTCTT	60.725	60.255	121	AG	13	AAAAATATATCTCCTCCTCGAGTTCGATCCTTTAGTGCAGACGTGTCAATAGGGCCTTCTCAGAGCACTTCCTCCTCTCTCTCTCTCTCTCTCTCTCTCTCTTTTGTTAATGCAAGAGTGGAACAAGATGCGGGAGCAGTTCGTGTAT
E100077168L1C001R00602460932/1_A_109_118	6FAM-CCGCACTATAACGGTAAATGTT	gtgtctt-GTGCGTGCGTGTGTGTGT	58.164	61.571	101	A	10	TTTTGGGGTTTTACCGCACTATAACGGTAAATGTTAGGTTATACTGGTAAATTCTAACATTTACCGGTCTTCGTATATTTACGGTAAAAAAAAAACACACACACACGCACGCACGCACGCACGCAC
E100077168L1C012R00304184801/1_A_66_73	6FAM-GTGATGTAAATGTCCCATAGGC	gtgtctt-TGTTATTTGAATGACTGAACTTAACG	58.329	58.78	102	AAT	11	ACCAATCTGAAACTTATGTAGGGCCTATACATATGTAGGTTGTATTGTAAAATTAGGTTCACTTATTAATTAGGTTATTTTATGTATTATTATTATTATTATTATTATTATTATTATTAATTGTAATTAT
E100077168L1C012R00304215782/1_AAT_66_92	6FAM-TGTGGAACTCTGCTTTACAACG	gtgtctt-AATCCGTCACCCTAGCCTTT	60.339	59.962	101	AT	21	TGAGGAGTGTCCGTATCTTAGGGGTGTCCGTAAGGAGAGGTTTCACTGTGTATATATATATATATATATATATATATATATATATATATATATGTTACCGTAAATGTACGAAGACCGGTAAATGTTAGAATTTACCGGTATAATCTAA
E100077168L1C001R00602550194/1_ATG_64_99	6FAM-GGCCACATGGCCTAATACTT	gtgtctt-TGCTGTACCAGTACTAAATCCCA	58.93	58.71	102	ATG	12	ATGCTGGAGGAACAATTCTTCTTTGAGATTGTAATGGGCCACATGGCCTAATACTTGGAGGGATGATGATGATGATGATGATGATGATGATGATGATGATTATGTATTTTTCAAATGGGATTTAGTACTGGTACAGCATTTTCTTATC
E100077168L1C012R00304386277/1_T_67_75	6FAM-TGCTCGTGATATGGGTTTCA	gtgtctt-TCAACATTATAAATTCGCGTCA	60.073	58.25	108	A	9	TTTGAATACAAAACATCTTGTACTGTGGAACATGTTCCAAGGTACATAATACTATCGGGTTTTGTTTTTTTTTAATTTTAAGATCATGTTACGAAGTAAGTCTGGAATTAAGAGGCCTCCAAATGATACGGATGCCTTGAAGAAAGCT
E100077168L1C001R00602556535/1_A_48_56	6FAM-TGACCAAACAAGATCCAGCA	gtgtctt-TGTTGCTCAGGATAGGGACC	60.24	60.073	112	A	9	TAAACAGCTGCCTACAGAAGTAGTTGACCAAACAAGATCCAGCATTAAAAAAAAATTGAATAATAAGTTTATAGAAATGCTAACATACAGTAGGTAGGTATAGGTAGCCCGCCATCGGTCCCTATCCTGAGCAACATTAA
E100077168L1C012R00304428813/1_T_34_41	6FAM-ACGCGTTCTTTCACAACGTC	gtgtctt-ATATTGGCTCGCCTACTGGA	61.275	59.691	123	A	9	GTGGAGTTTAGCTAAAATTAAATTTTGTAAGTTTTTTTTTCTGTTTTGAAACTAGGTAGAAACTATTGCAATTATTATGTAAGATACAACTATTAAAATTACAATAATAATAATTATTATTAGAG
E100077168L1C001R00602616457/1_A_61_70	6FAM-TTTGTTCGCCAACATTTCAA	gtgtctt-GATTGCCAATGGGAGTCATA	60.088	58.369	114	A	10	CTACCCTAGCATTTGTTTCTTTGTTCGCCAACATTTCAAACTGCACTGGTTTGGACATTAAAAAAAAAACAGAAAATTACAAACCACTCCAGTCTATGCACAGCAGTTTCAAATATGACTCCCATTGGCAATCAAAAACAAGAGTTAA
E100077168L1C012R00200136974/1_A_81_88	6FAM-TAGCGTGCAAATTAATGCGA	gtgtctt-AACAAGGGAGGCCACATAGA	60.368	59.55	109	A	8	ATTCACAATGGAAAATTCAGTGCAATTAGATTAGTGTGTAGATTTGTTTTTCAATAATTGTTTGGAACAATGAGCACTCAAAGATAAAAAAAA
E100077168L1C001R00602656005/1_A_55_63	6FAM-GCATCGTTACTTCCCATGAAA	gtgtctt-AAACTATTAACTCATTAAGCTCACGG	59.952	58.547	100	A	9	TGCATCGTTACTTCCCATGAAAGTGTTCAACAACGACGCGTATTTGTTTTCTTAAAAAAAAAGTAGAGTCATGTCCCGTGAGCTTAATGAGTTAATAGTTTATTACCACAGTCCGTAAAAGATGGATAAGTTATTATTATTATTATT
E100077168L1C012R00200306301/1_A_69_78	6FAM-TTGAGAACAGAGGTATGTTTCAGTAG	gtgtctt-GACCCGAAGTGGACTTTGAA	58.177	60.088	101	A	8	GTGACATAGCTGTGCTTTCCATAACCATCTGGACTATCATAAAAAGTGTTCAAGATGGAACTCGAAGGAGCCTACAGATGGGAACAAAAAAAAGCTAAGGATGTACAGTGGTCTGAAGGAAGGATCGCTATTTTTCTGAAA
E100077168L1C001R00602730822/1_AC_49_66	6FAM-GGCAATTCAGAGGCTTCCTT	gtgtctt-CGAGAGGTCAGACTTCAGGG	60.713	59.978	120	AC	9	GGCTGCACACGGGCAATTCAGAGGCTTCCTTTCTCTCTCTCTGATGCACACACACACACACACACATACACAAACACATACACACACTGTCTGAACTTCGGAAAACATCTCCCCTGAAGTCTGACCTCTCGTCTTGAAGTCGTAACTC
E100077168L1C012R00200358351/1_T_81_89	6FAM-CAAACAAGAAGCTAGATGAACCTG	gtgtctt-GACTGATGAATTCAGGTGACCA	59.492	59.973	102	A	9	TAACACAGACAACTGACTAGCCTAGTTTGACAAGTTCAAAACGGCCATTAAAGTAGGCCTACAGTTTAGGATAAGACGTCCAGACTTTTTTTTTCCTTGCT
E100077168L1C012R00200434138/1_A_54_62	6FAM-TGAACTGTATTATATCACTGGTTTCG	gtgtctt-GAAATTAGACAAATCCCACGGA	58.639	60.184	131	AT	19	ACCCCGGACTCATTTTCACTCATATCATTCAGACGCTAAATAACCTAGATGTTGATACAGCGTCGTAAAACAACCGAATAAAATTATATATATATATATATATATATATATATATATATATAT
E100077168L1C001R00602808665/1_A_80_87	6FAM-TCGTTATGGTCATGGATAAATAACA	gtgtctt-CCGTGAACACTTCTAAATAATCCC	59.549	60.126	126	A	8	GATTTAGTAAAGGCATGTTTTTCGTTATGGTCATGGATAAATAACAAATTATAATTAATTATATAATTTTAATATATATTTTTTTTCATTTTAAACGTGTACTGTCGTGTTTTTGAAATTTCAGGGATTATTTAGAAGTGTTCACGGG
E100077168L1C001R00602813344/1_A_106_118	6FAM-GCTACAGGATGAACAAACTTATAGCA	gtgtctt-AAATCAGCTACAAGGGTCGG	60.101	59.195	123	A	13	GCTACAGGATGAACAAACTTATAGCAGTAATACAGAAATTATTTGTCACACAAATATTATATTAGTTGGGATGTACAGTAGTGGCAAAAAAAAAAAAACCGGACCGACCCTTGTAGCTGATTTCAGAGC
E100077168L1C001R00602851223/1_A_122_129	6FAM-CATCATTCATTGCGACCTTG	gtgtctt-CGATGGCAGAGCTAGATGC	60.073	59.67	110	A	8	TTACATCATTCATTGCGACCTTGACCTTGTCTCACGTCAGCAGCATATGGTAACGTCTGATTCACATTGGGGCGAGACTTTTACCAAAAAAAATGCATCTAGCTCTGCCATCG
E100077168L1C012R00200568360/1_CT_58_85	6FAM-TTCCGTAACACGCAGTCTTG	gtgtctt-TTTGTGGCGCTCCTATCAG	59.904	59.956	117	A	14	AAGAAGTGAAAAAAAAAAAAAAGATTTTACACATAACAATAAGCAATTCAATTATACTTTTGTCATGTTGTTAATGTAGTATGTGAATGTGCATAAGCCCACTGAAA
E100077168L1C001R00602882677/1_A_96_104	6FAM-GGAGAGATGCGGTGACTGTT	gtgtctt-CTACACCAAATGTGGCACAAC	60.269	58.963	102	A	9	CACCTGGTTTCGCGGAGAGATGCGGTGACTGTTAATACAGAGGTGTGGACTTATCACTATTACATCCGACAGAAGCCACTGACACAAAAAAAAAGTTGTGCCACATTTGGTGTAGTTTTTATGAAGAATTTTGAATTTA
E100077168L1C001R00602890561/1_A_36_44	6FAM-AAAGCGCCCACACACATAAC	gtgtctt-AAGTCATGTGTACAATAAGCCTCG	60.955	59.623	100	A	9	AAAAGCGCCCACACACATAACAAATACAAATACCTTTTTTTTTACGGAAAAGGAGCTTGAAGGCTGGCAATGCAGCCCGAGGCTTATTGTACACATGACTTCTATTTGTGAATGATTTTTGTCGCCAA
E100077168L1C012R00200717408/1_A_81_90	6FAM-AAAGAAGGGAAGATTATGTGGG	gtgtctt-CGAACTGTACCAGAACCTCTGT	58.516	58.387	114	A	9	AACCAATTGAATTTGAACTCTAAAGATGTCAGCAATCCTGCAGGCCATGGCCTTCGTGTAATAGCCTATTGTTTATTGTAGTGTGTTTTTTTTTATTCTGAAATGCAATTAGTTCTCAAAACTGACTAAAGATGAATTTT
E100077168L1C001R00602964743/1_A_30_37	6FAM-AAATTCCGTGGGATTTGTCT	gtgtctt-CATATTCCTCTGCATGCGAAC	58.36	60.621	101	A	8	AAATTCCGTGGGATTTGTCTAATTTCTTAAAAAAAATGTTAAATTCATGTGGAGTCACCTGCATATAACAACAATTTCACGTTCGCATGCAGAGGAATATGGGTTTGTTTGTGTAAATCGT
E100077168L1C001R00602981481/1_A_91_98	6FAM-GGGAATGTGGGTTTGAATGT	gtgtctt-GCACAATCGGTTGGAATACA	59.508	59.4	115	A	8	TCACGTTCGTATGCAGGGGAATGTGGGTTTGAATGTGTAAATCGTCCAATTGTAAAAATCGTCGTTTCTTGCGGTAAAAACACGATTTTTTTTCAATGTTAATAAAGTCTCTGTATTCCAACCGATTGTGCTAATTCTTTCACA
E100077168L1C012R00200811534/1_T_58_65	6FAM-TGCTTGGGCAAGGCAAA	gtgtctt-AAATTGCCAACATTACAGTATCAAA	62.523	58.951	112	A	8	AAAAAAAATGTTTTTCCTAAAACTTTAACGTCGTTGTTGTGGATAATTACTAAGCATAGGATCTTGGTTTCTTTGAATACCAATAGAGGATGT
E100077168L1C001R00602994757/1_A_85_93	6FAM-TGATCCACTACTCCTCCGAAA	gtgtctt-GAATGCACTTTGTAAGAGGCG	59.679	59.897	123	A	9	GCGAACTCGTGAAATTAGAACTTGATCCACTACTCCTCCGAAAACATCCAACATAAAGTAGTCAGAAAATGAACTAAACTCGATTTTTTTTTAAATTTGTGACTTGATCCACTTTAGCTCTGAACGCCTCTTACAAAGTGCATTCACA
E100077168L1C001R00602998009/1_A_99_107	6FAM-TGACAATGAAATTACGTGTGGA	gtgtctt-TTTGTTGGCAGTAAAGCCTTC	58.942	59.393	102	A	9	ACCAGGCGCTATTTTCAAGTCTATGTGACATATGACAATGAAATTACGTGTGGAGGCACATGAGATAATATTTTATAATAAAAACAAAAAAAAATGTATATTTTTATGGAAAGGAAGGCTTTACTGCCAACAAATT
E100077168L1C001R00603049025/1_A_76_87	6FAM-TTTGTGCACTTAATTTCCATCTTT	gtgtctt-CTGCACATGCATTATGTCCC	59.131	59.955	116	A	12	AATGAAGTTCACATGCATTTTGTGCACTTAATTTCCATCTTTAAAATGCATATTGTTTGCATTTTATTTTTAAGTTTTTTTTTTTTAAATAGATTTTATTGATCATTTTGGTGGGGGACATAATGCATGTGCAGATGAATTAAATATA
E100077168L1C001R00603078950/1_C_29_39	6FAM-TCACGTAATCCATCAAGAGACAA	gtgtctt-CAAACTTCAATTCCCTTCTTGC	59.623	60.109	102	C	11	TCACGTAATCCATCAAGAGACAAATGTCCCCCCCCCCCTAGTCAGTAGCGAGCTTCAGTCCATTCGTAGTAGCCGCCGGTGCAAGAAGGGAATTGAAGTTTGTGTGAAGTTCCGTAGTATGGC
E100077168L1C001R00603089864/1_A_38_45	6FAM-GTATCGAAATGAACGGCCAC	gtgtctt-TGTCTACAGCACATTAGCGTACAA	60.339	59.9	112	A	8	ACTGAAGCCTGTATCGAAATGAACGGCCACCATTTTAAAAAAAATGTGTTTAAATATCCATATTATGATTATTTTTCAATTTAACTTCATTATCTATATTGTACGCTAATGTGCTGTAGACAGTATAAT
E100077168L1C012R00201120398/1_A_75_83	6FAM-ATCCTTGGACGAACTTCACG	gtgtctt-TACACATCGGCACATAAGCG	60.111	60.687	125	A	8	TCGTACCTTAGTTTTCATTCAGTTATGTGTGAGAAACTGAACTCTCTCAATCTGTACAAGAAGAGGATTTTCCTGGATATATATATTTTTTTTAATTTCGTACCTTAGTTTTCATTC
E100077168L1C001R00603112284/1_A_90_99	6FAM-TACGGGTTGCTTGTAGGCTT	gtgtctt-TCTCTGGATGGGTTCGATTC	59.769	60.011	119	A	10	ATATATAACTACACTGTTACGGGTTGCTTGTAGGCTTTAGGAAACCAAACACAGGACTCTAGTGTTTACCTGACATTCACCTCTGAAAAAAAAAATAAATTAGTCAGCCCAAGTGGGAATCGAACCCATCCAGAGAGCAGACTCG
E100077168L1C012R00201175758/1_T_96_103	6FAM-CCGATACGTACGGTAATGCC	gtgtctt-GTAATCGTCTTAACCCTCTCCC	60.23	58.163	114	A	13	TACATTTTTTTTTTTTTGAAACTTAGATATTTCCTTCCCAAAGAACTGGCTGTCACCATTTTGAAAACTTTTCTTAACACGACTTTCCTTTGGCTAGTTATA
E100077168L1C001R00603133036/1_A_106_115	6FAM-AAACAAGACCCAGCTCAGGA	gtgtctt-TTAAGGGCTGTAGCACAATGG	59.844	60.138	108	A	10	ACACTATTAAACAAGACCCAGCTCAGGATGGTGATACCTGTTATTAGGAAGTCTTATGAAAACGAAAGTGTAATAATTTCATGAGTTTTTTTTTTCCATTGTGCTACAGCCCTTAAGGGCCCAGTCCGA
E100077168L1C012R00201223091/1_T_68_75	6FAM-CACATCTAGGAGGAGGCACA	gtgtctt-GGCCAGCGCTATACCAACTA	58.827	60.251	126	C	9	AGATTAGCTGCGGAATTCTGTACAAGTCTGTTCAAAGTTACTCTGAACAGAAGGCACTAGTTCGAGCGTTGCACGAGCTCGGTGGCCCCCCCCCATACAATGCACTGCCACAA
E100077168L1C012R00201262740/1_T_28_42	6FAM-GCACTTGAAGAAACTTCGAACC	gtgtctt-TTCGTAATGGCCCAAGAGTT	60.282	59.569	110	A	14	AAATTTTATGTGGTTAATGACTAATCATCAAAGAATTGGGAAGCATGGCTGAATAGACTTTTTGTATGTTAGAACATTATTAAACTTTTTTTTTTTTTTCAGTC
E100077168L1C012R00201287058/1_G_110_121	6FAM-AGGCTTACGTATGACGTGTGG	gtgtctt-TTGAACTGATATGTGCAGGTATATTG	60.067	59.396	100	A	8	GGCAACAAAAAAAATGCGCCCTCCCATCCTACTTGAGACATTCGTTTTTGTAGAGGTACATGGTTTCGAGAGGGACATAGCGACGATACGCCACTCGCA
E100077168L1C001R00603196375/1_A_72_80	6FAM-GCATTTGTAATATTAATTGCTGCG	gtgtctt-AGTTGCGAGCGTCGTTAAAT	59.926	59.911	102	A	9	CGTACAACGCATTTGTAATATTAATTGCTGCGTATGGTTTTTATCTTTCAAAGTGCTTCAACCTTCATGTAAAAAAAAATGTTATGTTTTATTTAACGACGCTCGCAACTGCAGTGGTTATATCAGCGTCGCCGGATGTGCCGGAATT
E100077168L1C001R00603202427/1_A_55_83	6FAM-TGACAAACTGTCAGCAGAACAT	gtgtctt-GATGGTTAAACGTTTGCACTTAGA	58.426	59.617	113	A	29	TTTACTTAGCGGAAACACTGTACTATTATCTGACAAACTGTCAGCAGAACATTAAAAAAAAAAAAAAAAAAAAAAAAAAAAATAAAATATAATACACTTTTCGTCTCACTAATAAAAAATCTAAGTGCAAACGTTTAACCATCTTATA
E100077168L1C001R00603208580/1_A_61_72	6FAM-TGTGCAGATTAAAGCGAGCA	gtgtctt-CTGTTGCCAAACTACGCAGA	60.687	60.05	116	A	12	CACACACAGGGTAGAAGTGATATAACTGTGCAGATTAAAGCGAGCATTAGAATATATTGAAAAAAAAAAAACTTATGCACGTCGTAATTAAGCGTATGGTTAATTAGTAATTAGGCTTCAAGTCTGCGTAGTTTGGCAACAGCGCATC
E100077168L1C001R00603211575/1_A_60_71	6FAM-GGCACATACCAGCAGTAAACAA	gtgtctt-TCGCTCTTTCATTTAAGCGG	60.06	60.468	124	A	12	AATCTAAAGACTCAATTTATGGCACATACCAGCAGTAAACAAAATCTCTTTTCTTTTCTTTTTTTTTTTTAAGAAAGAATAATGGGAGTCTTGTCATATCATCATCTCAGATTGTAGAAATATGCCGCTTAAATGAAAGAGCGATTAT
E100077168L1C001R00603228067/1_C_42_49	6FAM-ACTTCCAGATCGCATTCCAC	gtgtctt-GATGCGGCACGTGAGGT	60.081	61.955	107	C	8	ATATCTCATTCCACCGCCACTTCCAGATCGCATTCCACCTCCCCCCCCATATCTCATTCCTCCCCCACTTCCAGATCGCATTCCACCTCCCGCGCCAGATCGCATTCCACCTCACGTGCCGCATCGCAATCCA
E100077168L1C012R00201488995/1_T_97_106	6FAM-TCATTTAAAGTTTGTGTGACTGCAA	gtgtctt-AAAGCTACACAAGAAATAAAGAGGGA	60.918	60.078	100	A	8	CATTATGCAATTTTTATTCTGAGACCCACAAGAATCTGAAAACAATATCTAAGAGTTAAATTTCAGGATTTTCTGTGTGTAAATATTTTTTTTCTAAATTACCTATGTAATCCTTCAATGTCG
E100077168L1C001R00603234630/1_A_44_52	6FAM-GCTTCAAGGCATTAAATATCTTTCT	gtgtctt-TCATGGATAAGAGGAAGGCAA	58.552	59.654	119	A	9	ATGCTTCAAGGCATTAAATATCTTTCTTCTTTCTTTCTTTGCTTTTTTTTTATTTGGTGGGGCTTGAACCCCCTAACTCACACACTTACAGATGTATGTGTTGCCTTCCTCTTATCCATGAGTCAGTAATTTGGAA
E100077168L1C001R00603244975/1_A_115_122	6FAM-GCACCTCACTACAACAGAGCC	gtgtctt-CTTAATCATGGGAAAGTGCCT	59.929	58.2	114	A	8	AGAATTGCACCTCACTACAACAGAGCCCTCAAACACTTCTAAGAACTAGATTTTGCAGTAACATTTTTCAGCATGTCGTTTCTAATTTTTTTTATTGAAAGGCACTTTCCCATGATTAAG
E100077168L1C001R00603265598/1_A_95_102	6FAM-GCAGTCGTAATGTTGCCAAA	gtgtctt-GCGCTAAACGTTACTCCACA	59.735	58.992	123	A	8	AGGAGTGAGTTATTTTAGCAGTCGTAATGTTGCCAAATGTTTCATAGAAACATAAAAATTTCCTCTAAAACAGTGAATGTCCGAGAAAAAAAACATATTTAGATTTTTCAAATCCACACCTGTGGAGTAACGTTTAGCGC
E100077168L1C012R00201605596/1_T_94_110	6FAM-ATAACACGGATCGTACGGAAT	gtgtctt-GCTGAACTAAATAAAGCTCCCG	58.341	59.436	101	A	9	TCTGGACTTAATGTTCCTAATTATGTCAGGTGAAAAAAAAATGCGTGCATTTCTGCGTTGTGTAACTTTCTCCATTCTCCTGTGACTTCATCCCTCTTAGCCACAAATATTTTCCTAAGAACCTTA
E100077168L1C001R00603306937/1_A_84_92	6FAM-CGTTCTTAGTAACCTAAACAGTGGG	gtgtctt-TGAATGTATGGAGTTATGGTTGC	59.576	58.891	110	A	9	CTATGACTGGTAACTAAATTGGTTTCTATTTTCATCGTTCTTAGTAACCTAAACAGTGGGGTTATTCACAGCAGTGAGTTACTTTTTTTTTAATTACTCTCTCCATGACAACCAACACATTAGCAACCATAACTCCATACATTCAGTC
E100077168L1C001R00603321837/1_A_90_99	6FAM-GCCTACGTTTGCAAGTTCGT	gtgtctt-TTCCAGTCATTGAAATAAGTCCC	60.313	59.363	122	A	10	ACCTAAGTAAGCCTACGTAGGCCTACGTTTGCAAGTTCGTAGTTTTCTTGCATTCTTTGGATTCAAAACTGGTCTACGCTCTCCGAAAAAAAAAATCTAGTTTAAACATTCTATCAGTAGGGACTTATTTCAATGACTGGAATGA
E100077168L1C001R00603323491/1_A_42_49	6FAM-AAATGACAATCGATATGAACAGC	gtgtctt-AGCTTCGCTGTAGTTGCACA	58.15	59.812	100	A	8	AAATGACAATCGATATGAACAGCTGTTAGAGAGCCGGCTATTTTTTTTCTGTATATAACTCTTAAACAGAGGGTTTCGTGTGTGCAACTACAGCGAAGCTAATTCCCATGTATAGTTACACACTGCTTATACC
E100077168L1C012R00201733631/1_T_51_58	6FAM-TTTCATGTTGTTTAGTGTCGAATTT	gtgtctt-GGGCCTTCTCTTACACTCTACC	59.059	58.425	126	A	10	GAGTGTTGACAGTTTACTGAATATATCAGTCGTCACCATAAAAAAAAAAGATAATATTCTCTTCCTCATTAGCTTTTACCTATGATTGAGTTTCTGACTGATGTACCTATTAATTATCAGACAGTACATCTCAC
E100077168L1C012R00201839702/1_C_47_54	6FAM-GCCTAGCAGGTTCTTGCACT	gtgtctt-ATTAGGTTGGCTCTTGGCCT	59.644	60.096	118	A	8	TCGCCAAATACCATCTCGCTATCACCAATATCATCGACTTTAAATAACCTCGTAGTTGTTACAGCGTCGTTAAATAACCAACTAAAAAAAATCGTAGTGAAATGTCTCAAAGTTCAGAAGACAAACCTGTACCTAAAGAAGCAAGGAG
E100077168L1C001R00603382079/1_A_57_68	6FAM-TGTCCTCTCTCAACTACAGCCA	gtgtctt-TCAGGGATATGTGTTCTTATCTTCC	60.051	59.765	114	A	12	TCTGCTCCAGATAGGCATCTAACTGTTTACTGTCCTCTCTCAACTACAGCCACTATTTTTTTTTTTTCACTTTTCTGCTTTGTTTTCATACAAGTTCCGCAAAATAAGAAAAAGTGTATGGAAGATAAGAACACATATCCCTGAATGA
E100077168L1C001R00603394448/1_C_30_38	6FAM-GAAGTAATATGTGGTTCGTATGAATG	gtgtctt-CATCGTGATGGATTTGGAGG	58.076	61.269	104	C	9	GAAGTAATATGTGGTTCGTATGAATGATCCCCCCCCCGCCGCTATAGCTGGTTTCCGTAACCGGATTTCTCTACCTATTGTAACCCTCCAAATCCATCACGATGCTGGGTGGACACGGATCC
E100077168L1C001R00603395763/1_A_53_61	6FAM-TCAGGAATTTGGCGTATCAA	gtgtctt-TCTCGTCTGGTATTCATGAGGAT	59.112	59.976	112	A	9	ACAAAATTAACTTTTCAGGAATTTGGCGTATCAAATCTAGAACAAATTTATAAAAAAAAATTGCTGATTTACTTCCATAAAAACCACAATAAATTTAAATTTGATCCTCATGAATACCAGACGAGACAAAACTACAGTTTCTTTC
E100077168L1C001R00603431111/1_A_90_100	6FAM-TTAAAGTAAGCAGAACACCAGTTCA	gtgtctt-CTCGCGATATGACTAAAGATGTTAAA	59.436	60.066	100	A	11	AATTTAAATAAAACTGTGACCTGTTAACTAAAAAGAATGGTAATTTAAAGTAAGCAGAACACCAGTTCAAAAACGTTTTGTTACATTTTTTTTTTTCCTCGCTGTTATTTATACTCATTTTAACATCTTTAGTCATATCGCGAGT
E100077168L1C001R00603442884/1_A_87_99	6FAM-CTTTGTGGCCAGTCTAGAGGA	gtgtctt-AGAGCAGGTTCGAGCCCTAT	59.482	60.37	128	A	13	CTTTGTGGCCAGTCTAGAGGATTTTGATTGAGGGGAAGTAATTTATTCCCAGGACTTTGAGAACTCCATTTTAACATTATTCAGGAAAAAAAAAAAAATCTCATGGGCATAGGGCTCGAACCTGCTCTCTTCTACATGGCACACAGAT
E100077168L1C012R00201996047/1_A_98_112	6FAM-TCCTATGACCTCCATAAGGGAA	gtgtctt-CAATATCAGTAAGAGGTGGGACAA	59.793	59.433	131	A	8	TTCAAATTAATTTTTCTACTTTTTTTTCTAGTATTCAGTTCTTCTTTTATCTGAGTGTTTAACTCAATGGTTATAATATATTTATGTGCGTTCATCATAATGAATCATTTGC
E100077168L1C001R00603482434/1_A_60_67	6FAM-GAAAGAAAGAAAGAGAACCCGA	gtgtctt-TCTTCCAATTTGGGTAGAATTGA	59.001	59.83	109	A	8	AAAGAAAGAAAGAAAGAAAGAGAACCCGAATACAGAGATGTGGTGGCGATCTATTACTAAAAAAAAGTTTTAGAAATAAATATCATATCAATATCAATTCTACCCAAATTGGAAGATAACAATAATGTAGGATAAATTCAATGCTCAG
E100077168L1C001R00603491527/1_A_108_117	6FAM-CTGTGGTTTGATTTCCAGGG	gtgtctt-CTCATCGACGCTAAATAACCAA	60.345	59.275	100	A	10	TATCACGTATGCAACTACACTGTGGTTTGATTTCCAGGGGATAAATATAGGTGTATGTTCATTCTCTATGGCCATAGTTCATGTCTTTTTTTTTTAGTTGGTTATTTAGCGTCGATGAGTTTTGTGA
E100077168L1C001R00603526606/1_A_71_81	6FAM-AATTCTATAGTTGCATCGTGCC	gtgtctt-TCAAGAGTGTACAAGAATGACGTG	58.299	59.351	104	A	11	ATTTCTTTAATTTGCTAGTATTTTGAAGCTAAAATTATCTTGTTAATTCTATAGTTGCATCGTGCCTAATTTTTTTTTTTAATCTTGAACTGCAAAATTACATGTCACAACAAATGTTATAAATCACGTCATTCTTGTACACTCTTGA
E100077168L1C012R00202129875/1_A_93_100	6FAM-GTAGCACGTATGGGCGAATC	gtgtctt-TCCTCCATTCTACGTCTCGG	60.499	60.21	100	A	8	CCTGGTATGATTCATCGCAGCCAGGGCAGCGAATGTCTTGATTTCTTATTGAAGAATAAGTTGATGGAACTCCAGGAACGAAGTGTTTTTTTTAGTAACTGCTCCCTTTC
E100077168L1C012R00202261113/1_A_85_92	6FAM-TACGCAAATCTGTGTTCGGA	gtgtctt-GACAATGATTTGCTGCAGATTT	60.257	59.232	102	A	8	AATAAAACATTATTTTGTTTAAATGGGTTTTGTTTCATTTTGAAATAATTGGCAACAAAATACAAGCAAATATAAAAGTCTCCGGTTTTTTTTGTCCCAGAGTGTATAATTTAAAAATTCGTAGCAATAATTGTA
E100077168L1C001R00603588054/1_A_101_110	6FAM-TTTATCGGAAATACACCGGC	gtgtctt-ACGCCACTGCTATACACACAT	59.795	58.201	123	A	10	AATTCCGCACTTTATCGGAAATACACCGGCAAGTAAGTTTTTACCCAGTTTCGGGAATGAAACTACAGTTCTGTTGGTTTGAATGTTTTTTTTTTGTTTACAAATGTAGAGTATGTGTGTATAGCAGTGGCGTA
E100077168L1C012R00202420854/1_T_83_90	6FAM-TTTACGCTCCGTGTGAACTG	gtgtctt-CCGAAGATGTTGATAAAGCG	59.904	58.387	123	A	9	TTAGTTACAGTACTTTTTTTTTAGTGATGACAGCTCTTATCGCTTGTTTTGAGAGAGCAGACTGCAGTTCCGTAAGTCAACAGATAGTCAATTCCAAGAAACAGTTG
E100077168L1C001R00603689335/1_A_95_103	6FAM-CCAACTGGTTTACGATTGGTG	gtgtctt-CGGGCGAGCTACAGTCACTA	60.269	61.518	129	A	9	GTTTAAAATCCCAACTGGTTTACGATTGGTGTGATGTTAGTGTTGTATTTGCAGCTATGTGTTGTTTGTGAATGAAGTGAATTGGAAAAAAAAATGAAGGTGTGATGGATGTATTTAAATAGTGACTGTAGCTCGCCCGT
E100077168L1C001R00603696090/1_A_47_59	6FAM-TTGTCAGACTCCAAAGCAGC	gtgtctt-TCATTTCACCGGCATTATCA	59.165	59.891	123	A	13	TTTAGGAATGCAGTTATATTGTCAGACTCCAAAGCAGCTATTCTATTTTTTTTTTTTTATTGGCTTATTTTACGACGCTGTATCAACATCTAGGTTATTTAGCGTCTGAATGATATGAAGGTGATAATGCCGGTGAAATGAGT
E100077168L1C001R00603697183/1_A_58_66	6FAM-TTCGAAATGAAACCAAGTTCA	gtgtctt-TCCTACAAGTACATAGCTGCGAA	58.254	59.11	117	A	9	TCTCCTGAAGCATCACCTATATTCGAAATGAAACCAAGTTCATTAGCATTCTTTACTTTTTTTTTAACACTTGCCTCTCTAAAACTAGGTATATTTCCACCAATCACAAAATGTATTCGCAGCTATGTACTTGTAGGAGTTCCATTGT
E100077168L1C012R00202502854/1_A_39_48	6FAM-AAGCTCTTAAGGAGACATTTAAGGC	gtgtctt-CCAAGTGTTACGATAGGTGCAT	59.855	59.044	117	A	8	CTACGGCAAATTCTAAATTTAAAATACAGAAAAGGACTCTCAGTAATGCCTGTCGGTACTTAGGAGTACCAGCCATTTAGAATGATTTTTTTTAAATATATTTTT
E100077168L1C012R00202545799/1_T_36_45	6FAM-GAGGTGTCGACCAATATCCC	gtgtctt-GTGCGGCTTTACAATAGCGT	59.218	60.293	108	A	10	GCCATTGAAAGCGTGACCAAAATGCGTGCATGCGTTTCGTTAGGAAGATCACCGGATCGAATACTACCTTCTACTAAGTCATAAGAAAAAAAAAAGAGAGACATGAAGCAA
E100077168L1C012R00202571648/1_A_94_105	6FAM-AGTTCGAGCAGGACCACATC	gtgtctt-GTGCACCATCCTGTTGGAA	60.269	60.527	103	A	9	GAGAAATCGTTGAAATCGCCGTACGTTGAATAAGAAAAAAAAAGAGAAATCGTTGAAATCGCTGTACGCTGAATACGAAAAATGAGAAGTCTTTGAAGTCGCTTGACGCTGAATTCGAGAAAAGAGAA
E100077168L1C001R00603793854/1_A_81_90	6FAM-AAATTCCGCTAAGTTCTAAAGAGTTC	gtgtctt-AAACAAGCAAATACGCACGA	59.065	59.373	109	A	10	ACAAACTTGCACAAAATTCCGCTAAGTTCTAAAGAGTTCTCTGTATTTACACAGTCACACTAAACACAAAATTTGAAACAAAAAAAAAATCTTTGTGCGAGATCGTGCGTATTTGCTTGTTTTCCGCACAGAACCAATACGTGGTAAG
E100077168L1C001R00603825899/1_A_85_92	6FAM-AAACAAACCCTTATTCCTCCG	gtgtctt-AAATTCCGTGGGATTTGTCT	59.359	58.36	110	A	8	GATTTACACAAACAAACCCTTATTCCTCCGGATGCGAACGTGAAATTGTTGTGATATATAGGTGACTCCACATGAATTTAACATTTTTTTTAAGAAATTAGACAAATCCCACGGAATTTGTAGATTATATTGATATTTATATAGTTAA
E100077168L1C001R00603874363/1_A_97_106	6FAM-TATGAAGCATGTAGAGCGCGT	gtgtctt-AAATTTCCACTCCTACAACATAGGAC	60.94	60.065	100	A	10	CCTTGTCCAAAAGAATGAAAATTTGAAATATGAAGCATGTAGAGCGCGTATTATCACGGCCATCTACTGAGTTAGTTGTTAGAGGAAAAAAAAAACATCACAGTCCTATGTTGTAGGAGTGGAAATTTTCAGTGTGAA
E100077168L1C001R00603885354/1_A_103_110	6FAM-CGTATTTACGAGCGTAACACTCAA	gtgtctt-TGCATAGCCTAAGTTCATAGCG	60.571	59.559	114	A	8	GCGTATTTACGAGCGTAACACTCAAAATAACAAATTACAAAGTAACAAACGATAAACAGTCACGAAACAACGCAATGTTGTGATGAAAAAAAACGCTATGAACTTAGGCTATGCATAAACCTAATACGTAAC
E100077168L1C012R00202970753/1_T_76_83	6FAM-TCAGCAAGGGTTTGTCAGTG	gtgtctt-GGCAGTTGCGAGTGTCATTA	59.873	59.871	130	A	9	CTGTGGAGTAACGGTTAGCGCGTCTGGCCGCGAAACCAGGTGGCCCGGGTTCGATTCCCGGCCGGGGCGAGTTACCTGGTTGAGGTTTTTTTTTCCAGGGTTTTCCCTCAACCCAATATGAGCAAAGGCTGGGTAACTTTCT
E100077168L1C001R00603921183/1_A_99_107	6FAM-CCCTTGTCCGATACTACCCA	gtgtctt-GAGTGTAGAGTAACAACGGATCTTGA	59.807	60.114	112	A	9	CACTGTCCGATATTACCCTTGTCCGATACTACCCAACTCTCCCCTAAGCATTGTTCCATACTTTTTACTTATCCCAAAGATCAATAAAAAAAAATAACATATCAAGATCCGTTGTTACTCTACACTCAACTCTTGG
E100077168L1C001R00603942564/1_AAC_49_87	6FAM-TGAGTGTTGCATTGACAGTTGA	gtgtctt-AAACCATCCATTGCCTCCTA	60.347	59.387	122	AAC	13	TGAGTGTTGCATTGACAGTTGATATTTCTGCGTTTCTTGGTAGTGTATTGTTGTTGTTGTTGTTGTTGTTGTTGTTGTTGTTGTTGGTTCATAAGCATTTCTTAGGAGGCAATGGATGGTTTGTAATATGTTTGGGATGCAATGGTGG
E100077168L1C001R00603959020/1_A_60_78	6FAM-ATGACAGCCAGGCACTCAAA	gtgtctt-GCATGCGAGACAAATGAATG	61.81	60.228	111	A	19	GGACATGTAGTCGGTCAGACATTCAATAGACTATGACAGCCAGGCACTCAAAATAAACAAAAAAAAAAAAAAAAAAAGGGAATGCACAATTATCTTGATCCTTGCAGTGGTTGAATGGTCAGACATTCATTTGTCTCGCATGCGATCA
E100077168L1C012R00203162706/1_A_64_71	6FAM-CGATATTACTCCATCCCTGGAA	gtgtctt-GCACTGAGGAGAGATTTGGG	60.164	59.803	100	C	8	AATGCCTCCCCCCCCAGAGCGCTCATTGGTCCTAGCCCTTCCCACATATCACTTGTGCAGAGGTCTTATTTCGTCTTTCTAATCTACAGATGCCTGGAAC
E100077168L1C001R00604000925/1_A_115_122	6FAM-GCCAGAGTTGCGAAATAATAAG	gtgtctt-CATCCCACATCGATTCTCG	58.116	60.015	120	A	8	GCCAGAGTTGCGAAATAATAAGTTCCACTACACAAAATTATAAAAATGAAGAAAGAAGGCAACATGTATAAAAATTAGTTACGTTAAAAAAAAGTTATCGCCGAGAATCGATGTGGGATG
E100077168L1C012R00203235970/1_T_118_125	6FAM-TTTCATGTACGGTGCGGTTA	gtgtctt-GCGCGGTACTACTTCATTCA	59.992	58.945	105	AAT	16	ATTTAGGGATTTTTACATAACACTTTTACACCTATCCTATTCGAGCCTAAAAATTCGAGGTCTATGATAGCCATAATACTATTAGATTATTATTATTATTATTATTATTATTATTATTATTATTATTATTATTA
E100077168L1C012R00203338428/1_A_85_94	6FAM-AATACCTAAACTTCCGGTCTCTGA	gtgtctt-GGCTTGCCTGTGGTAAACTC	59.583	59.74	101	A	12	CAAATTTCTCTCTGTCCTCCACCTACTCCACTTTAACAGATGTTTCATTCTCATACCTTCCAAATTCTTTCCTTCGATTCTTTCTAAAAAAAAAAAAGACTGGTGAAAGAAGAAAAT
E100077168L1C001R00604067970/1_A_116_125	6FAM-TTGTTGATAATGAGAAATCTAGCGA	gtgtctt-TTGTCCGACATTATTTACATTGC	59.347	58.929	114	A	10	TTCTTTGTTGATAATGAGAAATCTAGCGACTTTACAACTACTTTTTGGCGACTTTCCGTATTACACTCTGTTGGAGACACTGGTGTTTTTTTTTTGCAATGTAAATAATGTCGGACAAT
E100077168L1C001R00604146402/1_A_109_123	6FAM-CTGCCGATCCAGAGCTACAT	gtgtctt-TAGGCTATGGCTGGAGGAAA	60.384	59.801	105	A	15	CTCAAGCGGTAGCGCGTTTGCCTGCCGATCCAGAGCTACATTTGGGCCTGGGTTCTATGCCCGCTTGTGTTGTTTACCTGTTTGGTTTTTTTTTTTTTTTCGGAGGTTTCCTCCAGCCATAGCCTA
E100077168L1C012R00203559524/1_T_105_113	6FAM-ATAGAGGTAAATAGTGGAGGAAGTGA	gtgtctt-ATATAACCATTGAGTGCAGACTTTG	58.001	58.71	100	ATGTC	9	CATATCGTATCATATCTCGTATCGTATATCATATCATATCACATCACATCAGATCAGATCAGATCAGGTCAGGTCAGGTCAGGTCATGTCATGTCATGTCATGTCATGTCATGTCATGTCATGTCATGTCA
E100077168L1C012R00203621883/1_G_110_117	6FAM-TTCAGACATAGTCTAGGTGGGTTT	gtgtctt-TGCCATTGGTTGAATAACAATTA	58.284	59.271	124	A	8	AAAAAAAACACAAATACAAAAAGTATGGAATTACTTGCATTAAAAACTGTAGATACATTATCCAAAATCGGAATGGTTACACATTTACACATA
E100077168L1C012R00203653479/1_ATT_48_89	6FAM-TTCTGGTGACGAGACATAATCA	gtgtctt-GGCCTACTTTCCTAGATTGAAAGG	58.228	60.774	122	A	8	AGGAACAAATTTGTTGCGAAACTTGTAACAAGTGTAAAATAAAGGAGACCTATGATTATGTCATGTTCGGGAGGACGCTCATTCATTTTTTTTATTTACCAGTTATCTTAAATGTTCGTATTTCTAAGAAAACAAGACTAAAAGACA
E100077168L1C001R00604243899/1_A_98_107	6FAM-GGAAACGGTGCGATAATATAAA	gtgtctt-GAGTTCTCTTCTTGACTTCATCGTT	58.106	59.496	135	A	10	GGAAACGGTGCGATAATATAAAAGTAGACAATAGTAAAACGTACGAAATTTAAAGAAAGAAAAATTGAAACAATATTGAATTTTGAAAAAAAAAATATTAGCTCTGTGAAAACGATGAAGTCAAGAAGAGAACTCTG
E100077168L1C012R00203798746/1_T_83_90	6FAM-TCTGAAGGATGCTGAAAGAGAA	gtgtctt-CCCATGCGATATACCCTGTAA	59.195	59.69	134	A	14	GACTTATTGTGTTTTTTTTTTTTTTGTAAAAATGAAATCAGACTATCTAAAGCAGGGATGCATAACTGTGCTACAATTGAAGTACACGTCATAGCCGGAACACGTAACTC
E100077168L1C001R00604250866/1_A_86_96	6FAM-CGCAAATACATCTTGCCACT	gtgtctt-CAAGACGTTGGTCTGTGGTG	58.799	60.194	118	A	11	TCCTCGCAATATTTACGCAAATACATCTTGCCACTAACAGTCATGCTATATCTCAGTAATGTTCAGAACAAAGGAGCTAGAGAGAAAAAAAAAAACAATTTCTCCTGTAACGACACCACAGACCAACGTCTTGTCCTTATGTTGGCCA
E100077168L1C012R00203839968/1_A_94_101	6FAM-TGCATTTCACACTTTACACACG	gtgtctt-TCTTGTTCCCAGTGCTTGAA	59.697	59.415	141	A	8	TTTTTTTTAATTTCAAAGGCATAGCGTACCAGTGGTTTGAATGATATCTCCTAAACATAAAACAAAAAGTTGAAATCAACTCACTCAGGAACT
E100077168L1C012R00203851075/1_A_85_93	6FAM-TTTGCAACTAAACGCCTCAT	gtgtctt-GATCATCGTGATTGTAGTGATAGAGA	58.439	58.742	118	A	8	CCACAGGTTCATTGCCGCCTTAACACAAGCCTGCCATCAGTCCCTGTCCTGTGCAAGACTTATTGTATGGATTCGTAACAAGCTGTTTTTTTTACGGTTAGCCCTTCGCCCAACCCCCAAGCAGGAGGAC
E100077168L1C001R00604274066/1_ATC_53_91	6FAM-TGTCTTCGTGAGGTGCAGAC	gtgtctt-CGCACCCACAGGTGACTAA	60.03	60.728	125	ATC	13	ACTGCATGGGGATTCATTGGTCTGTCTTCGTGAGGTGCAGACTTGTTCTTCATCATCATCATCATCATCATCATCATCATCATCATCATCTCTTTTCATCCATTACTCATTTAAGTTTTTAAAAATGTTTAGTCACCTGTGGGTGCGG
E100077168L1C012R00203870572/1_A_97_105	6FAM-CGGCGTGTATGATTGTGAGT	gtgtctt-TCCTGGCCAGTAAAGTTAAGAA	59.596	58.077	120	AAT	13	ATCATGATAATAATAATAATAATAATAATAATAATAATAATAATAATAACAATAATAATTTTTATTTTATTTATTTATTTCATCAGTCATTGTTCACGTCATGGCGGATTAGATGTAATTATAATAATAATA
E100077168L1C012R00203884678/1_A_82_91	6FAM-CATCAGGCCTTCTCTTCCAC	gtgtctt-AGTCTCTGTGCCTGCAACCT	59.803	60.057	126	AG	13	TTTATATGCGTTATCCTATATTTACTGCGTTATATCTTGATTTATTTTTATTTTGAGAGTGAGATCAATGTATTTCGAGACAGATAGAGAGAGAGAGAGAGAGAGAGAGAGAAGAACACTCTC
E100077168L1C012R00203925829/1_A_88_95	6FAM-GGGCGCAATATTTAATCGAA	gtgtctt-CAGACACAATTCACTTCCAACG	59.898	60.583	117	ATG	11	ATGCTTTAGATCAGTAGGATTGAAAGGCTGTAATTAGGGAGATAAAGGCTAAACTATTAGGGCTATTATGATGATGATGATGATGATGATGATGATGATGAAGATGAGGAAGACAACAATGACAATGATGATGGCGATGACGACAACG
E100077168L1C012R00203960775/1_T_63_71	6FAM-CATACTGCGGAGTTATGGCG	gtgtctt-AAATGGGAATCGCGAACAC	61.559	60.859	100	A	9	TTCGAACCACGAAAGTATTAGTTACCAGTCTATCGTGCTGTCACTGTGAACAGGGCTCTGAAATCAGCTACAAGGGTCAGCCCGGTTTTTTTTTGCCACTACTGTATATGAACAATTTAACTTCTAATTTATTATTGACCATAA
E100077168L1C012R00204076481/1_T_89_97	6FAM-TGTTTCAATTTCGGTAGGGA	gtgtctt-ATTACGAGGGCTGTCCAGAA	58.066	59.694	140	A	8	AATCTCAGGAGGAACAGCTTTTACAACAGCGCAACACAATCTGCTTGGCTCATTACCCAATTTTTTTTCATTGCATTTATTGCATGTATATTTTATGTATTTTAACACGATTCAATTGAGCATAGTTAAAATTTGAATTATACAATAA
E100077168L1C012R00204108274/1_T_43_52	6FAM-TTGAAACTGTAATTCAACACTGAGTC	gtgtctt-TCTTCGTGAATCACTCTGTATAATGT	58.848	58.364	121	A	13	ACACCTATCCAGGATACGGAATGGAAGGATTAAAACTTAAAGGTTACATTCCTCAGCAGTGAGTGATAGTGTCATATGAACAATGTTTTTTTTTTTTT
E100077168L1C012R00204154456/1_T_78_85	6FAM-CGTCTGGAACAACTCCATCTC	gtgtctt-TGGGTTTGGGATCAAGTACC	59.712	59.647	106	A	19	TCATGCACACAAAATAAATTGGCACTAAAAACTTCCTTTTCGTATGCATGATGATGCGTATTCGACATACACAGATGAATTGCCTTTTTTTTTTTTTTTTTTTAATAATTGTTAGTGAGGTATCCGTATACTGAAATTTTCCCAAATA
E100077168L1C012R00204189174/1_T_78_86	6FAM-AACACATTCATTGCTATCACCG	gtgtctt-ATGGAGATCACGAATTGGCT	59.889	59.513	101	A	9	TGTACGCCCACTGCGGACCTGTCTTCTGAGTGCCCCTCCCGGATAACGAACGGTACATTTTCTCGTGAATATTAGTAGATGTTGATTTTTTTTTCCACTTTCAAGTGATAACTTATTTC
E100077168L1C001R00604416728/1_A_59_68	6FAM-CGGAGGTAAAGGGCACTATG	gtgtctt-CGCGTAGAAGTTAGTACTTTGCAC	59.587	59.591	112	A	10	CAGTTAATAGTTCATCAGTGATAAGCTGTACATCGGAGGTAAAGGGCACTATGTCCATTTTTTTTTTAAAGAAATTGAGGTTTTTGCATATTTCTATTTAATTTTTCGCTTTCTTTTAGTGGTGCAAAGTACTAACTTCTACGCGTAA
E100077168L1C001R00700001008/1_A_45_52	6FAM-CCGCCTGAAGAGTTGAGTTT	gtgtctt-TGTTACAGGGAAATACGATATTATGA	59.473	58.09	115	A	8	CCATTATATAATGAATAAAACCGCCTGAAGAGTTGAGTTTGTGAAAAAAAATGTTACTACTCTACTGGATTTTAATAAAATACCGTAAAAGTAATGATCAAACTGAAAATCATAATATCGTATTTCCCTGTAACAT
E100077168L1C001R00700003447/1_A_42_49	6FAM-TACAGTCGCGAAGCTTGAGG	gtgtctt-GACACAGTCCAAAGTTGACCA	61.636	58.608	109	A	8	TTACCACAGTCTACTATATACAGTCGCGAAGCTTGAGGTGTTTTTTTTGCAAATTTCGTGATAAAGCGCTCCAACCGGTTAGGAACTAGAAACAATAGACTATCCATGGTCAACTTTGGACTGTGTCATATTT
E100077168L1C001R00700026450/1_A_79_86	6FAM-CCATGTAACAACAAGGGTTTCC	gtgtctt-TTGGGAATAACAATAGTGTTTCGTT	60.494	60.053	124	A	8	AATATCACCATGTAACAACAAGGGTTTCCTTTTCTGGCTGTAAATTATTTCCAGCATTGCATTAACTTCACTTGTAATTTTTTTTCTGATTCACCAGTACTATAGCAACGAAACACTATTGTTATTCCCAACAGCTTATTACAGTTAA
E100077168L1C001R00700034783/1_A_103_113	6FAM-TGTCTTTCTTGCACCCAACC	gtgtctt-CGAATTATAACAATGCGATGC	61.075	58.213	117	A	11	TGTCTTTCTTGCACCCAACCCCTCAATTTCATACTGTGTCAGCTTCATTTTATTACAAGGTTGGTACGAGGCGTTAGGCCTCTCTAAAAAAAAAAAGCATCGCATTGTTATAATTCGAATATGCCATAGCAC
E100077168L1C001R00700049441/1_A_104_121	6FAM-CACACTAAGTACCTAAAGCTCTTGC	gtgtctt-GCAAACAAGACGAAGACTATGG	58.041	58.906	105	A	18	CAGCACATATTACTGCTTATAGTACACACTAAGTACCTAAAGCTCTTGCTCTACTGCCTCATTAAGAATTCTCAAGTTTACCTTCTTTTTTTTTTTTTTTTTTATGACCATAGTCTTCGTCTTGTTTGCAT
E100077168L1C012R00100049867/1_ATTC_57_108	6FAM-TGTTTCCTCTTATAATGCACACAAT	gtgtctt-CATTGCTCATGTAAGATCTATGGAA	59.04	59.553	121	AAT	17	TCTCTCTTACGTGATCGAACTTTTATACGCCTTTCTGTCTTTGCAGTTAATTGTCAGATCAGTTGCTTGATTCTTTACACTCCCGATTATTATTATTATTATTATTATTATTATTATTATTATTATTATTATTATT
E100077168L1C012R00100055583/1_A_62_69	6FAM-CAATGGATAAATACACTCAGGGA	gtgtctt-CATAACAACAGATGGCTACCATAA	58.013	58.164	111	A	8	TAAATAGAAACGGCAATGATGTAACAAAGAAAAAAAATGAAATCAATTCAATGCTGGCTTGTTTCAATTGCTAGTTTACTTGAACTCTGGGGTGTGCTATGCAATGAAAATTTCAAATTCCT
E100077168L1C012R00100130179/1_G_75_82	6FAM-CCCTCCATATTCGATGCAAA	gtgtctt-AACTGAAAGACGGAGTTCGC	60.797	59.478	110	A	8	TGAAAATTTTGATAGGACTGATATTTAATGAGACAAATGAGTTTTAAAATTAAAATAACTGCCATCTAAGGCCGTGTAATGAATTAAAAAAAAGACTTCGTCTATAAGGGGCCTTGGACAGTAAC
E100077168L1C001R00700195169/1_A_96_103	6FAM-GCATATGCTCATTTCGGGTA	gtgtctt-CCTCCCGTAAATTCCATTTC	58.603	58.368	127	A	8	GAGCACGAGCATATGCTCATTTCGGGTATCTATTCAAATGTACCATTTCAAATGTAAATTATGAATAAATTTGAATTTGAATTTGAAAAAAAAGTACTTTGCGTTTGATTAGAATGAAATGGAATTTACGGGAGGGGGC
E100077168L1C001R00700196330/1_A_100_107	6FAM-CCTGTGTCGAGGTATCCAGTG	gtgtctt-ACTTAACGACTGGGCTAATAGAAAC	60.573	58.493	118	A	8	CCTGTGTCGAGGTATCCAGTGACAAAAATAATCTCACTTAATTCCATATATGTGCAAGGCGGTACACACCACGGAAACGTGGAGGAAAAAAAAGTTTCTATTAGCCCAGTCGTTAAGTAATATTTAAAACAAACA
E100077168L1C001R00700231010/1_C_73_83	6FAM-TTTCTCGCGGTATATGGCA	gtgtctt-CACGTAAGTAGCGTTTGTGCTC	60.186	60.005	100	C	11	CAATCAATCCGTACTATTATTTTTCTCGCGGTATATGGCATTCAAATCATTCTAACCTATCTGATGATATTCCCCCCCCCCCATTTCTTAACTGTAAATGAGCACAAACGCTACTTACGTGTAAATTTTTCTGACATTTTGCATATTC
E100077168L1C001R00700235080/1_A_68_78	6FAM-TGAAAGATTTCCTTTGTGATGG	gtgtctt-TGACGAACATACACGTAGAATGAG	59.064	59.223	145	A	11	TTGAAAGATTTCCTTTGTGATGGAAAACGGAAGCGTGTATAGTAAATATTTTGCGTGATTGTATTCTTTTTTTTTTTACTTTTGATACCGGTATTTATCATTCGGATACAATATTAGTTATTCTCATTCTACGTGTATGTTCGTCACC
E100077168L1C001R00700281495/1_A_74_85	6FAM-CATGCGCTGAACCTTACAAA	gtgtctt-CGTGCTCTGGAGTGAACAAG	59.872	59.616	119	A	12	TTAAGATTAAAGTAAACATGCGCTGAACCTTACAAACTTAGTATTCCGTAAACGTAGATGTACAGCAGTGGCAAAAAAAAAAAACCAGACCGACCCTTGCAGCTGATTTCATAGCCTTGTTCACTCCAGAGCACGATAGACTTGTAAC
E100077168L1C012R00100430942/1_A_81_88	6FAM-GGAAGTTTGCGCAGCATTAT	gtgtctt-GATTGTCACATGGTCGTCAAA	60.238	59.41	110	A	8	ATTTTACTGCTGTAAGCTGTACCTAACCCCTTAAGTACGCTGATTTTTTTTACAGTGCATTTCTTTTCCTGTGACATTCTTAAGTATGTTAAAATTTCTTCCCTTTCATGGTCCATTCTTTTATTCAAAACTGATA
E100077168L1C001R00700331522/1_A_55_62	6FAM-CCCAATTCTGTAACGTCATTCA	gtgtctt-AAGGACACTCCAAAGACAAGG	59.861	58.295	124	A	8	TATACTTTCAAACGTATTGTAACCCAATTCTGTAACGTCATTCACAGGTTGGTAAAAAAAATAAACGGAAGTTACTTTATGAATAGCCCTCGTATAATATCAGTAGAAATAGAACAGGTTTATTACCTTGTCTTTGGAGTGTCCTT
E100077168L1C001R00700343960/1_A_77_87	6FAM-TGACCATGTTGAATGCTCTG	gtgtctt-TGCAACATAACTAATAATTCAAGCAA	58.186	59.225	109	A	11	TTTTGCTTTCTGACCATGTTGAATGCTCTGATATGAACAGAAAATGTTACGTTGTATCATTATAACAGTTTAACCTTTTTTTTTTTAGGAGTCTTGCTTGAATTATTAGTTATGTTGCATATTCTTAAATATGTTCATGCTTTAAGTA
E100077168L1C001R00700350949/1_ATATC_55_109	6FAM-CCTCACTGGATGTGCTTAACG	gtgtctt-CCCACATTTATGGACACAGACA	60.695	60.668	120	ATATC	11	AAATATATGAAGTGTTACCTCACTGGATGTGCTTAACGACAAGTATAAATCATATATCATATCATATCATATCATATCATATCATATCATATCATATCATATCATATCATATATATGTCTGTGTCCATAAATGTGGGGACGTATTCCT
E100077168L1C001R00700355845/1_A_89_97	6FAM-TTTCAATGAAGAATACCAGACATTT	gtgtctt-CCTGAAGGTGGATAGGTTCAA	58.211	59.038	120	A	9	TTTTCAGATTTATTTTCAATGAAGAATACCAGACATTTTGAAAGATATTTTCTTCCGTGATAATGAAATATACTCCCTCTGAATGTTTTTTTTTCATGCCAAATACTTTCTCTTGAACCTATCCACCTTCAGGTTTTGAGTTTCAA
E100077168L1C001R00700391207/1_A_76_85	6FAM-GGCGTAGAGTGCACATTTCA	gtgtctt-AAGCCAGAGTTTCGAACGTG	59.871	60.431	136	A	10	GTCTTATTTACGGCGTAGAGTGCACATTTCATGACACCATGTATACGCAACAAATGATCGTAGATTAAAAATTCTTTTTTTTTTCGTAGTTCTTTAAAGCTTGCTGGTGTACAATTCCACATACACACACGTTCGAAACTCTGGCTTC
E100077168L1C012R00100729877/1_A_75_83	6FAM-GTATCCCGTTCCTCGGTAGG	gtgtctt-TCCTCAGTAATAACCACCGTGA	60.703	59.494	129	A	18	ACATTTCTTCATGGAACACGGATGAAGAAATGTGACCCTGCTCATATGTTTCGCCTTTTTTTTTTTTTTTTTTAACTTTATGAGAACACGTTTTTGTATATCCCTATTTACATGTCTTCGAAAATTATATACCCTACTTACTGAAATT
E100077168L1C001R00700423213/1_A_102_112	6FAM-TGTAGCATCCACGCATCTTT	gtgtctt-TCAAATATTTCAGGCACCCA	59.301	58.965	100	A	11	CGAAGCGGCTCAGAGACCCGCCCTTTTAACTGTAGCATCCACGCATCTTTCCTAGTAATCAGCGCTAATATCCGGCAAATCCGCCTTTTTTTTTTTCTAGCCTTAATTTTTGGGTGCCTGAAATATTTGAGTC
E100077168L1C001R00700451710/1_A_69_76	6FAM-CGCACATAGAATTATTCCAATTCA	gtgtctt-TCGACTTTCTTGTTTCCAGGT	60.216	58.826	118	A	8	TAATTAAATATGTACCAAACCTATACGCACATAGAATTATTCCAATTCAGAAACAACTAAGTAAACTAAAAAAAACTCCAAAAGGAAATAACATTTCAATGGATACCTCGTCATTGTGGTATACCTGGAAACAAGAAAGTCGATAATA
E100077168L1C012R00100861250/1_T_103_110	6FAM-GGAGTGCTAATGGCTTTATTTCC	gtgtctt-CCAGAACCTCAATCAGAGGG	60.327	59.649	112	A	10	GACTTTTTTTTTTACTTCTTTTCCCTGAGCTGGGGTCGTCTAAGTTTGGCACGTACAATATATATGTATGTTCTTTTTATATTTGTTATATCCTTCCC
E100077168L1C012R00100865250/1_A_67_76	6FAM-TGGATACGAAAGAATGAGCAAA	gtgtctt-TGGAATCTCAAATTGCCCTG	59.72	60.972	100	A	11	TACTTGTACAAGCACATGCATCGTGTAACATCGCCGCGACCCGAAGTGGACTTTGAAAATATTCGCTGTTCACGAGTGCGGTCACTTTTTTTTTTTACAATTGTACAGTTATCAAAAGA
E100077168L1C012R00100866049/1_A_54_61	6FAM-AACATAATTAGAGAGGACATCCAGC	gtgtctt-TTACGCTGAGTCCATGTTTCAC	59.137	60.176	100	A	11	GAGAGGTAGGTAGAAACATTAACAATGTTTAAATTGAACATACAGTATATACTCGAAACTAGATGTCATGGGAAAAATCACACCTTTTTTTTTTTCGGACAATTCTTTTCACTTCTGGTTCAATATTTGCTACTTTTAGCCTTAAATC
E100077168L1C001R00700504370/1_A_72_79	6FAM-CAATAAATCTGAACGTGGTCTTACA	gtgtctt-TTCATATCGAATTTGAGCATCC	59.502	59.038	100	A	8	AGGCTGTGAACTGAAATTTATTCAATTTGTTTTACAATAAATCTGAACGTGGTCTTACAGTAATACTTGATTTTTTTTATTTCTGCATATTGTGAGTGGAACATGAAGAAAAGGATGCTCAAATTCGATATGAATAAGTTTGGAAAGA
E100077168L1C001R00700533133/1_A_79_88	6FAM-ACCACCAGGGTTAGGAGCTT	gtgtctt-TCTTGAACATCGTAATTGGGC	59.994	59.952	105	A	10	AAAATATGATAATTACCATATAATAAGTGTTAAGAAAACGACCACCACCAGGGTTAGGAGCTTCATACATTTGCATGTTTTTTTTTTAAACTTTGTTATTTATTAGTTATTGAACATAACACGCAAAGCCCAATTACGATGTTCAAGA
E100077168L1C012R00101022809/1_T_107_115	6FAM-CTAGTGGCTTGTTAGTGGCG	gtgtctt-TCCATATTCACTGGAAGTCTGAAA	58.605	60.001	118	A	10	ACGCAATATTTTTCATCAGGTTCATTTTATAAAAAAAAAATGTTTGCGACATACGTGGATTCAAACACTGCCAACATTTTAGCTGCGAAATTACGTAAGTTAGGAGACTTAGCAATAATTCATAC
E100077168L1C001R00700561457/1_A_76_83	6FAM-AATGGGAATTGCTTTGCAGT	gtgtctt-AATGACAGTCGATACGAACAGC	59.574	59.27	110	A	8	TGCAACTATACAATGGGAATTGCTTTGCAGTAGTTGTATACACGAAACCCCTTGTTTAAGCGTTGTATATAGAGAAAAAAAATGGCCGTCCCTCTAACAGCTGTTCGTATCGACTGTCATTTTATGATAATAGATGCCTTGTAACCAC
E100077168L1C001R00700576588/1_A_44_51	6FAM-TGATATGCGTGTCCCAGGTA	gtgtctt-AGCTCAACCTTCCTCCTGTG	59.948	59.45	108	A	8	TGATATGCGTGTCCCAGGTAAGGTTAGATTCAAAATGAACTCTTTTTTTTACAGTTGAACTGAATGGAATGATCGCTTTATTCAGAGTCACAGGAGGAAGGTTGAGCTTATTAATATCGGGGATTAATCTTTTAT
E100077168L1C001R00700613767/1_A_57_65	6FAM-TGGTGAGGGATGATGTAGCA	gtgtctt-TTTGAATGTGAGGCTGCTGT	60.072	59.445	104	A	9	AAAATAGTTCCTGGTCCTCCATGGTGAGGGATGATGTAGCATGCTTTGGTCATTGAAAAAAAAATGCTAAAAGGACACACTGGAAAAGCTGAATGTACTTAAACTACAGCAGCCTCACATTCAAAATTGTTGAATCATCATCATCATC
E100077168L1C001R00700618962/1_A_100_109	6FAM-TCTAAATTTCATGCATGTATCCG	gtgtctt-TAAATCACACGCCCGCTT	59.015	60.22	116	A	10	GAGTCTAAAGAATGTGTGTTCTAAATTTCATGCATGTATCCGTAATAGTTCAGAAATTATATCCATTTTTGTCTGGCAATGTAGCAAAAAAAAAATGAAGTTACTGGAAACCGATAAAAGCGGGCGTGTGATTTA
E100077168L1C001R00700631689/1_A_43_51	6FAM-CAAGGCTCTGAAATCAGCTACA	gtgtctt-TCGCTTACCCTTTAATCCCA	59.654	59.542	102	A	9	AAGTGAACAAGGCTCTGAAATCAGCTACAAGGGTCGATCCGTTTTTTTTTGCCACTACTGTACATTTAGGTAGATAAATTTCAGAAGTCTGGGATTAAAGGGTAAGCGAGTATGTCTTCACGGTATTGACTGAAT
E100077168L1C001R00700675765/1_A_91_102	6FAM-TAGCCAATTTCCACAGAGGG	gtgtctt-TCGTGACCTAGAAACAGATGCT	60.066	59.008	110	A	12	ACTCCAGGACAAAGAAATTTTGATTTAGCCAATTTCCACAGAGGGAAGGGCATAAGTTTCTGAAGCACTTTCCAGGTTAAGCTTGAAAAAAAAAAAATGTATACTCTGTAAACAGCATCTGTTTCTAGGTCACGATTTAGAAAA
E100077168L1C012R00101437897/1_A_84_91	6FAM-TTATAGATATGCCATTATCGGGAAA	gtgtctt-TTGCATGTTTCCACGTATTCA	59.949	59.984	100	ATG	12	CTGAAAAAGGATCGACGTACAGAGACGATGATGATGATGATGATGATGATGATGATGATGATGTTGTTGTTGATGATAATAACAATAACACTTAACCTTTTAATGTTTCATCAGTAACATGTAGTAACTTATAATGCCGTTTTATGTT
E100077168L1C001R00700737476/1_A_76_84	6FAM-TTAGCCAAGGATTGGCGTT	gtgtctt-ATGGTGCGGGACTGTATGAT	60.591	60.226	101	A	9	ATAACATAAACTTTTAGCCAAGGATTGGCGTTGTTTTGAAAGAAAAGAAGCTTAAATTATAATGATAGAGGACTAAAAAAAAACATATGTACAAATCATACAGTCCCGCACCATGGCGTCGAGGTCTAAGGCATCCTGCCTAGGACTC
E100077168L1C012R00101637995/1_A_89_96	6FAM-AACTGTAATACGTATGTCAACGACAA	gtgtctt-TGGAAGAACACATCCGAAGA	59.029	59.215	117	A	8	TAAATTGAAAACTACCTAACTAGTAAGGGCTCAGCTGCTTCAATATTATAGTTCATCATTGCCCTTACACAGAAAAAAAATTCAATCAAAATAAAGTTAGGTTAAGTTAAAATGCATTTTTGTCGGGTTACTTACCTTTCATACTTTT
E100077168L1C012R00101668188/1_A_33_41	6FAM-AAATTCCGTGGGATTTGTCT	gtgtctt-CATATTCCTCTGCATGCGAAC	58.36	60.621	101	A	9	GTCATTATTTTTTCATTTACAAATAACGGTCTGCAGTGTGCCTTCGTTGATGAATTAGTTATAATTCTGATAGCTTTTTTTTTGTAACATAAGTGCCTTATTAGTATGAGTACTATTACCCCATGTCAGTAGTCCGTAAGAAAGTATA
E100077168L1C001R00700824773/1_A_37_46	6FAM-CATTTCACAGAAGATTGCTTCC	gtgtctt-CAATGAACCTATCAGCATAAGATGT	58.836	58.667	108	A	10	ACATTTCACAGAAGATTGCTTCCGGAAATCACATGAAAAAAAAAAGGAAAGTCGCGCGATTTCATTCCTCTTTAATTTTTCAGAACATCTTATGCTGATAGGTTCATTGTTAAAATAAAATTAAGTTCAC
E100077168L1C001R00700838192/1_A_42_53	6FAM-TACTCCAGCCCAAGTTGGAT	gtgtctt-GAGCATCATCACACTTCTAGAAACA	59.55	59.839	113	A	12	CTACTCCAGCCCAAGTTGGATTTGTGTCGGCAAAAATCAGAAAAAAAAAAAACACTTCTGAATTACACGAGAAGTCAGGAATTTAAATTTGTTTCTAGAAGTGTGATGATGCTCATATAAGTAGTACATGATTATGT
E100077168L1C001R00700855162/1_A_90_97	6FAM-GAGGGAAGTTAGCCTATATTGCTTT	gtgtctt-GGACATCCTTTCCAGAATGC	59.628	59.488	126	A	8	AGGATAAAAAGTGAGGGAAGTTAGCCTATATTGCTTTTACTAAATATAATAAAATAAGCATTTAAATACAGAAAATTGGAAATTGTTTTTTTTCTTGTGTGATGGGAAAAGGTTTAAAGCATTCTGGAAAGGATGTCCAGAACTT
E100077168L1C001R00700880577/1_A_57_71	6FAM-GGAGTGACTATGGAACAAAGCC	gtgtctt-ATTACAACCATCTCCGGCTC	60.004	59.009	143	A	15	TTCATGGAGTGACTATGGAACAAAGCCATACCTTACGATAAAACAGGACAATATGAAAAAAAAAAAAAAACAACTCATTCGTTATGGGAACGTAATAAATCTCAACTACGCCTATATTACGGAAACCCGAGCCGGAGATGGTTGTAAT
E100077168L1C012R00101860141/1_T_73_88	6FAM-TTCTCAGTACACGTCCAGCG	gtgtctt-CTTGACTTACTTCTTACACGATAGCA	60.049	58.379	145	A	8	TACCCGTGAAGTGTGCCAAATGATTCTAGAAACATAACGATATCCTCTGAAACGGTGATTGTTAAAAAAAATACTTATATTTTTCAAATCTCTTCTCATGATCTATTACGAGTTTCATTTCTGTGCAGAGGTTACCGTCCACCCTATA
E100077168L1C012R00101972465/1_T_28_35	6FAM-TTCTCGTTTCCGATTATAGCC	gtgtctt-CCATGCATGAGTAAATTGTCG	58.349	59.052	110	A	9	TAACATATTCAGGAGGCATTTGTGTGTTCCGGGAGACAAGCAGTACAGAGATTCATAAATAACTGAAAAACAGTACCTCTGTTAATTTTTTTTTACCGATCTTTCCATTTTATTCTTTCTCTAAGAACC
E100077168L1C012R00102030038/1_A_87_94	6FAM-TGACCACGTATGCTAAAGCG	gtgtctt-TGCATTCCACACATATCACAGA	59.895	59.995	122	C	10	GCACCATCCCAAACCACACTATAAATATATCGTTAACACAGATATCCTCTCCAGAAGTAGCCTAATGGTTGGGGGGGGGGCAAAGAAAGGAAGAGGAAATATGTGACAGGAGTAGGTAATATTATTGATTAGTCGTCAGCTGTCCGAA
E100077168L1C001R00700964092/1_ACT_52_114	6FAM-TGGTAGTGGTAGTGGTGGTGG	gtgtctt-TTACTTGAGTTGAAACCGTCGT	60.728	58.814	124	ACT	21	AGTAGTGGTAGTGGTAGTGGTAGTGGTGGTGGTAGTAGTAGTGGTAGTGGTAGTAGTAGTAGTAGTAGTAGTAGTAGTAGTAGTAGTAGTAGTAGTAGTAGTAGTAGTAGTAGACGACGGTTTCAACTCAAGTAACGTATTCAGCTTT
E100077168L1C012R00102072594/1_A_64_75	6FAM-GGGAATTTGGCATCGTAGAG	gtgtctt-CGAAGAAACCCTCATCCTTC	59.528	58.715	109	A	23	CGACTTTCTGAATTATTTGTAGTATCATGTTGTACAAAGTAGCCTTTATAATAGTGTGAAAGTAATATGTCTCTACAAGTAATAGTTTTTTTTTTTTTTTTTTTTTTTAAAGATAGTGTTGTGTTAATTTAGACAGATGCT
E100077168L1C012R00102080551/1_T_96_103	6FAM-ACGAACAGACATTCGATCCC	gtgtctt-GAACGATTTGGCAGAATAACTTT	59.934	58.749	113	ATATC	9	CTACGAGCGTGCTAAACTAGCCCCGGCTATCGACTGATTACTTGTAAGGTAAAGGTAAAGGTTACTGGTTACTTGTACAGGATTCATATCATATCATATCATATCATATCATATCATATCATATCATATCGCTAACACTGGT
E100077168L1C001R00701008544/1_AT_22_41	6FAM-GCGGCGTTTCTACCAATTA	gtgtctt-TCTCGACTAAATATCCAGAAGAGAAT	58.783	58.177	122	AT	10	GCGGCGTTTCTACCAATTAAATATATATATATATATATATACAAATTTTCTTGCTTTTTAAAATATTCCTCATGAACACAATCAGAAATTTCCTGAATTCTCTTCTGGATATTTAGTCGAGAAAT
E100077168L1C012R00102134537/1_T_70_80	6FAM-TATGCAGCACACACAACAGG	gtgtctt-GAAGCGCCCACCTTTGTAA	59.324	61.153	109	C	10	CATTTCTGCCCAATCTGAAAAGATAAAATTACTCAGACATGCTGTCTACTGTCCGTCCAAGTGGTTTTGTCGCAGGGTCGTAGAAGGGGGGGGGGAACTTACATGACAGTTAATTACTTAACGAGGCCCGTTTATTTAACTTATTTT
E100077168L1C012R00102175075/1_A_78_90	6FAM-TTCGTCAGACCAATCAGGTG	gtgtctt-CATGTAATGCACCAACAATGG	59.676	59.72	120	A	8	TAATAGAGAGAAGAGAAATTACATACCATATGTTTTAAATGTTATGTTATTTTTTTTAGTTGGCTACCATGTCTTTATAACTTTATGTACGAAAACAAAGTGTTGTATTCTGTCCTTGTAGTCAACAGCTGTTTAATTACTA
E100077168L1C001R00701041935/1_A_56_64	6FAM-CCCAATCCGATAGTGAGAACA	gtgtctt-TGGTTCAATAGGGTGCAACA	59.94	59.964	107	A	9	ATTAACCCAATCCGATAGTGAGAACAGGTTGATCGTGATTTAGTTTGATAAAATAAAAAAAAATAATATTGAAGGAACTAATGTATGACATTTGTTGCACCCTATTGAACCACGATTATAGAAAATGTCAAATTCAGTCTCTTAAGAT
E100077168L1C001R00701057616/1_A_74_81	6FAM-GGATTTCACAACCAGACAACC	gtgtctt-CATTCATTAATCATGGAAACGAC	59.298	58.374	101	A	8	ATGGATTTCACAACCAGACAACCTGTGTTCAAATGGTGGCTAACAATTTGGGCTTCTTGTTCAATGCAAAAATTTTTTTTGTCGTTTCCATGATTAATGAATGTATTTGCATTAGTCTAGATTTTGTGGAATTTCTCCAATAATTTGG
E100077168L1C001R00701068834/1_C_70_80	6FAM-GCCTATGATGCGCGAGTTA	gtgtctt-CGTGTAGGTGCGATCACAAA	59.952	60.72	100	C	11	CGCCTATGATGCGCGAGTTAAATTATGACATGTGCCAGGGTAGTTATATTGTTCTATCTAACTATTCTCCCCCCCCCCCTTTTTGTGATCGCACCTACACGTATAACATCAAGATTTTAGGCAGCATAGTGAAGGTATGCACCTGTTG
E100077168L1C001R00701079232/1_A_54_62	6FAM-TGGTGTCGTATTGTAGTAAATCCTT	gtgtctt-TTAACAAATGATACGTAAATTGGCA	58.177	59.715	100	A	9	TGGTGTCGTATTGTAGTAAATCCTTATTAAAATTAAATTTCACTTTAACTTGAAAAAAAAATGAAACTCGCTATTTGCCAATTTACGTATCATTTGTTAATAATGAAATATTCTATAGAATTACAGACCGATAAGATCTGTCTGTC
E100077168L1C001R00701118767/1_A_73_80	6FAM-GCACATACAAGAGCTAGACGCA	gtgtctt-CGCAAGGCGATACAATACAT	60.604	58.678	107	A	8	GGTTATGAAGCAAATATTTAAATTAGGATGTCTATAATCCTGCACATACAAGAGCTAGACGCAAGTTTGCATTTTTTTTCACCTTGAACAATCTTTTTAATTACGCTTTCCTTCAAACTAGGAAGTAAATGTATTGTATCGCCTTGCG
E100077168L1C012R00102376150/1_T_115_123	6FAM-TGGATGTTACAGTATTTCTTGCATT	gtgtctt-CGGAGTTATGCAATAAGAAACCAA	59.04	61.467	115	ATTC	13	TCACTGATTTCTGCATTCATTCACTCGTTCAGTCATTTCTTCTTTCCATCCTGCCTTTAGAACTTCATTCATTCATTCATTCATTCATTCATTCATTCATTCATTCATTCATTCATTCACACATTCCTTTCTATGTTTCTTTCGTTTG
E100077168L1C012R00102416579/1_A_78_86	6FAM-ACTTTCTATCCCTGCGCGTT	gtgtctt-TCACTGTGCCACCGTTTATC	61.136	59.572	114	A	8	TTAGCGTTTGATTGCTGATATTATTGCTGATGATGGTAAAGAAATGTTCGAAGGATAAACAAATGAACGTAAGAGAAAAAAAATGATCGGTTATTAATTTTAGAGTACCATACTATGTACTATCAGTATAATCACATTCTCATAAGTC
E100077168L1C012R00102429925/1_T_89_97	6FAM-CGATCTCGTGTGTACCATGC	gtgtctt-ATCGGTGCCTCCGACTATAC	60.144	59.034	117	A	12	CTCTAATCTTTGAATGAGATTCCACTTTTTTTTTTTTCATTTCATTTCATTTATTATTAGACTATGCTATATTTCTATTCTCTTACTATCAGCGCACTTCCTCATCACTAAATCTAATACCA
E100077168L1C001R00701154508/1_A_32_41	6FAM-GGTCAGTATAATGTGTGTACTGCAA	gtgtctt-CAGGCGAGCTTGTCGTGTAT	58.212	61.394	121	A	10	CCAGGGTCAGTATAATGTGTGTACTGCAAGAAAAAAAAAACAAAGAACAGAGTGCTGAGACTAGTTAAAGTCTAACAGGGTTATTAACCATGTCACAAAAGTAGTATACACGACAAGCTCGCCTG
E100077168L1C012R00102458444/1_A_98_105	6FAM-CCGAGATCGATGGCATTTA	gtgtctt-TATATCAGCTTCGCCGGTGT	59.589	60.626	118	A	10	TCGGACAATAAAGTGGCGGGCAGTATCGGACAGTGAAGGTCGTGATCCATGTATTGATAATAATGGCTCTGCATTTTATTTCAGGAAAAAAAAAAGGGAAAAATAACAGGAAAATGGGAGGAAGAAAACAT
E100077168L1C001R00701173974/1_A_49_63	6FAM-GGCAGGAATTTGAACTGTTTG	gtgtctt-CCATGTTGACCGTCGAAGT	59.601	59.535	134	A	15	AGTAGTGGCAGGAATTTGAACTGTTTGAAAACATGTACTGAGGTGAGTTTTTTTTTTTTTTTCTTACTTTTGGGATATGGGGAGAGGGTTAAGACGATTACTTACGTATTTGTTGACATTAACTTCGACGGTCAACATGGACACGGA
E100077168L1C001R00701188904/1_A_65_72	6FAM-TTTGTGGCCTGACTCCAAGT	gtgtctt-GAATCTCGGCCACCAAGTC	60.69	60.616	108	A	8	AATCCTCTCCTTCAGTGTTTTTCCCTTTGTGGCCTGACTCCAAGTTCGACATGTATGTTGGCATTTTTTTTATATTGTCAACTACCATCATACAAGGAGTGCACTCAATTGAGTGACTTGGTGGCCGAGATTCCACAGTAATATGCAC
E100077168L1C001R00701259045/1_A_72_81	6FAM-TTTCACAAGTTTGCAAGGAATC	gtgtctt-AACATTGTTTCAGTACCTGTAAGGC	59.248	59.89	103	A	10	TGCACTATAAGAGTGTACGTTTTAATTTTAATGCTCATTTTTCACAAGTTTGCAAGGAATCTTGTCGCCATTTTTTTTTTACAGAGAAGTGAAATTTTCAGATATGTTTGTTTAGTAGCCTTACAGGTACTGAAACAATGTTTTCGTA
E100077168L1C001R00701263133/1_C_73_84	6FAM-TCATCATCGACAACAAACTAGGA	gtgtctt-CAGATGAGCATGCAAAGTGA	59.623	58.515	103	C	12	TAATACCCATTAAATAACTAAGATTATCATCATCGACAACAAACTAGGAGAAATTGTGCTTTCTATCTACGCCCCCCCCCCCCTCCACAAGGGAAGTAATAACATTGAATCACTTTGCATGCTCATCTGTTGTCTTACTTTAGTGGAA
E100077168L1C001R00701267065/1_A_32_39	6FAM-TCGGACAGAATCGTCTCAGAT	gtgtctt-GCTTAGGATGATGAATAGTGACATTT	59.818	59.057	106	A	8	CGTCGGACAGAATCGTCTCAGATTAAGCTTAAAAAAAATAATAATACGACCTATTGACATGCAGTGAATTCTTACACTCTAAAAATGTCACTATTCATCATCCTAAGCTATTTTATCAATTTT
E100077168L1C001R00701271884/1_A_51_60	6FAM-CCTCTTCTTACCGCTTAAGTGAC	gtgtctt-CACCGGCATTATCACCTTCT	58.665	59.955	135	A	10	TTCCCTCTTCTTACCGCTTAAGTGACATATTGATTTTACTGCTTTAGGCTTTTTTTTTTCAGTAGGTTATTTTACGACGCTTTATCAACATTTTTGGTTATTTAGCGTCTGAATGAGAAGAAGGTGATAATGCCGGTGAAATGA
E100077168L1C012R00102757680/1_A_39_57	6FAM-TGCAAGAAATGCTGTTCAGG	gtgtctt-TAGCTGTGGATGAAAGGGCT	59.988	59.836	123	A	8	AAAAACATTCTACACGGTATTAAAGTGTAGGCCTAATAATGTTAAAAACACGCATAACCTGTTCTCAGAATAAAAAAAATTGAAGTTTTAAAATCTCAATGTTTGAAATCCTTAAAATATTGCTGTTTTTCTCAACTTCACACAACAT
E100077168L1C001R00701306954/1_A_34_43	6FAM-TTTCACGGCAACATGGAAC	gtgtctt-TCGCTGTCATCACTCTCACC	60.51	59.988	100	A	10	TGATTCTTGGATTTTTCACGGCAACATGGAACTTTTTTTTTTAGTTGGTAGTTTTAACTACACTATCAATCAACTACTGGGTTATTTAGCGTCGGTGAGAGTGATGACAGCGAGATGGTACTTGGCC
E100077168L1C012R00102859695/1_A_48_56	6FAM-TTTGTATGTTGATCATTTCTGGG	gtgtctt-GAGCACCTGTTAATTCCTTACATC	58.865	58.294	124	A	10	TCTAAAAAAAAAATTTACTTACGTGCAGAGCAATGGAACCGTGTGTAGCTATGGCTTGGGTGTTTTCTTACAACTGACCAAGTGTAACGTATCATGAT
E100077168L1C012R00103037501/1_T_79_87	6FAM-AGGACGATGATGGAAACTGG	gtgtctt-TGCCAGATTAATGACATTTCTACG	59.927	60.374	124	A	9	TCGAGAATATTTTAAAATTTATTTTTTTTTATTTTATTGGGTTATTTTACGACGGTTTATCAACATCTACGTTATTTAGCGTCTGAATGATATGAAGGTGATAATGCCGGTGAAA
E100077168L1C001R00701447079/1_A_68_75	6FAM-CGGGTATGTGCACAGGAAAT	gtgtctt-ATGTGTTTCGGGCCGATT	60.776	61.282	106	A	8	GCTCATATTTGGCATCTACAAGTAAATACAGACGGGTATGTGCACAGGAAATACAATAATTTTGAGAAAAAAAATAACATTTTTGTTTTATATTAATATATAATATAGCAATGAACGCAAAATCGGCCCGAAACACATTTATTTTCGA
E100077168L1C012R00103060629/1_ATC_99_122	6FAM-ACGTGTGTGTTCAATATACAATGG	gtgtctt-TGGAGAATTTGGAACTACTGGAA	58.747	59.987	108	A	9	TTTTTTTTTATGTATATGAAATTGGCGTGAAAAATTGTCTTCAGCCATCCTCAAGAAATCACAATTTTCCTATATTATTATTACCCATTTGCTC
E100077168L1C001R00701464394/1_A_82_89	6FAM-TCTTAATGCTGTTTCATCGACTGT	gtgtctt-TCGTTCTCAATAAGAAGTTTCAGG	60.189	58.992	110	A	8	GATGAACTGAGAGAAATGTTTTTTGTTTTTTTTCTTAATGCTGTTTCATCGACTGTAAAACCTTACGCAGTTTATTGAATAAAAAAAACTCCTCACACAATAGTTATTTTCAGATTGACCTGAAACTTCTTATTGAGAACGATTAATT
E100077168L1C001R00701481706/1_A_51_58	6FAM-CAAAGTCGAGAAAGCGGAAA	gtgtctt-TGTTGGGTCTAAGCTAATAGTTCAA	60.493	58.526	115	A	8	AGCGGAATCCCTAGCAAGACTTATTTGCAAAGTCGAGAAAGCGGAAAAGAAAAAAAATGCAATGCACATAATGAAGCAATGTATTTTCTTACACACTTCTTAAAAAGGAAGAAGAAATTGAACTATTAGCTTAGACCCAACA
E100077168L1C012R00103139048/1_T_111_120	6FAM-TGTGTTTGTGCTCGAACTGG	gtgtctt-TTGACATTATTAACTGGCGGG	60.906	59.84	105	A	10	AAATTTATTGATCACTTTTTATTTTCAATTCTGGTGGGATTATTATTGCTTAGGCCTACTTTTTTTTTTCAAAGGATATGTTTTTAATTATAGCTGTTAATTTTGTTGTTATTTTTATTTGTTACTTTACTAGAAACGTAGAAAATGT
E100077168L1C001R00701489229/1_A_106_113	6FAM-CATGTGTCCGGAAATGCTT	gtgtctt-CTTAATGTTTCCTTTGACGCC	59.512	58.753	105	A	8	AATCAAAATAGTTCATTACAGCATGTGTCCGGAAATGCTTTATTTCCGAGTTATGGCCTTCACAACATTGAAATTCACCGGAACGTTTTTTTTCCGCAGGTCGTTGGCGTCAAAGGAAACATTAAGAGG
E100077168L1C012R00103167716/1_T_73_83	6FAM-TGAGCCGTCTAAGATGAGCA	gtgtctt-CCCACTCTGATGCACTCTTTC	59.697	59.859	102	A	10	TCATTCTTAAGCAAAATTATTTTATAAGAGAGTTATATAAATGAAAAAAAAAACAAGTATAGTTTATCGCACTGAATGATTTATGCAGCAGTCTGGTGTTGCTGTTTAAGGCTCATTCTTCCTGGCAACGGATAAGCG
E100077168L1C012R00103177754/1_A_59_66	6FAM-CCCAATACTTGTGAACAAATCATAC	gtgtctt-TTGTCTCTGACCTGCGAGTG	58.791	60.178	136	A	8	TTATAATATCCGTTGAAGACGGAAACGAACTCATTTAGGAAAGCGTTTCATAACGGACTGCATTTATTCTTGCGTCTCATGCGGCAAAAAAAAGTTAGGCCTACAATGTCACCGAACCGACAAC
E100077168L1C012R00103194646/1_T_104_112	6FAM-AGCACTGTGTTTATTGCGGG	gtgtctt-CAGGACTAGTACGCATTTCGG	61.08	59.777	119	A	9	CAAAACTGTTGTTTACTGTTAAGAAATACAAAAAAAAATGAACATTGAAAAGGTCAAATTGAAAATTCACACGATGTCATCTGATATCATAATTTAATCAACTTATTCATCGTCATCAGAAAC
E100077168L1C012R00103197129/1_T_40_51	6FAM-TGCACGTGTAAACGCTATGC	gtgtctt-AACAGGCCTACCACGCTATG	60.869	60.154	107	AATAT	9	ATCCCACCTCCCTCAAATCCATTTTAATATTATCTTCCCACCTATGTCTCGGCCTCCCCAAAGTATAATATAATATATAATATAATATAATATAATATAATATAATATAATATAATATAATATTGCTTGATATGATATGATATGATAT
E100077168L1C001R00701519161/1_A_60_68	6FAM-TAGTTGCATACGCTGGGACA	gtgtctt-GGCTGCAATTCAAGATCACA	60.28	59.805	137	A	9	TAGTTGCATACGCTGGGACACTGTGCGATGGAAAATAAGACATTTGACTTTGGACTTGAAAAAAAAATATTCTGTGTCGTAAACGGCGATCGACAGACGAAGGATCAGTGTGTCCAATGTGATCTTGAATTGCAGCCGGTGACGTCAT
E100077168L1C001R00701520612/1_A_52_59	6FAM-TGCTATAACCCAGTCATTGCTT	gtgtctt-ACAGCTGACATTTATCATTCACAA	58.789	58.701	123	A	8	GTATATACTAGACTGTGCTATAACCCAGTCATTGCTTAGGAAAAATTACATTTTTTTTACAATGTAATTTCATTTTGTTACAAAAACTATTTGACTTCTTTTATAATATTTTAATTGTGAATGATAAATGTCAGCTGTAGTAT
E100077168L1C012R00103324577/1_T_80_93	6FAM-TGGCCCAGTGGTAAGAAGTC	gtgtctt-AATGCCATTTCACATGTAAACTAAT	60.111	58.065	131	A	12	TCGAATCACTTTTTTTTTTTTCTATTTGTTGCAGGTTCTCATTTTCTTGTGGTTTATTGGCCACCAGACATCAGGCTTTCATGACGTTGCTGATATATTTGACATC
E100077168L1C001R00701570319/1_A_75_82	6FAM-GTGCTCGAGTGGCGAAA	gtgtctt-CAGCGGAAGAAGGTAAATATGG	59.621	59.984	145	A	8	ATTGTGCTCGAGTGGCGAAAATTTGTGTAAGTACTTCTTTTGACATTATTAAAATGATGGAAGAAAATAAATATTTTTTTTATCTACCCCCATGAGAATGTTTGCTTGTAAGTACAAAGGAGAATACCATATTTACCTTCTTCCGCTG
E100077168L1C012R00103476381/1_A_79_86	6FAM-CTCGGTAGCGAGTTCCAATAG	gtgtctt-TTCCATTTCTTCGTCTTCTACAGC	59.007	61.082	100	A	8	TCGTATCTTGCGGAAAAAAAACAATTTTGCTATAAACGTTAATAAAATCTCTATACTCCAACCGATTGTGCTAATTCTTTGAGAGAGTGTTTAGTATACATGATTG
E100077168L1C001R00701687703/1_A_99_106	6FAM-TGAAATATTTGTTGGTAGGCAGA	gtgtctt-GACATTGGTCAATTACAGAATTCAA	58.687	59.323	103	A	8	TTAGATTTGAAATATAAGAGGCTAGTAACTGAAATATTTGTTGGTAGGCAGATTTTACTCATCCTTGGTATTTCATGTGACATAATTTTTTTTAAACATTTTCAAGTTTGAATTCTGTAATTGACCAATGTCAGAT
E100077168L1C001R00701783203/1_ATG_31_69	6FAM-TTCTTTCTTTGTTCCATGTCTACG	gtgtctt-CGGTACAGTTTCAATGCATGTC	59.703	60.428	117	ATG	13	CTTGTTTCTTTCTTTGTTCCATGTCTACGATGATGATGATGATGATGATGATGATGATGATGATGATGACAAACACTCTCATAATTATCAATCCACTATTGACATGCATTGAAACTGTACCGGTACTTACCGTCAATGGAAGAAAACC
E100077168L1C001R00701838684/1_A_81_88	6FAM-TGAATTCACTCCTTTAATTATCCCA	gtgtctt-CGAGACGAAGTTGACATAGCC	60.083	59.89	102	A	8	CACACTTTCAGTTATGAATTCACTCCTTTAATTATCCCACTGTTCTACGTATTTATTTACAGATTTATTATTTTACTCATTTTTTTTATCAAGTAGGCTATGTCAACTTCGTCTCGACTATCACCTCAGTTGTTGGTCCGTAATACTG
E100077168L1C012R00103878005/1_A_91_98	6FAM-GCGTACAAATTAATCCGAACAA	gtgtctt-AACAAGGGAGGCCACATAGA	59.047	59.55	107	A	10	GAATTCGAACCACGAAAGTCTTAGTTACCAGTCTATCGTGCTCTGGAGTGAACAAGGCTCGAAATCAGCTACAAGGGTCGGTCCGTTTTTTTTTTGCCACTACTGTACATCTATTATCAGGCAGTAA
E100077168L1C012R00103927430/1_A_90_97	6FAM-AAGTGAACAATGGCCCAACT	gtgtctt-AAACCGGTTGTTCACCTTACA	59.454	59.387	102	A	11	GTATTTCGTGAGTAACGACTTTTTTTTTTTACAAATGTGACGACCCATTATGTGAAAACAATATTAGTATAAGTAGGGCATCATGTTAAAAGCACTTGTAGAAACTGAAATTATT
E100077168L1C001R00701889125/1_C_75_86	6FAM-TTGTAAGAAAGCAGGATTAAACGA	gtgtctt-TTTCGTACGCAATCAGCACA	59.371	61.394	100	C	12	CTTAATGAACGAAATTAAAAGTACACGCTTTTTGTAAGAAAGCAGGATTAAACGACATTATATAGTGATGTTCGGGGGGGGGGGGTCGAGGAGGATTAATGTAGCGTATGTTGTGCTGATTGCGTACGAAATATAAGAACTTTATGTA
E100077168L1C001R00701903388/1_A_107_114	6FAM-ACGCTCTGGTTAAATCAGCAT	gtgtctt-AAGGAGCGGTTCATAAGGCT	58.874	60.228	117	A	8	AACAAACGCTCTGGTTAAATCAGCATAGAAATAGCTGCTGAGATTGGATGAAGTAGGCTGTGTTAGTAAAGTTTGTTGCAGATGATTTTTTTTCTGAGCTTTAGCCTTATGAACCGCTCCTTGCACAT
E100077168L1C001R00701926174/1_C_74_81	6FAM-GCGAAGTTATTGTAAACCCACC	gtgtctt-ATTACAATGGAGCCGACCAA	59.778	60.331	115	C	8	GGAAATGAAAATACAGCGAAGTTATTGTAAACCCACCCCTTCTCACCCCATCCTGCCTGGCGCATTGTGTTTCCCCCCCCGCTGAACCAGAAAAAGAGGATCTGAGCTCATTGGTCGGCTCCATTGTAATTTGTTAGTAGGTACTTAC
E100077168L1C012R00104143855/1_C_96_103	6FAM-ATATTTGCATCTGCCATCCC	gtgtctt-CGGAAGAAGGCATATTTGGA	59.751	60.031	122	A	8	AAAAAAAATATACAGTTATGTTTCTATGAAATCAGAGCGCACTAGAACATTGTCGTCGAAGCAATTTCATGACTTCAACAATACGTGACCTTA
E100077168L1C012R00104157830/1_T_77_86	6FAM-TTTGTCCGTTCACCATTCCT	gtgtctt-GGGTGAAGATAGAATGATGCTG	60.353	58.672	119	A	9	TGCCAGATAAGAGGGATTCCACTTTAAAAAGGAAGATAAATGTCAATGTTGTAAGTCGAATAACACTGAAATTGAGTTGTGTATTAAAAAAAAAGAT
E100077168L1C001R00701976233/1_A_30_41	6FAM-AATATTCGCTGTTCACAAGTGC	gtgtctt-CATACACTGTACTTGTCGCTCACA	59.298	60.288	100	A	12	AATATTCGCTGTTCACAAGTGCGGCCACTTTTTTTTTTTTCTGACAAGTGTACATTGTTTCTTCTGGTAGTCGCAGTGTGAGCGACAAGTACAGTGTATGTATACTGTAGCCTACTGTATGCATG
E100077168L1C001R00701992347/1_A_65_72	6FAM-TTGGGTGATGTGATTCCTACC	gtgtctt-CACGGACATTCCCTAACCTG	59.662	60.366	111	A	8	TCTCCATTCTCAGCTTCTATTTTGGGTGATGTGATTCCTACCTCCTCCATTACTACACTTTCTAAAAAAAATGTCTTGTGCGATATCTTAAAAATATTTCCTTCTTTGCTGTCAGGTTAGGGAATGTCCGTGTCTTCTTTTATATCTT
E100077168L1C001R00701994646/1_A_90_97	6FAM-ACGTTCCGTGTAACTAAACCAG	gtgtctt-AAAGGATGAACAATTTATGTCTTTGT	58.25	58.559	105	A	8	AATTTTATTATCTGTACGTTCCGTGTAACTAAACCAGTAGTATTGTACGTGGCATTAATTTGTAAATAAATGTTTCATTTTACGCAAAAAAAATACAAAGACATAAATTGTTCATCCTTTTAATATCTGTCGCGACATTCATAGT
E100077168L1C012R00104300039/1_G_42_52	6FAM-CCGTGGCTGATACTATATCCAAT	gtgtctt-GGGAATTGTTGTTTCGGTTG	59.285	60.206	105	A	9	AGGCACTCCTTAAAATCTCCGCAACTGTAAATTGCTTAATTTCTGTTACATGATGGTACGCACGCTGTTATAATATCCATTAAGATTTTTTTTTCCAATGCCATCAGGTTGTCATTTGACATTTCTGGCCTCTTCTGG
E100077168L1C001R00702017297/1_A_78_86	6FAM-GACGGCTGTACTATGCAATGTT	gtgtctt-CGTGGTCGCTTCAAATGTTA	59.184	59.729	110	A	9	AGACGGCTGTACTATGCAATGTTGAATGTTAAAGTATGTTTGGCGTATCTTATAAATCAATCTGAATAGATAAATGAAAAAAAAATCATATTAACATTTGAAGCGACCACGTTATGGACATAATGAAGCTTAGTTACCGTTAGTTTGA
E100077168L1C012R00104340711/1_T_74_81	6FAM-ACATGCAGCAGCTATACGAAA	gtgtctt-CGCAAATATTAATGTCAGGACG	58.622	59.516	129	ACC	9	CTATTACTATCACCACCACCACCACCACCACCACCACCATCACTACCACGACCACGACCACCACCACCACCACATAGTAGAATATAGAATATTATTGAAGTAATAAATTCAAGAAAGGAGATT
E100077168L1C001R00702039152/1_A_48_57	6FAM-TGGCGCGAGAGATGATAATA	gtgtctt-TGAAGGGCATGATACTGACG	59.381	59.673	124	A	10	AGGAGGAAAGGTACATGGCGCGAGAGATGATAATATTGGCGATTCTAAAAAAAAAAGTTTATCTGAACATATGCCCCGTTCATAACAGTATTTGACGTACAGCTGTTTGAAAATCACGGCGTCAGTATCATGCCCTTCATC
E100077168L1C001R00702061904/1_A_60_67	6FAM-ATGGAAACCTGTCCACAACG	gtgtctt-CATTTAACTGACGTGTACAGACACC	60.812	59.909	105	A	8	GACAAAATATTCCATTTTAATGTCACACCTGAATAATATGGAAACCTGTCCACAACGGAAAAAAAATTAGGACCATGTCACTTCCGTCTTGAACAGGTTTCAGTGTACTTGAGATAAGGTGTCTGTACACGTCAGTTAAATGTACAGA
E100077168L1C001R00702074798/1_ATATC_56_100	6FAM-GAAGGGTCAGTTGGACCGTA	gtgtctt-CAGGGCGACGATATGTGATA	59.966	59.523	129	ATATC	9	TGAAGGGTCAGTTGGACCGTATATATTGAGAAATATATCATATCATACCATACCATATCATATCATATCATATCATATCATATCATATCATATCATATCATGTCATATCATATCACATATCGTCGCCCTGGTTGGCGAGTTGGTATAC
E100077168L1C012R00400043940/1_A_56_63	6FAM-TCTGAGGAACTTCGCTCCAT	gtgtctt-TGCGCATCTGTTAATTACCGT	59.95	60.522	100	A	8	TGCGCTTAGCCTACTTACAGTAAAAACTGTAGATATATTATCAAAAATCGGAATGGTTACACATTTACACATATGATCTCTGCAAAAAAAATAATATACTGTAACAGGTATATACTTTGTTTCTATTTAAACTGTCCTTTCTGACATA
E100077168L1C001R00702089505/1_A_110_119	6FAM-CGAAGGATTGCCACGATATAA	gtgtctt-CCAATCCGATGGACGTTAAA	59.936	60.692	104	A	10	ACCCGTACATAAAATATCACGAAGGATTGCCACGATATAAAGTGCAGAAACTCGCCGGATTCGTGGTCATGGGTTCCACGCATGCTTTTTTTTTTGTTGGTTATTTAACGTCCATCGGATTGGTG
E100077168L1C001R00702102564/1_A_65_73	6FAM-ACCCTTATAAATAGGCCTAACCC	gtgtctt-TATGAACTACTTGGCGCTCG	58.058	59.087	103	A	9	AATGCTATACATAATATTACTACCATACTACCCTTATAAATAGGCCTAACCCTAGTAACTACATTTTTTTTTCAGATCTTTTATTATCTACCAGAGGTCAGACGTTTTCGCTCGAGCGCCAAGTAGTTCATAGCATAATCCGATAGGT
E100077168L1C012R00400074383/1_T_51_60	6FAM-ACCATGTTTCACTGTTGGCA	gtgtctt-GCAAATTTAACGTCTTCGGG	60.008	59.586	101	A	8	AACAATTTCAATTTGAGTCTGCCAGTACAAGCATTCGAGGACGTCCACGTAAACTTTTCGGAGAACTGAGCGAAAGATCAAAACGAAAAAAAATTAGTCCACTTTTTAAAGAAAGATCGTCAGAAGAAAAGCTTTCTGCTGCG
E100077168L1C012R00400085703/1_A_61_70	6FAM-AATCCACCACCACTCTCCAC	gtgtctt-TCGGAAACTCGTACTACCCG	59.817	60.125	101	A	8	ATTAATGTTTATTTTACTCTCTAAGTTATATCAAGGTCAATGACATTTGTTTCTCGGAAAAAAAATCAATACTTTCGCGTCTGCGCACATCTCACAATTTATGAGATATTACACAAGGTCAGTTCCGCTCCCTTGTCAGATAAGAATA
E100077168L1C001R00702109453/1_A_56_63	6FAM-CAAATTGCAGCGCTTCTGTA	gtgtctt-TGCATGTTTAATCTGTGTGCAT	60.155	59.115	130	A	8	AATTCCGTCGCGCAGACAAATTGCAGCGCTTCTGTAATGAGAAGATGTAAACTTAAAAAAAATCCCTTTATAAAGTCAATCCCGGAGTTATTAAACATAATGAACAACAAAATGGGTTTTTATTATGCACACAGATTAAACATGCAA
E100077168L1C012R00400093419/1_ATT_47_94	6FAM-GCTGGTAGGTCTAGGCCCTT	gtgtctt-CTAAACAAAGAATAAATGGACATCG	59.735	58.288	127	AC	10	TAGCATTAATATGTATAATTAATGAAATATAGTCACACACACACACACACACACAAATTCCACAATTTGGGACATCTGGCCGAAATCTATGGCTGACCACTAGGATCCAGAATACAAAGCAGAGGTTAAATTAAAAATA
E100077168L1C012R00400096942/1_A_91_98	6FAM-GCATGAATTTATTCGAAAGTAGTGTT	gtgtctt-CGTATGTGTGGGCATCATCT	59.123	59.399	113	A	9	ATTTCCCGTTATTATATAACTCATCAAACTTCGTTATTTTGTTCTCTTCAGCACCATTTTTATCCAACTTATATTCAGCAATTAATTTTTTTTTGTGTCTGGAGCCATTTCCT
E100077168L1C012R00400103487/1_A_46_53	6FAM-TGTTGCTTTGTGAGTAAACAATAAA	gtgtctt-GGTACCTGTGGTCAACTTCG	58.073	58.059	126	A	9	TATGATCCCATCGTGAATAATCGGTTGACTTTTTTTTTATTTTACAATAACGTTTATCTTCTTAAATCAACGCTTACGTGATGTTTAATTTTTATTGTGAATGGACTTTTATTCTCAGCTTCT
E100077168L1C012R00400109616/1_AAG_59_109	6FAM-GGAAAGTTGAGGACGGAACA	gtgtctt-AATGTCCCTTTCCAGTGAGTTT	60.088	59.011	135	C	9	TGGTTTTGTCGCAGGGATGTAGAAAGGGGGGGGGTCACGTGACAGTTAATTACTTAAGGAGTCCCTTTTATTTAAGTTATTTTAAACACTTGAATAATATTACGTAGACATCCAATTCC
E100077168L1C012R00400174337/1_T_98_107	6FAM-AGCCCTATTTCCTGATTCGG	gtgtctt-AAAGAAACGCCAGCTCCTG	60.411	60.523	117	A	10	TATTAACTTACTTCCAGGAAGACACAGAGATTGTTCAATCAACTGCTGGAGTTGTTCACAGGGAAACATTTTCTCAGAGAAAATTAAAAAAAAAATGTCACTCCACTTTGAGAAAAGAGTATAACATTTCTTCATTTC
E100077168L1C012R00400189857/1_A_73_82	6FAM-CAAGAATTGGTTGCACATCCT	gtgtctt-CTCCTCGCTCACCTGACTTT	59.985	59.598	120	A	9	CTGCATCAGAGTGCACTTTAAATAATATTGTTCCCAACTGCATTTTCAAAATTCGAGAAACCTTTCTTTATTCTGAAAAAAAAATTGTATTACTCGACGAAGGCCAGTGGAGTCCTGCAGCCCGGAGCCGTGGCGCTACTGCTCCTAA
E100077168L1C001R00702195223/1_A_99_107	6FAM-CGACCAGAGCTACTTAGCGG	gtgtctt-AAAGCAACATAGAGGAAACTGTTG	60.168	58.931	105	A	9	TTACAATCAATCAAATTGAAACTACGACCAGAGCTACTTAGCGGCTTTGTCTACAATCTACTTCAGTTTGAGTCCTCTACGTAGCAAAAAAAAAGTTCAAAGGTACAACAGTTTCCTCTATGTTGCTTTAGTTATG
E100077168L1C001R00702196272/1_A_67_78	6FAM-TTTCAACCGATGGAACAGTTT	gtgtctt-CAGGCGCTCACCTCTGTAT	59.462	58.999	127	A	12	CCATGTGTTTTCAACCGATGGAACAGTTTTGTTATGTAAGATCTGTGAAAAGACAGTTAATCACGAAAAAAAAAAAAGCATTTTATAAATCATCATGTGTCACCTATATTCAAAATATACAGAGGTGAGCGCCTGCCTGGAGAGAAGT
E100077168L1C012R00400292091/1_T_88_105	6FAM-TGCCCTCTAATTTCACGTTG	gtgtctt-TGCACGACAATGTTGTTAGC	58.771	58.345	125	C	10	TATTTTTAGTAGAGCCATCGATGTAGCTCAGTTGGCAGACTCGCTGGCCTGCTGATCCGGATCTGCGCTCGGGCATGAGTTGGATCCCCCCCCCCTTTGGTCTGATTACCTGGTTGGGTTTTTAACCGAGGTTTTCCCAACCGTAAG
E100077168L1C001R00702320232/1_AAG_57_98	6FAM-ATGCGTCGGTAGTCAACGTC	gtgtctt-GGACGCTCTCTCAACAATGG	61.128	60.801	146	AAG	14	GCATGCGTCGGTAGTCAACGTCGACGATTATAGTGAGGTTCACGTAAAAGCATACTTCTTCTTCTTCTTCTTCTTCTTCTTCTTCTTCTTCTTCTTCTCCAAACAAGAATTAGGCCCCGTGGCCCGTTCCATTGTTGAGAGAGCGTCC
E100077168L1C001R00702325149/1_A_92_99	6FAM-CAAATAGGAATATGGGTCCTTGA	gtgtctt-TGTTGCTTTGTGAGTAAACAATAAA	59.238	58.073	112	A	8	AACTTCGAAATTTCAAATAGGAATATGGGTCCTTGAAGGTACCATTGGAAACTACTTTTAAAAAGAAACAACTTTTACTGAAACCTTTTTTTTCCTAACTTTTATTGTTTACTCACAAAGCAACAAAAATGGTATCTTCTGAG
E100077168L1C012R00400579691/1_T_105_113	6FAM-TCAAGATCATCTATCCCGGC	gtgtctt-CCAGTACTGACAACGTCACCA	59.998	59.651	115	A	10	TATTTCTTTATCTTGAACTCACGGGGGAAATTGTCCCTCTTCCTTCCTCTAAACGGTACCTTTGTGTATATTAATAAATATGATATTTTTTTTTTACTTCGTGATATGTAAG
E100077168L1C012R00400641866/1_A_40_47	6FAM-ACAGTTTACGAAAGGAGCCC	gtgtctt-AAATCACAATAAGTGAGGTCTGGA	58.319	59.069	108	A	11	TGAAAACCCGCTTAGTCCATCGAAAAAAAAAAATGTGATAAAGTTATTTTCCTGTGTATCTTCGCATGGCCACCCCGGTGCTGGCATTATTTTTCTCCAATATGCGCTGGATTCCTCT
E100077168L1C001R00702365213/1_AAT_34_90	6FAM-AACATTAATTCCCACGCTGAA	gtgtctt-CATAGGAGATATCATCTTTGAGGACT	59.465	58.347	141	AAT	19	ATAGAAACATTAATTCCCACGCTGAATAATGTATTATTATTATTATTATTATTATTATTATTATTATTATTATTATTATTATTATTATTGTTACTAGCTAGATTATCTGTTCTTTTGTAAAGTCCTCAAAGATGATATCTCCTATGAC
E100077168L1C001R00702379561/1_A_40_49	6FAM-TGGTCCTATTTCTCTTCTGTAGGG	gtgtctt-AAGGAAAGGTGGCACAGTAAA	60.018	58.754	122	A	10	TGGTCCTATTTCTCTTCTGTAGGGGCATGAGCATTTATAAAAAAAAAACATCATTATCAATTAAGTCAATCACTATTTCTCCATTTGACTATAATTATTTATTTACTGTGCCACCTTTCCTTATCTTAAAAGT
E100077168L1C001R00702390635/1_A_65_72	6FAM-TCATATTACAGGACAATGAGCAGA	gtgtctt-AAGGATTGGTTAGCAGGAGTCA	58.789	60.13	110	A	8	CAGAAAATGAATTGCAAACTTTGAAATCATATTACAGGACAATGAGCAGATATAACTCGTGAATTTTTTTTACACAACTCAACACATATTACAAAAATGATATGCAGTAAACTGTGACTCCTGCTAACCAATCCTTATTACCAGAATA
E100077168L1C001R00702609444/1_A_70_83	6FAM-GAGGTACGCAGAACGGAAAG	gtgtctt-TCCGAGTTAAATAATCCATCCAA	59.875	59.7	114	A	14	ATGGATTATAGCAGTGAGGTACGCAGAACGGAAAGGAATTATTCAACAATAGACCAACTGACAATTTGAAAAAAAAAAAAAATGAGATATTTGCACAAATTTGTTGTTGGATGGATTATTTAACTCGGAAAATAACAAGAATGCGAGA
E100077168L1C012R00401249184/1_A_106_113	6FAM-TTAAATCCTCGATTCCGATTAAA	gtgtctt-TTTGAAACTGGTTGTTTGCTAAG	59.029	58.537	100	A	9	TGCTGGGTAACTTTCGGTGTTGGACCCCGGACTCATTTCACCGGCATTATCACCTTCATCTCATTCAGACGCTAAATAACCTACTAAAAAAAAACTTTTATTGCCATAACTATTTTCAAGATTTTGAGCAAATATGATCTA
E100077168L1C001R00702651395/1_ATG_23_55	6FAM-TGATGATGGTGATGATGGTG	gtgtctt-CTGGATTCCACTTCATCTTCG	58.641	59.679	104	ATG	11	GTGATGATGGTGATGATGGTGATGATGATGATGATGATGATGATGATGATGATGAAGTAGTGAGTGAACCTGAAGACCAGTGGACGAAGATGAAGTGGAATCCAGTTCTGAAGATGATCCTGATAACTTATCTGAAATT
E100077168L1C001R00702652909/1_ATG_41_76	6FAM-GCGATGATGATGATGACGAC	gtgtctt-TTATGCAGAGGGCAATGGTT	60.047	60.469	117	ATG	12	AATATTATTGGAAATATGGCGATGATGATGATGACGACGATGATGATGATGATGATGATGATGATGATGATGATGATAGAAGGTATTCCTACGTGAAATTCTGCTGAAAAAGGCGAACCATTGCCCTCTGCATAAAGAAACAGCATCA
E100077168L1C012R00401272076/1_AT_29_58	6FAM-TTAATTGAGAAACTGACCCAGAGA	gtgtctt-GTGAGCAATTCGTCTTCCCT	59.304	59.288	129	A	12	ATAATTAACATGAAATGTGTATTACATTTCTAAAAGTAATTATAAATTTATTAACTTCTAACTTTGTTGAAAATAGGCTACAATGTTTTTTTTTTTTCAAA
E100077168L1C012R00401346141/1_T_49_57	6FAM-TCATAGAGTGGCGTCTGCC	gtgtctt-TCGCAGTAATAGCAGACGAAGA	59.959	60.173	124	A	11	GTGTTTCTCCTGTATTCCATTTTCCCGATTTTCAATGTTCTTAACCTTGGGCTAAAGCACTAGATTGCTAAATCACTAGATTGCTAAAAAAAAAAACGAGATATGATTTTAT
E100077168L1C001R00702727447/1_A_105_113	6FAM-TCACCAATCTTATCGACGCT	gtgtctt-ACTCTCTGGTCTCCCTGTGG	58.326	59.27	105	A	9	TCTCACCAAATATCATCTCGCTATCACCAATCTTATCGACGCTAAATAACCTAGTAGTTGATACAGCGTCGTTAAATAACCAACTAAAAAAAAAGAAGCCATGGAGACCCACAGGGAGACCAGAGAGTAG
E100077168L1C001R00702744986/1_A_112_125	6FAM-GATGATGATGACGACGACTACAA	gtgtctt-TCCCTGATTATAGCGACATGAA	60.015	59.569	121	A	14	ATGATGATGATGACGACGACTACAACAACAACTATGACGATGACAACGACGACCATTATACACGTAAAAATTTCTACAAAAATGTAAAAAAAAAAAAAACTTTCATGTCGCTATAATCAGGGA
E100077168L1C012R00401451662/1_T_76_83	6FAM-ACTTCACGCCCATCCTCTTT	gtgtctt-GTTTGATTCCTGGCTGTGGT	61.019	59.973	106	C	12	TCTCGCATGTTAAGCTCGTAATTAGTGTGTGTATGTGTGGGGGGGGGGGGAGGTGCCGCAACAGTGCATTACAATAATATATAAATATCGAACGATTTGTGGCTGCAAATTAAAACCATATATGTTTATCCATAT
E100077168L1C001R00702760544/1_A_122_129	6FAM-GCCAGAGCTTGAGGTACGAT	gtgtctt-TGTGCGTCTGTATGCGATG	59.459	60.448	101	A	8	AAATCTGGTCCTGCCAGAGCTTGAGGTACGATGACCCGCCTGTTAGTATGGCGGTTCACGAATCCCATCCAATCACGTCGGACTGAAAAAAAATCATCGCATACAGACGCACA
E100077168L1C012R00401509292/1_T_53_61	6FAM-ACCGGCTTGGAGATCACATA	gtgtctt-CGATGAACATGATGATAGAGGG	60.483	59.41	103	A	9	ATATTTTAAGACTGTAGCTCGACAATACAGGTTGAATCGTAAGTAATGTCATTAGTTTCAGGAGGTTATTCTTTAAGATATGGGGAAAAAAAAATTAATACAATCTTATTCGTTTTTGCTTCCTTTTCCAGATA
E100077168L1C012R00401522972/1_T_86_96	6FAM-AGTGTACGAAAGATTCAACATGGA	gtgtctt-TGGAGCACGATTATGTACAGATAAAG	59.934	60.736	100	AAT	21	TTCTATTGCAGGAAAGATTGTGGCACATTTGACATAGTGTATCTACACCACCTTTAGCCCCATTGTAAATAATAATAATAATAATAATAATAATAATAATAATAATAATAATAATAATAATAATAATAATAAAAGTTTTACATATAAC
E100077168L1C001R00702784910/1_A_49_58	6FAM-ATTGTAGGGCCAATGACTGC	gtgtctt-CCTAACAACTATTCCCATATTCACG	59.962	60.034	135	A	10	GCCATTGTAGGGCCAATGACTGCAGTCAAGTGCCACTGCATTGAATTAAAAAAAAAACATATTAGCTTTCATGCAGTTTATTAGGAACATAGATTTCAATTTGTTGTAAATATCGTGAATATGGGAATAGTTGTTAGGCTTT
E100077168L1C001R00702802306/1_ACC_69_110	6FAM-CTTTGTCATCGTGGCAGTTG	gtgtctt-CGTCCGGCATTCCATAAG	60.301	60.026	106	ACC	14	TGGCTCTGTGTTTTCGGTAGTACCGGTAATAGTTGTCTTTGTCATCGTGGCAGTTGCCATCATCATCACCACCACCACCACCACCACCACCACCACCACCACCACCACCATTTCCGAAGGAATTCTTATGGAATGCCGGACGAAAATA
E100077168L1C012R00401625034/1_A_33_42	6FAM-CACCCACTCCCACTACCATT	gtgtctt-TTCCAAAGATGTGCTGTTCG	59.697	59.84	115	A	10	AAACATTTGAACATTGAAATGCTATCATGAACCCTGAGAAAATAACACCGCAGCACTTGTGCTACTGTTAACAAAATTATTATTGAAAAAAAAAACAGCGTCATTTGAGC
E100077168L1C012R00401645750/1_A_116_125	6FAM-CCTTCTTTGCCAAACACCTG	gtgtctt-GTTGAATGTAAGGCACATGATGA	60.659	59.881	100	A	9	TAATCATAGTCTACCATTCCAGAATCGAATCAATTTCATTTCTTAATAGAAGTCTAAACTTCTTTATTTCTGTTCCCTGAATTTATTTTTTTTTGAGGT
E100077168L1C001R00702824405/1_A_76_85	6FAM-GGAATCTTCAACAGAAACATACCTT	gtgtctt-CGCCAGGGTGTTCGTCTAT	59.032	61.071	139	A	10	CTTAAAGGAATCTTCAACAGAAACATACCTTTAGCTTACATACAGTGGTACTGTATATCACTTCAGTATTTCAATTTTTTTTTTCAGCCTCCATTCTTCCGGGAAAAGCCACAGATTCTTCCTATTATAGACGAACACCCTGGCGAAC
E100077168L1C012R00401744408/1_GT_111_128	6FAM-AGGTAGCGCAATTTCGAGAG	gtgtctt-TGCATGCACACACACATAAA	59.615	58.079	104	A	8	AAAACAAAAATAGAGAATGAAGCAAATAGTTTATTAATTGGTTAAATACAGTTTACAGAAGTAAAATTTTTGGAAATATTCAACATTTTTTTTCTCCATTACTGTATCTTGTACAATAAT
E100077168L1C001R00702878076/1_A_92_99	6FAM-AGCCATTTAATGTCATGGTCG	gtgtctt-AGTGCGTTTCTGGGAGAAATA	59.837	58.847	100	A	8	TTCAAGCACTGAAAGGGGAATTTGGACGTGTAGACAACGATAAGCCATTTAATGTCATGGTCGATGCAAGTAACGGTAAACTGACAAAAAAAATCACGTGAGAAGATGGATAAAGATCACGTATTTCTCCCAGAAACGCACTA
E100077168L1C001R00702886918/1_ATG_50_100	6FAM-GGTGTTCGTGAGGACCACAG	gtgtctt-TGGTCGTCATCGTCACTCTG	61.609	60.905	115	ATG	17	GAATATGGTGTTCGTGAGGACCACAGTGATGATAACTACAAGTTATTGATGATGATGATGATGATGATGATGATGATGATGATGATGATGATGATGATGATCAGAGTGACGATGACGACCACGGTGTTGATGATCACAGTGACGATGA
E100077168L1C001R00702900797/1_A_81_88	6FAM-AACAGTCGCGGAAATTTGAT	gtgtctt-ATTGAGGTTTCGCAACAAGC	59.574	60.257	105	A	8	AACAAACAGTCGCGGAAATTTGATAAGTGGTGGTCATCCAGCTTGGAGTTTGGGCGAAGGACTAACAACCCATCACCGTAAAAAAAAGAGCTTGTTGCGAAACCTCAATATAAAATTTATCTTTTGAAAAAGTGGAAAAATTCAAGTA
E100077168L1C001R00702929611/1_A_86_95	6FAM-AATGATGGCGAAATGAGTCC	gtgtctt-CAGGTTCAAATCCTGGTTGG	59.9	60.345	130	A	10	TTAATGATGGCGAAATGAGTCCGAGGTCCAACGCCAAAAGTTACCGAGCATTTTGCTTCAATTGGTTGACGGAAAACCCTGGGGAAAAAAAAAACCAACCAGGTAACTTGTTCCAACCAGGATTTGAACCTGAGCCCGCTCATTTCAC
E100077168L1C012R00401853962/1_T_88_96	6FAM-GTTGCATGAAGATCACAGCG	gtgtctt-TTGTTAGCACACACGAGAACTG	60.423	59.047	113	A	11	TTCAATTGTTTTTTTTTTTAATATGAGAACACAGGAAGGGTTGGGAAACTTGAAACTTTAGGCAAGGTAATTTTGCTTCTAGGCGTTATTCAAAAGTTTTCTCG
E100077168L1C001R00702941591/1_A_89_97	6FAM-GCTGGTAGTGGCAGGAATGT	gtgtctt-CGTAAGTAGTCGTCTTAACTCTCTCC	60.142	58.399	100	A	9	CATTCTGAAGAGTACGTACCGATACGTACGGTAACGCTGGTAGTGGCAGGAATGTGAACTGTTTGGAAACACGTACTGAAGTGAGTTTTTTTTTACTGTCGGAATATGGGGAGAGAGTTAAGACGACTACTTACGTATTTGTTGAC
E100077168L1C012R00401913653/1_A_92_99	6FAM-CCCTACATGGTTTGATTATTGGA	gtgtctt-TGCTCTGAGTGCACAAGGTT	59.957	59.622	127	A	8	CACAGAGGACAAAAAAAATACCCTCTATCGTTTGGTCGAAGAACCAAGTAGTTCCAAGAATTACATTCACAGTTACAATGAATTTTAGACCTGTCTCTTCTGT
E100077168L1C012R00401925841/1_T_40_57	6FAM-TTTAATCTCTCCCGCTTTCATAA	gtgtctt-ATCGGCGAACTTCTGTGTTT	59.285	59.74	133	A	8	CTCTTTTATTCCGTTATATTTCCTTTCTCATGATAGTGAAACATGCACTTGTTTCATTTTGAAAGTTCAATATAATTCTACACTTAAAAAAAAGTCACTGAAATGAGAAAAAATGCTGCAAAAATT
E100077168L1C001R00702977779/1_A_90_97	6FAM-CAGCCACGTGATAATACATTCG	gtgtctt-ATTTCCTGCTCTGGCACATT	60.397	59.7	115	A	8	CGTTAGACTTACAGCCACGTGATAATACATTCGAAATAGAAGACAGCAAGGCTTCGTTAGAGGTAAAGTGAAAAATGTCGCTGTATTTTTTTTATTTCTTTGGCTAAATGTGCCAGAGCAGGAAATATTTCTTTGTTATTGTTTT
E100077168L1C001R00703007624/1_AC_88_109	6FAM-ACGCTTCAATTGTTGGATCA	gtgtctt-AGAGATCACGCACGCACATA	59.127	60.445	105	AC	11	AACTTATAACATTGTTCCAGCCGACGCTTCAATTGTTGGATCAAATTTAGAACAGCTGTCGTGCTCCGTATACACACACGGACGCACACACACACACACACACACACATATGTGCGTGCGTGATCTCTCTGTGAATGTTGTTGTTGT
E100077168L1C012R00402048585/1_T_39_46	6FAM-TTAATGGCCGACATCATCAA	gtgtctt-ACGTTGAAATTTAACACAGGAAAG	59.891	58.718	112	A	9	TTCGAGTGCAGCGATATTTTTTACTCCCAGAACATGAATTTTACCAGCAATCCAAAGGTATTGGGAATAAATTTGAATAAAGAACAAAAAAAAAGTTTCCTTCCCATGCAAGATTCGAATCACGAAAGTATTAGTTACCAG
E100077168L1C001R00703025198/1_A_98_110	6FAM-TTGGAGTGCAAGAGGTCAAA	gtgtctt-GCTTCAGTGATGTAAGAAATTCG	59.415	58.089	111	A	13	GTCATGATAATATCTTAGAAAAATATTGGAGTGCAAGAGGTCAAATGACTTTATTGTCAAACGCCTGGCATTAGAAAACAACAACTTTTTTTTTTTTTCAGATGACTGAACTTCGAATTTCTTACATCACTGAAGCG
E100077168L1C001R00703044067/1_A_69_79	6FAM-AGGCCAAATAGAAATGATCGG	gtgtctt-AGAAAGATACAAGATCAATTGCTGAA	60.286	59.721	100	A	11	TAAATATACATAGGCCAAATAGAAATGATCGGGACGAAAGTTTAATAAGGCCTTAATGCACAAACTGAAAAAAAAAAACATCTTATTCAGCAATTGATCTTGTATCTTTCTAAAACATGACATCCCAAAAATTCATTTTGTTTTAAAA
E100077168L1C012R00402216527/1_A_44_51	6FAM-AGGAGATGATTCCTGAAACGA	gtgtctt-TGTTGAAGGAATGAATAAATAAATGC	58.729	59.692	107	A	9	AGAAATCTTTTGCGATATCTTTGAAAAAAAAACCATGGAAATGTTTTGGGGAAGTATTAAAATAAATGCAAGGAGATGTACGAAAGTATTAAAATAAAACAATAGAAATGTGCGATA
E100077168L1C012R00402274291/1_T_66_75	6FAM-TGCGAACTTATGCATCAACC	gtgtctt-CCTGTGAACACTTCTGAAACCC	59.694	60.941	129	A	9	ACACATATCACAGGGTATTTTAAAGAATTTTTTTTTAAATTTAGGCCTACTCATTTTTCACCAAAAATACCATCCTCTTCTCTTAATATTGTACAACATATAAAATATGGACATAGCGATA
E100077168L1C012R00402303963/1_A_64_71	6FAM-TGGAGTTGTGCAGAGGGAAT	gtgtctt-GCCGAAGTGGAATGAAGAAA	60.656	60.192	102	A	8	AAACAAGTGAAAAAAAATTTAGGGCTTAACAAATTATTATTCATGTACTACGTCCCTTAAGACCACTGGCAAACGTTTCTCAGGTGGTACAACTTCTCTGAA
E100077168L1C001R00703129891/1_A_76_83	6FAM-GCCTGGAACGGAATAAGGTC	gtgtctt-TCATTTCAATGTGTCATTTGTCC	60.826	59.722	121	A	8	TTCGCATGGCCTGGAACGGAATAAGGTCTCTAACAATAACAAGTGATAATATTGAGGGCTGCAGTCTGAAGTGGAAAAAAAATTAATTACATTGGATTCTAAAACAGGACAAATGACACATTGAAATGAAGATACAAATGAAAGTCGG
E100077168L1C012R00402350343/1_A_46_57	6FAM-TTAAATCTGAACATTCTCACTCTTTG	gtgtctt-AAAGCACCTCCAAAGTCGG	58.165	60.239	129	ATC	12	AATTTTATTACAGAGTTTTAGTTGAATCATCATCATCATCATCATCATCATCATCATCATCCTGTCAAGTAGTAGTCCTGAAAGAACTGTTATAGCCAGAGAAGGTGATTTTCGTGCCATCTTTTCATGGGATGTCCGAGAGAGCA
E100077168L1C001R00703223248/1_A_73_97	6FAM-GGTTTACTTGTAATGCACAGCC	gtgtctt-GCATTCATTTAATTGGCACG	58.701	59.032	105	A	25	TAATGTGTGGGTAGAAGAATTGAAAGTTAACTCAGGTTTACTTGTAATGCACAGCCTGTTAAATATGTCGTAAAAAAAAAAAAAAAAAAAAAAAAACTAGTTGCACAAATCTCAGTAAACGTGCCAATTAAATGAATGCTAACGTATT
E100077168L1C001R00703245137/1_A_90_97	6FAM-GGAGGATAGCAAAGACTAAGGAA	gtgtctt-GCAGTGCCACACTACACACA	58.129	59.349	117	A	8	AGACAGTAGAACAAGTAGAAAAGGAGGATAGCAAAGACTAAGGAATCTTTTAAGAGAAAAAAGCGAATGTTCTGCGAACTTCTGGAAAAAAAACTAAGAAAGAGACAAGTGAAGTGCTTTGTGTGTAGTGTGGCACTGCATGAGA
E100077168L1C012R00402511913/1_T_78_88	6FAM-GAAGTCAAGCAACATTGGGC	gtgtctt-AACACGCTGGAAATAGTGACG	60.646	60.183	106	A	8	TTGTCTCATCACGTAGCATTTTCCGGGGAAAATGAATTGAATTAAAAAAAAGATAAGATTTTCATAATTTTTCACTGCTACTGGTAAAATTACAACACACTAGTGATTCAAAATGCCTCAAAATACTTGACAAATA
E100077168L1C001R00703253126/1_A_109_116	6FAM-CGTGCTCTTGTGCCCTTATT	gtgtctt-GGTACAATTTCGATCAATGGC	60.27	59.291	117	A	8	TGTTCACGTGCTCTTGTGCCCTTATTGACGCACCGCCACTGGAGTGGTATCACGAAGTGTGCGTGGGTGCCAGAGCATAAAGCAGTTTTTTTTGTGGCAAATGCCATTGATCGAAATTGTACCTGA
E100077168L1C001R00703258069/1_A_94_102	6FAM-ATGTTCTTCCCATGGTGTTG	gtgtctt-CCTAAACCTATTATCATTCAGCAAGT	58.258	58.391	107	A	9	TTTTGTACCTTTTACCATGTGGGTCAGGTTTATATGTTCTTCCCATGGTGTTGCAATTCACCCCACATGTTGTCCAATCTTCAACAAAAAAAAATAAAACAGTGTGTGACTAAAACTTGCTGAATGATAATAGGTTTAGGT
E100077168L1C012R00402554157/1_A_67_74	6FAM-AATGCATCGCAATTCAGGA	gtgtctt-TTCAGTGAGAACAATCAATCAGG	60.174	59.228	102	A	8	TTGAACTTCATTTTTTTTCATCACATCTCATTTTTACGCTATAGACCTACTGACTGAATTATTACCGAATCAAAGAATAAAGTAGGTCTAATAATTTTTAAAA
E100077168L1C001R00703291224/1_C_83_91	6FAM-AACTCTGGTCCTTGGTTCTATGT	gtgtctt-GAGTAAGGCCACAAAGGGAA	58.213	59.17	120	C	9	AACTCTGGTCCTTGGTTCTATGTACCTAGTGCTCTAACCACTGAGCTAGGCCAAAGTTCAATCCATAGCACCGGATCTAATCCCCCCCCCTCTAGTGTTTTTCCCTTTGTGGCCTTACTCTATGTTCGACATATATGTTGACATGTTA
E100077168L1C012R00402751406/1_A_98_105	6FAM-TGGATGATTGTGAATTACAGGAA	gtgtctt-CACAAATTCAATCTTCTAACACGA	59.329	58.371	109	A	9	AAACGTGGCAAATGTTGAATCTGCTCTCTTTAGATTAAACAAAAAAAAATAGTTTTTCGGAACTTTATACCAAGAAAACTTCGTTAGAAAATAAATGAAACTTTCGTTCCGGTCATGACGGGAGAAATTCGTTG
E100077168L1C001R00703404728/1_A_40_48	6FAM-TGTTGTGAAGAACCGGTGAA	gtgtctt-CGCCAATTTGCTTCAGGATA	60.128	61.094	118	A	9	AATTGGACTGTTGTGAAGAACCGGTGAAAGATACCCAGAAAAAAAAAGGAAGTGTATCATATATAATATTTGTGGGCTTGGAAAAGGACTGGACCACACTTAAGGGTATCCTGAAGCAAATTGGCGTGGATG
E100077168L1C001R00703423177/1_AC_48_85	6FAM-TGACTTCAATGTTCTCACACAAA	gtgtctt-ACGAGGCTAGTCTTCCGTCA	58.323	60.012	146	AC	19	TGACTTCAATGTTCTCACACAAAATTAATATGTAAAACACACACAGACACACACACACACACACACACACACACACACACACACGCAGAGCTTTTAGGGAACACTAATTATTGTGAAGTAATATTGTGACGGAAGACTAGCCTCGTCC
E100077168L1C012R00402862534/1_T_54_61	6FAM-GAAAGTCCGCAGAGGTTCAC	gtgtctt-TTCTTCTAGGAATGGTGTGATTATG	59.851	58.643	106	A	9	GGAAATGAAAAGTAGGAAGTCTTTTTCTGTCATTGAAGACTTGATGACAAATGCAAAGGAATTTGCAACATGGTCTTCACTGAAGAAAAAAAAATTATGAATGTGTAACATTATAATGTGATGATAAACTTACCTATATGTGTATGC
E100077168L1C012R00402874082/1_A_93_100	6FAM-ATGATTGCAAGTGTGCCAAG	gtgtctt-AAATGTTCTACACCTGTATTTGCG	59.722	59.515	116	A	9	GTGTCACATTAATAATGTGTACCTCAAAACCTTAGTGATCCAAGTGCAACATAAAATGTACGTACATTAAGAGCACTATCGAATTAAAAAAAAATATTTATCTTTTAATGCTA
E100077168L1C012R00402906058/1_A_77_85	6FAM-TAATTACTACATTTCGGCATAGTCG	gtgtctt-TTTGTGAATGATCACCTGGC	58.769	59.502	100	A	9	TACATTACCTTAACTTGCTGTTAGACTACGAACGGACACAACACAGCATCTTAGACTTACACAGTCACATTGCGAAAATTATCAATTTTTTTTTCAAGATTCTTCG
E100077168L1C001R00703456615/1_A_44_51	6FAM-CCGACTTATATGATTGATACGCA	gtgtctt-CTCCATAATTAGAATGCACATTGA	59.037	58.224	102	A	8	TCACCGACTTATATGATTGATACGCAGATGTTTAGACCTATATTTTTTTTATTTAACTTAAAAACAGGAAATGCTGAAAATTCAATGTGCATTCTAATTATGGAGCTATATAATCTTGAACCTAGACTAATACTG
E100077168L1C001R00703499535/1_A_53_60	6FAM-CTATCTCCTCAAATCCCTCCC	gtgtctt-TGTGTTGTGCAGTAGTGAGTGAG	59	59.072	115	A	8	AAACTTATTTCCCATTACTCCATTTTTACTATCTCCTCAAATCCCTCCCCGAAAAAAAATACTGCGTCCGCCCCTGAATATATCATCATTGCACAACACTGCTGTACTCTCTAATGAAATCTCACTCACTACTGCACAACACAA
E100077168L1C012R00403046603/1_A_99_110	6FAM-GATGCGGTCCTGTATTCCC	gtgtctt-GTCGGCGGAGTAATGGTTTA	60.296	59.96	125	A	9	AAATATATAGCCTAACTATTTTACTTCAAATAAAACAGTTTTTTTTTGTCTCAACCACTGGCAAACTATAAGTCTTTCAAAGTAGCAAAAATAAAAGAAAATTCGTGTGTCATGATATAAAATAATTTTAAA
E100077168L1C012R00403050003/1_A_63_73	6FAM-GGATTAGGCACAATGCTCGT	gtgtctt-GAACAAGCGTTCCATCCAG	60.103	59.23	119	A	9	ATTAATTGAGTCCACCGTTTGAAATAGAGGTCATCGAGCCTGCAGGCTCGGGATATAATCCTGGTTGGTGGTATAGTCTAGTTGATTTTTTTTTGCAGTGATTTTCCTCAACTGTTTGAGTAATACTCGGTAATTCTTGGCGTTT
E100077168L1C001R00703525898/1_A_22_30	6FAM-ACGTAGCGCATGGCTGTC	gtgtctt-ACACCCAAAGTATTTGAAGTTGTC	61.025	58.547	100	A	9	ACGTAGCGCATGGCTGTCGCAAAAAAAAATGAAGAAGGTAAACTTGCGAATTCTAAACGAGGCAGTAGAGCAAGTGGACAACTTCAAATACTTTGGGTGTACTATAAGCAGTAA
E100077168L1C012R00403094519/1_A_42_49	6FAM-CCTATATTCGCCATACGCCA	gtgtctt-TAGCGGGCTGTGCAGTTT	60.812	60.562	117	A	8	ACACTAAATAACCTCGTAGTTGATACAGCGTCGTTAAATAACCAAGTAAAAAAAATGTCTGCTAGTATAGAGTTCATTTCAAGTTCCTTTAAGATGTATTCATTTATTTTATGGTCCCACTTAGTATAGCCAGCTGTTCG
E100077168L1C001R00703541142/1_C_47_54	6FAM-GGGACCAGAACAGGTTATAGGA	gtgtctt-TCGGAACGCACAAGGTCTAT	59.348	60.657	118	C	8	AATATATATTTTCCGAATGGGGACCAGAACAGGTTATAGGAGTGAGGGGGGGGTTTCGGAAACTAAAGTCCCTTCCAAAAATAGGTCGCGCTTTCAGAAAGTTCAGGAACCAATGCTATAGACCTTGTGCGTTCCGAG
E100077168L1C001R00703545114/1_A_58_65	6FAM-GATATGAGGCACCCAGAAGC	gtgtctt-TTTCTCTGAACAGAAGTGACGTT	59.658	58.174	100	A	8	ATCTATTGGAGCGAAGTAGATATGAGGCACCCAGAAGCAAAGTGATACAAGTGACATTTTTTTTAAAGTGAGATAAGTGTATATTCTAAATCTTTAACGTCACTTCTGTTCAGAGAAAAAGTATTATAAGTGCAATTCCAGTAAATGC
E100077168L1C001R00703547881/1_A_69_77	6FAM-CAGCGCAAGATAATCTGCTTC	gtgtctt-ATGCTCAATTGAATCGTGTTAAA	60.131	58.689	100	A	9	TAGGACGTCTGATCCAGGGAACAACTTTTACAACAGCGCAAGATAATCTGCTTCGCATATTACCCAATTTTTTTTTAGCACTGCATTTATTGCATATATATTTTATGTATTTTAACACGATTCAATTGAGCATAGTTAAAATATGAAT
E100077168L1C001R00703558402/1_A_94_103	6FAM-CGGCGACGCTGATATAACCT	gtgtctt-CACACTTAAATGCCATCGACC	62.381	60.38	100	A	10	AACTCCTGCGGGACAAAATTCCGGCAATCCGGCGACGCTGATATAACCTCTGCAGTTGCGAGCGTCGTTAAATAAAACATAACAATTTTTTTTTTCGATCCTGGGCCAGGTCGATGGCATTTAAGTGTGTTTAAATGAGAC
E100077168L1C001R00703591816/1_AAT_89_127	6FAM-GAACTGGAGTTGCGATGGAT	gtgtctt-CTTAATCACAGTCCTCGCTGC	60.081	60.03	100	AAT	13	CAAAACCTTGAGATTGCCTGTACCTGTATTAGAGTCTATCAATCTTGAACTGGAGTTGCGATGGATCTAAGTAAAACGCAGTCATAATAATAATAATAATAATAATAATAATAATAATAATAATAGCAGCGAGGACTGTGATTAAG
E100077168L1C012R00403306969/1_A_71_78	6FAM-AAATAATTGTGTCAGCCCGAA	gtgtctt-TCCATGTCAAATCGAACACC	59.465	59.348	122	A	8	GAAATTAAATGCAAATAAATATGGGAAATGCCTGCTATTATTCAGTTGAGAAGCTTTTGTCATCTAGTCTGTGTTCAAAAAAAACTGAAAGTTAGAATTTATAGAACAGTTATATTACCGATTGTTCTCTCAGTTTGAGAGAGGGAGA
E100077168L1C001R00703602859/1_A_102_109	6FAM-GGAATGGAAGGTGCTGGATA	gtgtctt-CTGCATGCACAAACTCCAGA	59.894	61.023	108	A	8	GGGATCTCGTCTTCAGGAATGGAAGGTGCTGGATAAAGATGCTAATGTTTCAGTATTTAGAAACATAAATAAGGATCTATTACCATTTTTTTTAGTCACAGATTCTGGAGTTTGTGCATGCAGCGATGTAAAT
E100077168L1C001R00703610287/1_A_92_100	6FAM-TTTGCACTATCAATTTGGGTTT	gtgtctt-AGAAATATGTGTGTCCACTCGAA	58.543	58.641	123	A	9	AATTTGCACTATCAATTTGGGTTTTGCGAGATTTTAATCTCTATAATTATGAATAAAATTTACAAATCCCAACGGATTTCTCTAGTTTTTTTTTAAGTCAAATTCGAGTGGACACACATATTTCTATCCAAAGATTCATGTCC
E100077168L1C012R00403389058/1_A_65_76	6FAM-TCTCCATCGACTCATTTCTTGA	gtgtctt-TCAATTGATTAGGATGCCGA	59.813	59.065	109	A	8	ACATTTTTTTTATTTTAAATTTACTTCATGAGAACGAGTCTGAAATTGATATGTAACTGTTTGCCAGCCTTTATTTTCGATACTGGTACAAATTGA
E100077168L1C001R00703645593/1_A_52_59	6FAM-CAAGTGACCCTAACCTTCGC	gtgtctt-GTATGAAGAGCGACTTGTTTCC	59.734	58.008	100	A	8	GGAAAGAAACAAGTGACCCTAACCTTCGCAATATTCAACAAAACTTATCGTTTTTTTTCTTGAAAATTACCCTAGTAAATCGACATAGGAAACAAGTCGCTCTTCATACTATGAGACAGCTACAGACAGGATCTGTGATGTTT
E100077168L1C001R00703686891/1_A_111_118	6FAM-TTTCTTTGACATCATCCACTTCA	gtgtctt-CCACTCACACGATCTGGCT	59.601	59.837	101	A	8	GTTCAAAACCGTTATCGTGTTTTCTTTGACATCATCCACTTCACTGAATCGCTTTCCATTCAGACATTTCTTCATCCGTGGAAACAAAAAAAAGTCCGACGGAGCCAGATCGTGTGAGTGGGGA
E100077168L1C012R00403491939/1_A_74_82	6FAM-GATAGCCTCAAACCGGGAAT	gtgtctt-AGCATTGAGGAATTATGGCG	60.286	60.06	110	A	8	GTAACAGCAAATCGAATAATAGGATCGATATATATTTTTTCGAAGATACTGTAAATTCAGAGAGGCATCGTACGCAAATACACAGTTTTTTTTAACAATTATTTGAGACAATATGCATATTTTCAACAAGATTCTGCCACAGCCCATA
E100077168L1C001R00703755214/1_A_57_64	6FAM-CTGCAGGAGGAAAGACATTG	gtgtctt-GTCTTCGAGAGCAATGCCAG	58.442	61.087	100	A	8	CTGCAGGAGGAAAGACATTGCTACTTAATGGACACACATACTATAGAAGGTACACAAAAAAAATGACAAAGGTTAGTCTACTGGCATTGCTCTCGAAGACAGGAATGTAGAGCTACTGCAATTATAGGGTAAGGTTGCCTAATTCCGT
E100077168L1C001R00703769777/1_A_99_107	6FAM-GTGCTCTACAATATTCTTCAGACAAA	gtgtctt-CATATGGACGGAAACCCACT	58.188	59.67	119	A	9	TGTTCGCACATACAGATGTGCTCTACAATATTCTTCAGACAAAAAGTCTAGACATAGCATACTACTTGCAAGAGGTATCAAAGTTAAAAAAAAATACTATATCCGAGTTCAGACGTAGTGGGTTTCCGTCCATATG
E100077168L1C001R00703769860/1_A_50_57	6FAM-CTTAGCTTTCGTTCGGTTGG	gtgtctt-TCAGCTCTTCCTCATGTAAGCA	59.876	60.154	100	A	8	TAGTCATGGTTTCTTAGCTTTCGTTCGGTTGGCAGCAATGTCGTTTACTTTTTTTTCTGAATCCTCGAAAATAACTGGTATAAAAGTACATGCTTACATGAGGAAGAGCTGAGCTCTAGGTAGATTACAGACTTGGTGCAC
E100077168L1C012R00403723441/1_A_95_104	6FAM-GTCTAGAACAGAAGGTTAACCACG	gtgtctt-AATCGCCTGCTATATTGCTCA	58.462	59.852	100	A	9	GACAAAAATAAATGCACTACATATAGAAAAACCAAAACTTTCTGACTTAGTTGGGAGATGTCTGTAGCATCATTTGCTAATCGCTAAAAAAAAACTAATAGGTACCATCGATTTCAGTCTGAATTTCTGATCAGCAGC
E100077168L1C001R00703834414/1_C_71_81	6FAM-TCATTACATAACCTTACCGTTTGTTT	gtgtctt-TGTGTTTACTATACTCCAGCAGGTC	59.251	58.838	100	C	11	AAAATATTAAAATGAAAAATAAATCATTACATAACCTTACCGTTTGTTTTAAGTTCGCATTTATAGACTGGGGGGGGGGGAAGACAGACGTATATCACGACCTGCTGGAGTATAGTAAACACAGAAAACATTTTCATTTGATATAGAA
E100077168L1C012R00403899781/1_A_61_73	6FAM-TATAGTTCCAAGCTCGGCCA	gtgtctt-GCACCAAACGTAAGGAAGGA	60.732	60.11	119	A	9	TTCAAATTTACTATCTTCACTAGAGAAGAAAAGTAAGAACACTTTCATTCTTCGCAGTCACATTACAAAGGCCAGTGTCCTTATATTTTTTTTTCCGTGGCACAAATAC
E100077168L1C001R00703856570/1_A_61_70	6FAM-TACTGTTCTGAAGCGGCCTT	gtgtctt-CACTTGGTATCAATCAACCAACA	60.015	59.777	111	A	10	TACTGTTCTGAAGCGGCCTTGTCTTATGTGTTGTGTCTATATACAATTAATTCTTTCAGTTTTTTTTTTCCCTTTAATGTAATGAAGTTGTTGGTTGATTGATACCAAGTGTTCAGCAGTTGATGTCATTTGTTATCTTGCACTCCAA
E100077168L1C012R00403921404/1_A_87_94	6FAM-TGAAGTGATAATGCCGGTGA	gtgtctt-GGGCAAGTTACCTGGTTGAG	60.073	59.592	101	AGATG	26	AGATATGATATGATATATGAGATGAGATGAGATGAGATGAGATGAGATGAGATGAGATGAGATGAGATGAGATGAGATGAGATGAGATGAGATGAGATGAGATGAGATGAGATGAGATGAGATGAGATGAGATGAGATGAGATGAGATG
E100077168L1C001R00703871844/1_A_27_35	6FAM-AGAGAAGACATAGCAGAAGTTCCA	gtgtctt-ACGAGCCTCATCCTCTTTCA	58.741	59.95	100	A	9	AGAGAAGACATAGCAGAAGTTCCAGAAAAAAAAATCTTCCGTTGAGGATAATTTAGTTATGCTAAACAAAACCAAAGAGATGAAAGAGGATGAGGCTCGTTCTTTCCTAATTTCAATAT
E100077168L1C001R00703883147/1_A_58_66	6FAM-AATATCCAGCTCCGCAAGAA	gtgtctt-GAGTGGAGGTAACTGATGAGGG	59.807	59.994	109	A	9	GCTAACCATGGGCAATATCCAGCTCCGCAAGAAAAATTTGAACCAACCTCCGCAACAAAAAAAAACTCGTCAACCTTGTGTCAAAGTGCGCAACTATCTCCCCTCATCAGTTACCTCCACTCTTTCACATCAATACTAAGCAAATTCC
E100077168L1C012R00404005811/1_ATC_35_64	6FAM-GATCACCATCACCATCACCA	gtgtctt-GGAGAGACCAGTTTGACGGA	60.189	60.238	121	A	8	CTCAATTCAGTGTCATATATTGTATTTATAATTTTTAGAAATAATCTGTATAGCGCTAAATGCGCTGATCGATTAATAAATTGTTAAAAAAAAGATAAGA
E100077168L1C001R00703929263/1_A_40_47	6FAM-TGGTATCGAACATTTATAGAAACAGG	gtgtctt-GTTTGAGGACCAACCCAAGA	59.727	59.943	108	A	8	TTGTGGTATCGAACATTTATAGAAACAGGTTCTGTATTAAAAAAAACATGCAGGAGGTCACAGGCGAAACCCAGTACGACAAGCAGCTATCTCTTGGGTTGGTCCTCAAACTCCCCAGATCTAACCCCTCC
E100077168L1C001R00703930970/1_A_66_73	6FAM-GCTCAGCCAGGGTTATCAGA	gtgtctt-ATCAGTGGTTTCTAACCGGG	60.362	58.909	122	A	8	AAGACAATGACTGACGCTCAGCCAGGGTTATCAGATCAGTGAAGTTAAAATATCGTGTCAACCTAAAAAAAATCAATATCGTGTTTCACTTATTTTTACGCAAAGAATTGCCCACACCCCGGTTAGAAACCACTGATTCAGATTATAT
E100077168L1C001R00703951673/1_A_60_67	6FAM-CGAGTCTCCTTATTTGATGTCTG	gtgtctt-CATCTGAGTCATTCCACGTCA	58.022	59.692	104	A	8	TTAATAATTGTGAAAATAAAACAATACGAGTCTCCTTATTTGATGTCTGGAATTCATTAAAAAAAATTCGACCATTTCCGAGAAGGTCGTGTTTCATTGCTGTGCGATTTGACGTGGAATGACTCAGATGACACTTTCTCATTATATG
E100077168L1C012R00404238915/1_A_78_90	6FAM-TGGAAGTTTCTAAATCTTGTCACTG	gtgtctt-CTCGAATTTCGCCATTCTGT	58.919	60.214	129	A	9	TCGCGATTTTTAAACTTCCTGCGTTATGGATTTTTAAATCACTCTCCCACTTTTATTGTTGTTTCCGGTAAATTAAATTGTCAAATTTTTTTTTCTTTAAAATACCCTTTGAT
E100077168L1C001R00704008609/1_A_92_102	6FAM-GCTCTGCCTTAGATTTCTTGTTT	gtgtctt-GACGTGTGCTCTTCCGATCT	58.306	60.418	122	A	11	CCTTAGCTCTGCCTTAGATTTCTTGTTTTACTTTCCAATTTAAGGAATTCGAATTTTGAACGAGGCTGTCTCAACACATACGGTCAAAAAAAAAAATTCCTCTAATTAGATCGGAAGAGCACACGTCTGAACTCCAGTCACCG
E100077168L1C001R00704014839/1_AAT_67_99	6FAM-TGGTCCCTTTGGTGAGGTTA	gtgtctt-GTCCACTTGCCAGGTACGTT	60.345	60.035	116	AAT	11	GCAAAATCTCATATCCAGAACTAGTCTGGTCCCTTTGGTGAGGTTAAGAGGGATTCTGCTGTAGTAATAATAATAATAATAATAATAATAATAATAATAACAATAACAACAATAACAATAATAACGTACCTGGCAAGTGGACTTCAGG
E100077168L1C012R00404349334/1_T_52_59	6FAM-GGCCTTTCAATGACAGAAGC	gtgtctt-TTGCTTGCTTAAGGGCTGTT	59.82	60.018	100	A	8	AATATGCATGGTTCTTCAAAAATAACCCGTGTCATAGGCAATTCTTTAAAAAAAATAACCGAATTCCACAATTAAGAGCAGAAGGTATATTATAATTTTGCTATTTTTGTGGGATAATGTGTTGCTTTAAAATTGTCAGT
E100077168L1C001R00704053164/1_A_28_42	6FAM-GTGCATCGACTGGAATGGTT	gtgtctt-TTATCGCGTCCCTAACATTTG	60.935	59.971	104	A	15	CTGTGCATCGACTGGAATGGTTTGTATTTTTTTTTTTTTTTGACGTCCAGACCAGTGCAGTTTGAAATGTTGGCAAACAAAGAAACAAATGTTAGGGACGCGATAAAATTGTGCTATAAGCAGCCA
E100077168L1C001R00704092504/1_A_97_105	6FAM-TCCTCCATAACACCGTGACA	gtgtctt-TCAATGACTTTATTACCGAAGTTTCT	59.96	58.793	101	A	9	TGTGTATTAAATGAAAAGAGAATTAAAACATTCCTCCATAACACCGTGACAGAAGACCGATTAAGTACATTGGCTATGTTGGTAGAAAAAAAAACTTGTTAACATTAGAAACTTCGGTAATAAAGTCATTGATAAGTT
E100077168L1C001R00704093411/1_A_88_97	6FAM-TCGAAAGGTGTTACATTATCCC	gtgtctt-CCAATTCAATATGGCAGTTTCA	58	59.832	129	A	10	ACTATCGAAAGGTGTTACATTATCCCCTTAAATACTGTATATATGGCACCTGTGTTTATGTCCATCTGCGTTATCCGATGTATTATTTTTTTTTTATATAAATCATAGTACTGAAACTGCCATATTGAATTGGCACAAATTGTATTA
E100077168L1C012R00500121852/1_A_88_96	6FAM-GCCCTAACTAATATCACATGGGT	gtgtctt-CATGGAGCTTTGTTATTTGTGAA	58.366	59.175	134	C	11	ACCACAATCATTGGCAAAAGTAGAGAAGCAGCTATAGAACACACACAGCTATGCAGAAATTTGACGAGATAGGCCTCTAAGTAAGCCCCCCCCCCCAAAAGTGTTAGCATTCATAGAGAAAGGAGAAC
E100077168L1C001R00704124047/1_A_57_69	6FAM-GGTTTAACCGGAAGTAACTCCA	gtgtctt-TGTACAGAAGTATCGAGTGTGGG	59.411	59.179	121	A	13	TCCGGTTTAACCGGAAGTAACTCCAACTCTCTTATTTTAAATGGAACACCCAATGTTTTTTTTTTTTTGAATAAAGCTCATCAAGAGCTTTTCAAAAAGTCCCCACACTCGATACTTCTGTACAAATTCAGTGTTGCTAAGTCAAAAA
E100077168L1C012R00500215470/1_AT_33_76	6FAM-ACACGGTCACGCTACAACAG	gtgtctt-GCTCACAAAGCGTCGTATCA	59.819	60.019	139	A	11	GTTAGTTTAGGCTTCTGATATGTCTTGGAAGAGTGGGTACATTCTTAGGCAAAAAAAAAAATTGAAAGTATATGCAAGGCATAGAAAAGTTGGTAATTTCCTAGAAGACGATGCTTGCTTACGGGAAGAGTCCTCTATGATGTCAT
E100077168L1C012R00500244157/1_A_109_116	6FAM-TTTCATGTTGGATCTTGTTCTTAGTC	gtgtctt-TCCAGTTTCCTCTCATTCCG	59.945	60.187	101	A	8	AAATGTCAGACAGATTTACACCTAAGTAGCGTTTGTGCTCATTTACAGTTAAGAAAGGGGGAAAAAAAATCATCAGATAGGTTAGAATGATTTGAATGCCATATACCGCGAGAAAAATAATAGTACGGATTTATTTATATCTAAACCA
E100077168L1C012R00500316797/1_T_42_50	6FAM-TTCAAATGTGTTGTGAACTCCA	gtgtctt-GAATTTACATGAGTGGTGTGATTTG	59.072	59.7	129	AAT	13	AACTAGTTCAGATTATGATATTTCGATATTATATTTTCAGTTTGTTACTTTCTAATGTTTCAGTGTATAGGATTATATTATTGTTATTATTATTATTATTATTATTATTATTATTATTATTATT
E100077168L1C001R00704169294/1_A_99_108	6FAM-CACATTTCCTGCCCTTTCAT	gtgtctt-ACTTATGTTCGAGGGATGGG	59.933	58.861	109	A	10	TCCTAACCAACCCTACTAGTAGCTACACATTTCCTGCCCTTTCATTTGCATATTCCAACATTTCGAACTACGCTCGCATTCTCACAAAAAAAAAATAGTTGTCATAACTTATGCCCCATCCCTCGAACATAAGTAC
E100077168L1C001R00704178833/1_ACT_75_110	6FAM-CTCCTTCTGTTATCACTGGCG	gtgtctt-GCTTCATGACAGATTCAAGTGG	59.883	59.74	103	ACT	12	CTGCTACTACCATTATTACTACTTCTGTTACTATTATTAGTAATACTCCTTCTGTTATCACTGGCGCTACTAGTACTACTACTACTACTACTACTACTACTACTACTACGTGCTTCTTGGAGTGATCCACTTGAATCTGTCATGAAGC
E100077168L1C001R00704178769/1_A_93_104	6FAM-CGTGCAGTTCTGCGTTATGT	gtgtctt-TGCTAGGAATTCTGGTACATTGC	59.935	60.503	106	A	12	ATAATGTCAGGTGAAGAATACAATGCGTGCAGTTCTGCGTTATGTAACTTTCTCCATTGTGCATCTACTGTTCATGAAAACTTACTTTTTTTTTTTTCAAGAATTAAAGCAATGTACCAGAATTCCTAGCACATATTCAAAG
E100077168L1C001R00704273775/1_A_88_97	6FAM-TCATTACATAACCTCACCGTTTG	gtgtctt-TGTGTTTACTATACTCCAGCAGGC	58.932	59.749	100	A	10	ATAATATTGTTAAAATATTAAAATGAAAAATAAATCATTACATAACCTCACCGTTTGTTTTACGTTCGCATTTATAGACTGGGGGAAAAAAAAAAGACAGACGTATTACGGCCTGCTGGAGTATAGTAAACACAGAAAACATTTTAT
E100077168L1C012R00500620864/1_A_102_111	6FAM-AATTTGGTGCCCATGTGTTT	gtgtctt-AGGTGACACATGTTGACTTACAAA	60.096	58.609	115	A	9	TGTCGGCAGAATAGTGGTTCCCATTTTTTTTTCGAAAATCAACTTGTGTTCGCGACTCCCGGTTTGAGGCTATCGTGTAACAAGTAAGTCAAGGGGGAATACAGGACCGTATCCCGT
E100077168L1C012R00500683333/1_A_60_67	6FAM-GGTCATTGTGGATTGTAGGCA	gtgtctt-GCTCTACATTTCAAGTTCTACATGC	60.77	58.607	108	A	9	TTTTTTTTTGTGTGGAAAATCGAAACCAGTGACATAATACAGTTCAATCATGTATACTAAACACTCTGTGAAAGAATTAGCACAATCGGGTGGA
E100077168L1C001R00704323726/1_ACAT_47_86	6FAM-GAGCACAATGTGGTGCTTACA	gtgtctt-CCAGGCAGCTTCCTAGTTTG	59.779	60.008	107	ACAT	10	CTGCCTACAGAGCACAATGTGGTGCTTACATTACATACGTGAGCGTATGTATGTATGTATGTATGTATGTATGTATGTATGTATGTACAGATGCCTCAAACTAGGAAGCTGCCTGGAGAGGGGAAGTATTAGAGCTAACGGAGGGGGC
E100077168L1C001R00704328370/1_AC_100_117	6FAM-CTGATGTTACATGCGCTCTCA	gtgtctt-GAGGCCGACCGTATGTATGT	60.027	59.843	121	AC	9	ATAAGTTGACAGGTCTGATGTTACATGCGCTCTCATTTTGTCAAGGATGACGGTAGGGCTGAACGCTTGTACCATAGTTCATAATACACACACACACACACACATACACATACATACATACATACGGTCGGCCTC
E100077168L1C001R00704344589/1_A_48_55	6FAM-AAACTAGACCACTCAGCTTTCAAAT	gtgtctt-TGCCTAAAGACCAGGACTGC	58.991	60.397	122	A	8	CACCAGTAGCTGAAAAACTAGACCACTCAGCTTTCAAATTGGAGATAAAAAAAACACAATATAAATTCACACAGAATATTTCGGAGAAAATTTAATTTCTTGCAACGGATATTCATGCAGTCCTGGTCTTTAGGCATTA
E100077168L1C001R00704378139/1_C_67_77	6FAM-ATAAGCTGCAGTCAGGAGCC	gtgtctt-GGGTAAGTGTCGCTAGAAGCTG	59.603	60.444	105	C	11	AAAACGCACATTTTCATTTGGAGGCGAGCGCAATCCATAAGCTGCAGTCAGGAGCCGCGTGGTTTCCCCCCCCCCCATGCAATTAATAAAGCCTCGTTTTGACTCTGTACTACAAATCACAGCTTCTAGCGACACTTACCCCACCATG
[truncated: 396,351+ more rows]
